# Supplementary material for: Genome-wide association study identifies a major gene for beech bark disease resistance in American beech (Fagus grandifolia Ehrh.)
Source: BMC Genomics. 2017 Jul 20;18:547. doi: 10.1186/s12864-017-3931-z (PMC5520234; doi:10.1186/s12864-017-3931-z)
Supplement: Supplementary file 1 — The list of sampled trees and their phenotypes. (XLSX 146 kb) [file 12864_2017_3931_MOESM1_ESM.xlsx]

## Sheet: successfully genotyped
OARDC no		stand	R/S	assesment	CGEN	UC Davis	ug sent	DNA conc.	tissue		Location	resolution	Lat	Long			Genotyped
1065	kept	Champ 2 (ME)	R	qualitative		y	1	50	Dorm. Bud		Maine, Penobscot county	stand	44.8186	-68.5788	within .5 miles		Y
1077	kept	Champ 2 (ME)	R	qualitative		Y	1	50	Dorm. Bud		Maine, Penobscot county	stand	44.8186	-68.5788	within .5 miles		Y
1085	kept	Champ 2 (ME)	R	qualitative		y	5	485	Dorm. Bud		Maine, Penobscot county	stand	44.8186	-68.5788	within .5 miles		Y
1086	kept	Champ 2 (ME)	R	qualitative		Y	5	230	Dorm. Bud		Maine, Penobscot county	stand	44.8186	-68.5788	within .5 miles		Y
1116	kept	Champ 2 (ME)	R	qualitative		y	1	50	Dorm. Bud		Maine, Penobscot county	stand	44.8186	-68.5788	within .5 miles		Y
1118	kept	Champ 2 (ME)	R	qualitative		Y	1	50	Dorm. Bud		Maine, Penobscot county	stand	44.8186	-68.5788	within .5 miles		Y
917	kept	champ 9 (ME)	R	qualitative	159	y	5	162	Dorm. Bud		Maine, Penobscot county	stand	44.8186	-68.5788	within .5 miles		y
918		champ 9 (ME)	R	qualitative	68	y	5	199	Dorm. Bud		Maine, Penobscot county	stand	44.8186	-68.5788	within .5 miles		y
919	kept	champ 9 (ME)	R	qualitative	358	y	5	318	Dorm. Bud		Maine, Penobscot county	stand	44.8186	-68.5788	within .5 miles		y
920		champ 9 (ME)	R	qualitative	291	y	9	298	Dorm. Bud		Maine, Penobscot county	stand	44.8186	-68.5788	within .5 miles		y
921	kept	champ 9 (ME)	R	qualitative	394	y	5	133	Dorm. Bud		Maine, Penobscot county	stand	44.8186	-68.5788	within .5 miles		y
922	kept	champ 9 (ME)	R	qualitative	106	y	5	90	Dorm. Bud		Maine, Penobscot county	stand	44.8186	-68.5788	within .5 miles		y
923		champ 9 (ME)	R	qualitative	443	y	5	153	Dorm. Bud		Maine, Penobscot county	stand	44.8186	-68.5788	within .5 miles		y
924		champ 9 (ME)	R	qualitative	68	y	5	230	Dorm. Bud		Maine, Penobscot county	stand	44.8186	-68.5788	within .5 miles		y
925	kept	champ 9 (ME)	R	qualitative	224	y	5	212	Dorm. Bud		Maine, Penobscot county	stand	44.8186	-68.5788	within .5 miles		y
926		champ 9 (ME)	R	qualitative	68	y	11	190	Dorm. Bud		Maine, Penobscot county	stand	44.8186	-68.5788	within .5 miles		y
927	kept	champ 9 (ME)	R	qualitative	230	y	5	180	Dorm. Bud		Maine, Penobscot county	stand	44.8186	-68.5788	within .5 miles		y
928	kept	champ 9 (ME)	R	qualitative	429	y	5	122	Dorm. Bud		Maine, Penobscot county	stand	44.8186	-68.5788	within .5 miles		y
929	kept	champ 9 (ME)	R	qualitative	416	y	5	177	Dorm. Bud		Maine, Penobscot county	stand	44.8186	-68.5788	within .5 miles		y
930		champ 9 (ME)	R	qualitative	68	y	5	258	Dorm. Bud		Maine, Penobscot county	stand	44.8186	-68.5788	within .5 miles		y
931	kept	champ 9 (ME)	R	qualitative	250	y	5	207	Dorm. Bud		Maine, Penobscot county	stand	44.8186	-68.5788	within .5 miles		y
932	kept	champ 9 (ME)	R	qualitative	391	y	5	313	Dorm. Bud		Maine, Penobscot county	stand	44.8186	-68.5788	within .5 miles		y
933	kept	champ 9 (ME)	R	qualitative	297	y	5	170	Dorm. Bud		Maine, Penobscot county	stand	44.8186	-68.5788	within .5 miles		y
934	kept	champ 9 (ME)	R	qualitative	131	y	5	113	Dorm. Bud		Maine, Penobscot county	stand	44.8186	-68.5788	within .5 miles		y
937		champ 9 (ME)	R	qualitative	426	y	5	219	Dorm. Bud		Maine, Penobscot county	stand	44.8186	-68.5788	within .5 miles		y
939		champ 9 (ME)	R	qualitative	16	y	7.5	250	Dorm. Bud		Maine, Penobscot county	stand	44.8186	-68.5788	within .5 miles		y
940	kept	champ 9 (ME)	R	qualitative	16	y	5	196	Dorm. Bud		Maine, Penobscot county	stand	44.8186	-68.5788	within .5 miles		y
941		champ 9 (ME)	R	qualitative	16	y	5	135	Dorm. Bud		Maine, Penobscot county	stand	44.8186	-68.5788	within .5 miles		y
942		champ 9 (ME)	R	qualitative	25	y	5	75	Dorm. Bud		Maine, Penobscot county	stand	44.8186	-68.5788	within .5 miles		y
943		champ 9 (ME)	R	qualitative	16	y	5	241	Dorm. Bud		Maine, Penobscot county	stand	44.8186	-68.5788	within .5 miles		y
944	kept	champ 9 (ME)	R	qualitative	48	y	5	357	Dorm. Bud		Maine, Penobscot county	stand	44.8186	-68.5788	within .5 miles		y
945		champ 9 (ME)	R	qualitative	16	y	2	74	Dorm. Bud		Maine, Penobscot county	stand	44.8186	-68.5788	within .5 miles		y
946		champ 9 (ME)	R	qualitative	303	y	5	281	Dorm. Bud		Maine, Penobscot county	stand	44.8186	-68.5788	within .5 miles		y
948	kept	champ 9 (ME)	R	qualitative	87	y	5	230	Dorm. Bud		Maine, Penobscot county	stand	44.8186	-68.5788	within .5 miles		y
949		champ 9 (ME)	R	qualitative	68	y	5	235	Dorm. Bud		Maine, Penobscot county	stand	44.8186	-68.5788	within .5 miles		y
950	kept	champ 9 (ME)	R	qualitative	308	y	5	286	Dorm. Bud		Maine, Penobscot county	stand	44.8186	-68.5788	within .5 miles		y
951		champ 9 (ME)	R	qualitative	279	y	5	135	Dorm. Bud		Maine, Penobscot county	stand	44.8186	-68.5788	within .5 miles		y
952		champ 9 (ME)	R	qualitative	68	y	5	265	Dorm. Bud		Maine, Penobscot county	stand	44.8186	-68.5788	within .5 miles		y
953		champ 9 (ME)	R	qualitative	429	y	5	254	Dorm. Bud		Maine, Penobscot county	stand	44.8186	-68.5788	within .5 miles		y
954		champ 9 (ME)	R	qualitative	426	y	5	161	Dorm. Bud		Maine, Penobscot county	stand	44.8186	-68.5788	within .5 miles		y
955	kept	champ 9 (ME)	R	qualitative	279	y	5	178	Dorm. Bud		Maine, Penobscot county	stand	44.8186	-68.5788	within .5 miles		y
956		champ 9 (ME)	R	qualitative	67	y	5	186	Dorm. Bud		Maine, Penobscot county	stand	44.8186	-68.5788	within .5 miles		y
957	kept	champ 9 (ME)	R	qualitative	308	y	5	102	Dorm. Bud		Maine, Penobscot county	stand	44.8186	-68.5788	within .5 miles		y
958	kept	champ 9 (ME)	R	qualitative	404	y	5	118	Dorm. Bud		Maine, Penobscot county	stand	44.8186	-68.5788	within .5 miles		y
959	kept	champ 9 (ME)	R	qualitative	52	y	5	144	Dorm. Bud		Maine, Penobscot county	stand	44.8186	-68.5788	within .5 miles		y
960	kept	champ 9 (ME)	R	qualitative	229	y	5	207	Dorm. Bud		Maine, Penobscot county	stand	44.8186	-68.5788	within .5 miles		y
961	kept	champ 9 (ME)	R	qualitative	214	y	5	155	Dorm. Bud		Maine, Penobscot county	stand	44.8186	-68.5788	within .5 miles		y
962	kept	champ 9 (ME)	R	qualitative	463	y	5	285	Dorm. Bud		Maine, Penobscot county	stand	44.8186	-68.5788	within .5 miles		y
963	kept	champ 9 (ME)	R	qualitative	443	y	5	152	Dorm. Bud		Maine, Penobscot county	stand	44.8186	-68.5788	within .5 miles		y
964		champ 9 (ME)	R	qualitative	16	y	2	98	Dorm. Bud		Maine, Penobscot county	stand	44.8186	-68.5788	within .5 miles		y
965	kept	champ 9 (ME)	R	qualitative	72	y	5	229	Dorm. Bud		Maine, Penobscot county	stand	44.8186	-68.5788	within .5 miles		y
966	kept	champ 9 (ME)	R	qualitative	47	y	5	385	Dorm. Bud		Maine, Penobscot county	stand	44.8186	-68.5788	within .5 miles		y
967		champ 9 (ME)	R	qualitative	25	y	5	147	Dorm. Bud		Maine, Penobscot county	stand	44.8186	-68.5788	within .5 miles		y
968		champ 9 (ME)	R	qualitative	46	y	5	269	Dorm. Bud		Maine, Penobscot county	stand	44.8186	-68.5788	within .5 miles		y
969		champ 9 (ME)	R	qualitative	25	y	5	121	Dorm. Bud		Maine, Penobscot county	stand	44.8186	-68.5788	within .5 miles		y
970	kept	champ 9 (ME)	R	qualitative	473	y	5	364	Dorm. Bud		Maine, Penobscot county	stand	44.8186	-68.5788	within .5 miles		y
972	kept	champ 9 (ME)	R	qualitative	516	y	5	198	Dorm. Bud		Maine, Penobscot county	stand	44.8186	-68.5788	within .5 miles		Y
973	kept	champ 9 (ME)	R	qualitative	4	y	5	338	Dorm. Bud		Maine, Penobscot county	stand	44.8186	-68.5788	within .5 miles		Y
974		champ 9 (ME)	R	qualitative	494	y	5	194	Dorm. Bud		Maine, Penobscot county	stand	44.8186	-68.5788	within .5 miles		Y
975		champ 9 (ME)	R	qualitative	32	y	5	164	Dorm. Bud		Maine, Penobscot county	stand	44.8186	-68.5788	within .5 miles		Y
976	kept	champ 9 (ME)	R	qualitative	302	y	5	215	Dorm. Bud		Maine, Penobscot county	stand	44.8186	-68.5788	within .5 miles		Y
977	kept	champ 9 (ME)	R	qualitative	227	y	5	124	Dorm. Bud		Maine, Penobscot county	stand	44.8186	-68.5788	within .5 miles		Y
978		champ 9 (ME)	R	qualitative	32	y	5	171	Dorm. Bud		Maine, Penobscot county	stand	44.8186	-68.5788	within .5 miles		Y
980		champ 9 (ME)	R	qualitative	437	y	5	322	Dorm. Bud		Maine, Penobscot county	stand	44.8186	-68.5788	within .5 miles		Y
981		champ 9 (ME)	R	qualitative	181	y	5	332	Dorm. Bud		Maine, Penobscot county	stand	44.8186	-68.5788	within .5 miles		Y
982		champ 9 (ME)	R	qualitative	516	y	5	320	Dorm. Bud		Maine, Penobscot county	stand	44.8186	-68.5788	within .5 miles		Y
983		champ 9 (ME)	R	qualitative	181	y	5	280	Dorm. Bud		Maine, Penobscot county	stand	44.8186	-68.5788	within .5 miles		Y
984	kept	champ 9 (ME)	R	qualitative	364	y	5	191	Dorm. Bud		Maine, Penobscot county	stand	44.8186	-68.5788	within .5 miles		Y
985	kept	champ 9 (ME)	R	qualitative	17	y	5	180	Dorm. Bud		Maine, Penobscot county	stand	44.8186	-68.5788	within .5 miles		Y
986	kept	champ 9 (ME)	R	qualitative	307	y	5	268	Dorm. Bud		Maine, Penobscot county	stand	44.8186	-68.5788	within .5 miles		Y
987	kept	champ 9 (ME)	R	qualitative	205	y	5	299	Dorm. Bud		Maine, Penobscot county	stand	44.8186	-68.5788	within .5 miles		Y
988	kept	champ 9 (ME)	R	qualitative	494	y	5	189	Dorm. Bud		Maine, Penobscot county	stand	44.8186	-68.5788	within .5 miles		Y
989		champ 9 (ME)	R	qualitative	75	y	5	206	Dorm. Bud		Maine, Penobscot county	stand	44.8186	-68.5788	within .5 miles		Y
990		champ 9 (ME)	R	qualitative	26	y	5	63	Dorm. Bud		Maine, Penobscot county	stand	44.8186	-68.5788	within .5 miles		Y
991	kept	champ 9 (ME)	R	qualitative	460	y	5	222	Dorm. Bud		Maine, Penobscot county	stand	44.8186	-68.5788	within .5 miles		Y
992	kept	champ 9 (ME)	R	qualitative	378	y	5	287	Dorm. Bud		Maine, Penobscot county	stand	44.8186	-68.5788	within .5 miles		Y
993		champ 9 (ME)	R	qualitative	10	y	5	193	Dorm. Bud		Maine, Penobscot county	stand	44.8186	-68.5788	within .5 miles		Y
994	kept	champ 9 (ME)	R	qualitative	189	y	5	157	Dorm. Bud		Maine, Penobscot county	stand	44.8186	-68.5788	within .5 miles		Y
995	kept	champ 9 (ME)	R	qualitative	380	y	5	251	Dorm. Bud		Maine, Penobscot county	stand	44.8186	-68.5788	within .5 miles		Y
1386	kept	champ 9 (ME)	S	qualitative	374	y	4.2	141	Dorm. Bud		Maine, Penobscot county	stand	44.8186	-68.5788	within .5 miles		Y
1388	kept	champ 9 (ME)	S	qualitative	169	y	2	122	Dorm. Bud		Maine, Penobscot county	stand	44.8186	-68.5788	within .5 miles		Y
1389	kept	champ 9 (ME)	S	qualitative	443	y	2	114	Dorm. Bud		Maine, Penobscot county	stand	44.8186	-68.5788	within .5 miles		Y
1390	kept	champ 9 (ME)	S	qualitative	458	y	8.8	293	Dorm. Bud		Maine, Penobscot county	stand	44.8186	-68.5788	within .5 miles		Y
1391	kept	champ 9 (ME)	S	qualitative	267	y	2	117	Dorm. Bud		Maine, Penobscot county	stand	44.8186	-68.5788	within .5 miles		Y
1392	kept	champ 9 (ME)	S	qualitative	511	y	2	187	Dorm. Bud		Maine, Penobscot county	stand	44.8186	-68.5788	within .5 miles		Y
1393	kept	champ 9 (ME)	S	qualitative	529	y	2	145	Dorm. Bud		Maine, Penobscot county	stand	44.8186	-68.5788	within .5 miles		Y
1394		champ 9 (ME)	S	qualitative	481	y	2	81	Dorm. Bud		Maine, Penobscot county	stand	44.8186	-68.5788	within .5 miles		Y
1395	kept	champ 9 (ME)	S	qualitative	399	y	5	328	Dorm. Bud		Maine, Penobscot county	stand	44.8186	-68.5788	within .5 miles		Y
1396	kept	champ 9 (ME)	S	qualitative	40	y	5	214	Dorm. Bud		Maine, Penobscot county	stand	44.8186	-68.5788	within .5 miles		Y
1397	kept	champ 9 (ME)	S	qualitative	416	y	5	318	Dorm. Bud		Maine, Penobscot county	stand	44.8186	-68.5788	within .5 miles		Y
1398	kept	champ 9 (ME)	S	qualitative	362	y	4.9	163	Dorm. Bud		Maine, Penobscot county	stand	44.8186	-68.5788	within .5 miles		Y
1399	kept	champ 9 (ME)	S	qualitative	514	y	5	405	Dorm. Bud		Maine, Penobscot county	stand	44.8186	-68.5788	within .5 miles		Y
1400		champ 9 (ME)	S	qualitative	258	y	5	153	Dorm. Bud		Maine, Penobscot county	stand	44.8186	-68.5788	within .5 miles		Y
1401		champ 9 (ME)	S	qualitative	92	y	5	149	Dorm. Bud		Maine, Penobscot county	stand	44.8186	-68.5788	within .5 miles		Y
1402	kept	champ 9 (ME)	S	qualitative	29	y	5	148	Dorm. Bud		Maine, Penobscot county	stand	44.8186	-68.5788	within .5 miles		Y
1403	kept	champ 9 (ME)	S	qualitative	425	y	5	158	Dorm. Bud		Maine, Penobscot county	stand	44.8186	-68.5788	within .5 miles		Y
1404	kept	champ 9 (ME)	S	qualitative	172	y	5	152	Dorm. Bud		Maine, Penobscot county	stand	44.8186	-68.5788	within .5 miles		Y
1405	kept	champ 9 (ME)	S	qualitative	219	y	5	108	Dorm. Bud		Maine, Penobscot county	stand	44.8186	-68.5788	within .5 miles		Y
1407	kept	champ 9 (ME)	S	qualitative	430	y	5	138	Dorm. Bud		Maine, Penobscot county	stand	44.8186	-68.5788	within .5 miles		Y
1408		champ 9 (ME)	S	qualitative	426	y	5	196	Dorm. Bud		Maine, Penobscot county	stand	44.8186	-68.5788	within .5 miles		Y
1409		champ 9 (ME)	S	qualitative	261	y	5	102	Dorm. Bud		Maine, Penobscot county	stand	44.8186	-68.5788	within .5 miles		Y
1410		champ 9 (ME)	S	qualitative	255	y	5	167	Dorm. Bud		Maine, Penobscot county	stand	44.8186	-68.5788	within .5 miles		Y
1411	kept	champ 9 (ME)	S	qualitative	203	y	5	96	Dorm. Bud		Maine, Penobscot county	stand	44.8186	-68.5788	within .5 miles		Y
1412	kept	champ 9 (ME)	S	qualitative	381	y	5	187	Dorm. Bud		Maine, Penobscot county	stand	44.8186	-68.5788	within .5 miles		Y
1413	kept	champ 9 (ME)	S	qualitative	11	y	5	390	Dorm. Bud		Maine, Penobscot county	stand	44.8186	-68.5788	within .5 miles		Y
1414		champ 9 (ME)	S	qualitative	419	y	5	248	Dorm. Bud		Maine, Penobscot county	stand	44.8186	-68.5788	within .5 miles		Y
1415	kept	champ 9 (ME)	S	qualitative	419	y	5	282	Dorm. Bud		Maine, Penobscot county	stand	44.8186	-68.5788	within .5 miles		Y
1416	kept	champ 9 (ME)	S	qualitative	55	y	5	223	Dorm. Bud		Maine, Penobscot county	stand	44.8186	-68.5788	within .5 miles		Y
1417		champ 9 (ME)	S	qualitative	418	y	5	344	Dorm. Bud		Maine, Penobscot county	stand	44.8186	-68.5788	within .5 miles		Y
1418	kept	champ 9 (ME)	S	qualitative	50	y	5	175	Dorm. Bud		Maine, Penobscot county	stand	44.8186	-68.5788	within .5 miles		Y
1419	kept	champ 9 (ME)	S	qualitative	83	y	5	385	Dorm. Bud		Maine, Penobscot county	stand	44.8186	-68.5788	within .5 miles		Y
1421	kept	champ 9 (ME)	S	qualitative	87	y	5	214	Dorm. Bud		Maine, Penobscot county	stand	44.8186	-68.5788	within .5 miles		Y
1423	kept	champ 9 (ME)	S	qualitative	23	y	5	388	Dorm. Bud		Maine, Penobscot county	stand	44.8186	-68.5788	within .5 miles		Y
1424	kept	champ 9 (ME)	S	qualitative	154	y	5	244	Dorm. Bud		Maine, Penobscot county	stand	44.8186	-68.5788	within .5 miles		Y
1425		champ 9 (ME)	S	qualitative	29	y	5	446	Dorm. Bud		Maine, Penobscot county	stand	44.8186	-68.5788	within .5 miles		Y
1426	kept	champ 9 (ME)	S	qualitative	358	y	5	188	Dorm. Bud		Maine, Penobscot county	stand	44.8186	-68.5788	within .5 miles		Y
1427	kept	champ 9 (ME)	S	qualitative	50	y	5	188	Dorm. Bud		Maine, Penobscot county	stand	44.8186	-68.5788	within .5 miles		Y
1428		champ 9 (ME)	S	qualitative	260	y	5	291	Dorm. Bud		Maine, Penobscot county	stand	44.8186	-68.5788	within .5 miles		Y
1429	kept	champ 9 (ME)	S	qualitative	255	y	5	300	Dorm. Bud		Maine, Penobscot county	stand	44.8186	-68.5788	within .5 miles		Y
1430	kept	champ 9 (ME)	S	qualitative	388	y	5	330	Dorm. Bud		Maine, Penobscot county	stand	44.8186	-68.5788	within .5 miles		Y
1431		champ 9 (ME)	S	qualitative	258	y	5	357	Dorm. Bud		Maine, Penobscot county	stand	44.8186	-68.5788	within .5 miles		Y
1432		champ 9 (ME)	S	qualitative	419	y	5	270	Dorm. Bud		Maine, Penobscot county	stand	44.8186	-68.5788	within .5 miles		Y
1433	kept	champ 9 (ME)	S	qualitative	492	y	5	264	Dorm. Bud		Maine, Penobscot county	stand	44.8186	-68.5788	within .5 miles		Y
1434	kept	champ 9 (ME)	S	qualitative	258	y	5	382	Dorm. Bud		Maine, Penobscot county	stand	44.8186	-68.5788	within .5 miles		Y
1435	kept	champ 9 (ME)	S	qualitative	62	y	5	291	Dorm. Bud		Maine, Penobscot county	stand	44.8186	-68.5788	within .5 miles		Y
1436	kept	champ 9 (ME)	S	qualitative	68	y	5	232	Dorm. Bud		Maine, Penobscot county	stand	44.8186	-68.5788	within .5 miles		Y
1437	kept	champ 9 (ME)	S	qualitative	344	y	5	279	Dorm. Bud		Maine, Penobscot county	stand	44.8186	-68.5788	within .5 miles		Y
1439	kept	champ 9 (ME)	S	qualitative	266	y	5	198	Dorm. Bud		Maine, Penobscot county	stand	44.8186	-68.5788	within .5 miles		Y
1440	kept	champ 9 (ME)	S	qualitative	260	y	5	266	Dorm. Bud		Maine, Penobscot county	stand	44.8186	-68.5788	within .5 miles		Y
1441	kept	champ 9 (ME)	S	qualitative	445	y	5	262	Dorm. Bud		Maine, Penobscot county	stand	44.8186	-68.5788	within .5 miles		Y
1442	kept	champ 9 (ME)	S	qualitative	255	y	5	376	Dorm. Bud		Maine, Penobscot county	stand	44.8186	-68.5788	within .5 miles		Y
1443	kept	champ 9 (ME)	S	qualitative	385	y	5	354	Dorm. Bud		Maine, Penobscot county	stand	44.8186	-68.5788	within .5 miles		Y
1444	kept	champ 9 (ME)	S	qualitative	211	y	5	307	Dorm. Bud		Maine, Penobscot county	stand	44.8186	-68.5788	within .5 miles		Y
1445	kept	champ 9 (ME)	S	qualitative	255	y	5	272	Dorm. Bud		Maine, Penobscot county	stand	44.8186	-68.5788	within .5 miles		Y
1446	kept	champ 9 (ME)	S	qualitative	101	y	5	174	Dorm. Bud		Maine, Penobscot county	stand	44.8186	-68.5788	within .5 miles		Y
1447	kept	champ 9 (ME)	S	qualitative	70	y	5	505	Dorm. Bud		Maine, Penobscot county	stand	44.8186	-68.5788	within .5 miles		Y
1448		champ 9 (ME)	S	qualitative	476	y	5	206	Dorm. Bud		Maine, Penobscot county	stand	44.8186	-68.5788	within .5 miles		Y
1449	kept	champ 9 (ME)	S	qualitative	350	y	5	241	Dorm. Bud		Maine, Penobscot county	stand	44.8186	-68.5788	within .5 miles		Y
1466	kept	champ 9 (ME)	S	qualitative	211	y	2	126	Dorm. Bud		Maine, Penobscot county	stand	44.8186	-68.5788	within .5 miles		Y
1467	kept	champ 9 (ME)	S	qualitative	214	y	5	76	Dorm. Bud		Maine, Penobscot county	stand	44.8186	-68.5788	within .5 miles		Y
1468	kept	champ 9 (ME)	S	qualitative	449	y	5	179	Dorm. Bud		Maine, Penobscot county	stand	44.8186	-68.5788	within .5 miles		Y
1469	kept	champ 9 (ME)	S	qualitative	430	y	5	164	Dorm. Bud		Maine, Penobscot county	stand	44.8186	-68.5788	within .5 miles		Y
1470	kept	champ 9 (ME)	S	qualitative	211	y	5	258	Dorm. Bud		Maine, Penobscot county	stand	44.8186	-68.5788	within .5 miles		Y
1471		champ 9 (ME)	S	qualitative	264	y	5.4	542	Dorm. Bud		Maine, Penobscot county	stand	44.8186	-68.5788	within .5 miles		Y
1472	kept	champ 9 (ME)	S	qualitative	87	y	5	176	Dorm. Bud		Maine, Penobscot county	stand	44.8186	-68.5788	within .5 miles		Y
1473	kept	champ 9 (ME)	S	qualitative	378	y	5	111	Dorm. Bud		Maine, Penobscot county	stand	44.8186	-68.5788	within .5 miles		Y
1474	kept	champ 9 (ME)	S	qualitative	19	y	5	99	Dorm. Bud		Maine, Penobscot county	stand	44.8186	-68.5788	within .5 miles		Y
1475	kept	champ 9 (ME)	S	qualitative	300	y	5	334	Dorm. Bud		Maine, Penobscot county	stand	44.8186	-68.5788	within .5 miles		Y
1476		champ 9 (ME)	S	qualitative	202	y	5	312	Dorm. Bud		Maine, Penobscot county	stand	44.8186	-68.5788	within .5 miles		Y
1477	kept	champ 9 (ME)	S	qualitative	377	y	5	220	Dorm. Bud		Maine, Penobscot county	stand	44.8186	-68.5788	within .5 miles		Y
1478		champ 9 (ME)	S	qualitative	413	y	5	395	Dorm. Bud		Maine, Penobscot county	stand	44.8186	-68.5788	within .5 miles		Y
1479		champ 9 (ME)	S	qualitative	350	y	5	229	Dorm. Bud		Maine, Penobscot county	stand	44.8186	-68.5788	within .5 miles		Y
1480	kept	champ 9 (ME)	S	qualitative	415	y	5	278	Dorm. Bud		Maine, Penobscot county	stand	44.8186	-68.5788	within .5 miles		Y
1481		champ 9 (ME)	S	qualitative	350	y	5	294	Dorm. Bud		Maine, Penobscot county	stand	44.8186	-68.5788	within .5 miles		Y
1482	kept	champ 9 (ME)	S	qualitative	473	y	5	276	Dorm. Bud		Maine, Penobscot county	stand	44.8186	-68.5788	within .5 miles		Y
1483	kept	champ 9 (ME)	S	qualitative	431	y	5	128	Dorm. Bud		Maine, Penobscot county	stand	44.8186	-68.5788	within .5 miles		Y
1484	kept	champ 9 (ME)	S	qualitative	98	y	5	141	Dorm. Bud		Maine, Penobscot county	stand	44.8186	-68.5788	within .5 miles		Y
1485	kept	champ 9 (ME)	S	qualitative	65	y	5	176	Dorm. Bud		Maine, Penobscot county	stand	44.8186	-68.5788	within .5 miles		Y
1486		champ 9 (ME)	S	qualitative	172	y	5	242	Dorm. Bud		Maine, Penobscot county	stand	44.8186	-68.5788	within .5 miles		Y
1488	kept	champ 9 (ME)	S	qualitative	434	y	5	160	Dorm. Bud		Maine, Penobscot county	stand	44.8186	-68.5788	within .5 miles		Y
1489	kept	champ 9 (ME)	S	qualitative	415	y	5	336	Dorm. Bud		Maine, Penobscot county	stand	44.8186	-68.5788	within .5 miles		Y
1490		champ 9 (ME)	S	qualitative	19	y	5	146	Dorm. Bud		Maine, Penobscot county	stand	44.8186	-68.5788	within .5 miles		Y
1491	kept	champ 9 (ME)	S	qualitative	101	y	5	170	Dorm. Bud		Maine, Penobscot county	stand	44.8186	-68.5788	within .5 miles		Y
1492	kept	champ 9 (ME)	S	qualitative	116	y	5	154	Dorm. Bud		Maine, Penobscot county	stand	44.8186	-68.5788	within .5 miles		Y
1493		champ 9 (ME)	S	qualitative	481	y	5	314	Dorm. Bud		Maine, Penobscot county	stand	44.8186	-68.5788	within .5 miles		Y
1494		champ 9 (ME)	S	qualitative	431	y	5	213	Dorm. Bud		Maine, Penobscot county	stand	44.8186	-68.5788	within .5 miles		Y
1495	kept	champ 9 (ME)	S	qualitative	426	y	5	294	Dorm. Bud		Maine, Penobscot county	stand	44.8186	-68.5788	within .5 miles		Y
1496	kept	champ 9 (ME)	S	qualitative	476	y	5	268	Dorm. Bud		Maine, Penobscot county	stand	44.8186	-68.5788	within .5 miles		Y
1528	kept	champ 9 (ME)	S	qualitative	380	y	5	436	Dorm. Bud		Maine, Penobscot county	stand	44.8186	-68.5788	within .5 miles		Y
1554	kept	champ 9 (ME)	S	qualitative	303	y	5	286	Dorm. Bud		Maine, Penobscot county	stand	44.8186	-68.5788	within .5 miles		Y
60		Monroe (MA)	R	qualitative	260	y	9	300	Dorm. Bud		MA, Berkshire county	stand	42.6941	-72.9866			Y
62	kept	Monroe (MA)	R	qualitative	491	y	1	50	Dorm. Bud		MA, Berkshire county	stand	42.6941	-72.9866			Y
63		Monroe (MA)	R	qualitative	260	y	1	50	Dorm. Bud		MA, Berkshire county	stand	42.6941	-72.9866			Y
64	kept	Monroe (MA)	R	qualitative	444	y	1	50	Dorm. Bud		MA, Berkshire county	stand	42.6941	-72.9866			Y
65		Monroe (MA)	R	qualitative	484	y	1	50	Dorm. Bud		MA, Berkshire county	stand	42.6941	-72.9866			Y
67	kept	Monroe (MA)	R	qualitative	496	y	5	378	Dorm. Bud		MA, Berkshire county	stand	42.6941	-72.9866			Y
68	kept	Monroe (MA)	R	qualitative	247	y	5	333	Dorm. Bud		MA, Berkshire county	stand	42.6941	-72.9866			Y
69		Monroe (MA)	R	qualitative	484	y	1	50	Dorm. Bud		MA, Berkshire county	stand	42.6941	-72.9866			Y
70	kept	Monroe (MA)	R	qualitative	260	y	9	300	Dorm. Bud		MA, Berkshire county	stand	42.6941	-72.9866			Y
74		Monroe (MA)	R	qualitative	260	y	19	318	Dorm. Bud		MA, Berkshire county	stand	42.6941	-72.9866			Y
76		Monroe (MA)	R	qualitative	260	y	2.5	82	Dorm. Bud		MA, Berkshire county	stand	42.6941	-72.9866			Y
79	kept	Monroe (MA)	R	qualitative	490	y	5	427	Dorm. Bud		MA, Berkshire county	stand	42.6941	-72.9866			Y
80		Monroe (MA)	R	qualitative	250	y	5	449	Dorm. Bud		MA, Berkshire county	stand	42.6941	-72.9866			Y
81	kept	Monroe (MA)	R	qualitative	365	y	5	371	Dorm. Bud		MA, Berkshire county	stand	42.6941	-72.9866			Y
83	kept	Monroe (MA)	R	qualitative	166	y	5	393	Dorm. Bud		MA, Berkshire county	stand	42.6941	-72.9866			Y
84	kept	Monroe (MA)	R	qualitative	439	y	5	314	Dorm. Bud		MA, Berkshire county	stand	42.6941	-72.9866			Y
85	kept	Monroe (MA)	R	qualitative	332	y	5	445	Dorm. Bud		MA, Berkshire county	stand	42.6941	-72.9866			Y
89	kept	Monroe (MA)	R	qualitative	330	y	5	420	Dorm. Bud		MA, Berkshire county	stand	42.6941	-72.9866			Y
92		Monroe (MA)	R	qualitative	484	y	5	338	Dorm. Bud		MA, Berkshire county	stand	42.6941	-72.9866			Y
93		Monroe (MA)	R	qualitative	523	y	5	398	Dorm. Bud		MA, Berkshire county	stand	42.6941	-72.9866			Y
251		Monroe (MA)	S	qualitative	175	y	8	792.85	Dorm. Bud		MA, Berkshire county	stand	42.6941	-72.9866			Y
252		Monroe (MA)	S	qualitative	432	y	7.5	747.4	Dorm. Bud		MA, Berkshire county	stand	42.6941	-72.9866			Y
257		Monroe (MA)	S	qualitative	260	y	7	691.85	Dorm. Bud		MA, Berkshire county	stand	42.6941	-72.9866			Y
258	kept	Monroe (MA)	S	qualitative	66	y	6.4	636.3	Dorm. Bud		MA, Berkshire county	stand	42.6941	-72.9866			Y
261	kept	Monroe (MA)	S	qualitative	106	y	5.2	525.2	Dorm. Bud		MA, Berkshire county	stand	42.6941	-72.9866			Y
266		Monroe (MA)	S	qualitative	9	y	7.6	762.55	Dorm. Bud		MA, Berkshire county	stand	42.6941	-72.9866			Y
267		Monroe (MA)	S	qualitative	12	y	5	454.5	Dorm. Bud		MA, Berkshire county	stand	42.6941	-72.9866			Y
269	kept	Monroe (MA)	S	qualitative	107	y	7.2	717.1	Dorm. Bud		MA, Berkshire county	stand	42.6941	-72.9866			Y
273	kept	Monroe (MA)	S	qualitative	250	y	7.9	792.85	Dorm. Bud		MA, Berkshire county	stand	42.6941	-72.9866			Y
274	kept	Monroe (MA)	S	qualitative	58	y	8	802.95	Dorm. Bud		MA, Berkshire county	stand	42.6941	-72.9866			Y
281	kept	Monroe (MA)	S	qualitative	188	y	6.6	656.5	Dorm. Bud		MA, Berkshire county	stand	42.6941	-72.9866			Y
284	kept	Monroe (MA)	S	qualitative	8	y	9	903.95	Dorm. Bud		MA, Berkshire county	stand	42.6941	-72.9866			Y
288	kept	Monroe (MA)	S	qualitative	171	y	6.3	631.25	Dorm. Bud		MA, Berkshire county	stand	42.6941	-72.9866			Y
289	kept	Monroe (MA)	S	qualitative	125	y	5.8	575.7	Dorm. Bud		MA, Berkshire county	stand	42.6941	-72.9866			Y
293	kept	Monroe (MA)	S	qualitative	104	y	4.7	469.65	Dorm. Bud		MA, Berkshire county	stand	42.6941	-72.9866			Y
294	kept	Monroe (MA)	S	qualitative	93	y	3.4	343.4	Dorm. Bud		MA, Berkshire county	stand	42.6941	-72.9866			Y
299	kept	Monroe (MA)	S	qualitative	166	y	8	808	Dorm. Bud		MA, Berkshire county	stand	42.6941	-72.9866			Y
300	kept	Monroe (MA)	S	qualitative	18	y	5	464.6	Dorm. Bud		MA, Berkshire county	stand	42.6941	-72.9866			Y
301		Monroe (MA)	S	qualitative	257	y	6.8	676.7	Dorm. Bud		MA, Berkshire county	stand	42.6941	-72.9866			Y
304		Monroe (MA)	S	qualitative	438	y	5	352	Dorm. Bud		MA, Berkshire county	stand	42.6941	-72.9866			Y
305	kept	Monroe (MA)	S	qualitative	419	y	5.2	515.1	Dorm. Bud		MA, Berkshire county	stand	42.6941	-72.9866			Y
317	kept	Monroe (MA)	S	qualitative	13	y	5.9	591	Dorm. Bud		MA, Berkshire county	stand	42.6941	-72.9866			Y
322	kept	Monroe (MA)	S	qualitative	56	y	5.9	586	Dorm. Bud		MA, Berkshire county	stand	42.6941	-72.9866			Y
327	kept	Monroe (MA)	S	qualitative	21	y	5.7	571	Dorm. Bud		MA, Berkshire county	stand	42.6941	-72.9866			Y
329	kept	Monroe (MA)	S	qualitative	51	y	6.7	671.65	Dorm. Bud		MA, Berkshire county	stand	42.6941	-72.9866			Y
334	kept	Monroe (MA)	S	qualitative	59	y	7.1	707	Dorm. Bud		MA, Berkshire county	stand	42.6941	-72.9866			Y
339	kept	Monroe (MA)	S	qualitative	35	y	6.6	656.5	Dorm. Bud		MA, Berkshire county	stand	42.6941	-72.9866			Y
343		Monroe (MA)	S	qualitative	186	y	5.2	515.1	Dorm. Bud		MA, Berkshire county	stand	42.6941	-72.9866			Y
344	kept	Monroe (MA)	S	qualitative	50	y	5	358.55	Dorm. Bud		MA, Berkshire county	stand	42.6941	-72.9866			Y
348	kept	Monroe (MA)	S	qualitative	173	y	5.5	545.4	Dorm. Bud		MA, Berkshire county	stand	42.6941	-72.9866			Y
349	kept	Monroe (MA)	S	qualitative	206	y	5.6	555.5	Dorm. Bud		MA, Berkshire county	stand	42.6941	-72.9866			Y
350	kept	Monroe (MA)	S	qualitative	74	y	5.4	545.4	Dorm. Bud		MA, Berkshire county	stand	42.6941	-72.9866			Y
351	kept	Monroe (MA)	S	qualitative	76	y	5.3	530.25	Dorm. Bud		MA, Berkshire county	stand	42.6941	-72.9866			Y
359	kept	Monroe (MA)	S	qualitative	95	y	5.3	530.25	Dorm. Bud		MA, Berkshire county	stand	42.6941	-72.9866			Y
361		Monroe (MA)	S	qualitative	531	y	4.1	409.05	Dorm. Bud		MA, Berkshire county	stand	42.6941	-72.9866			Y
372	kept	Monroe (MA)	S	qualitative	71	y	5.4	535	Dorm. Bud		MA, Berkshire county	stand	42.6941	-72.9866			Y
750	kept	PEI-1	R	qualitative		y	5	75	Dorm. Bud		Prince Edward Isl. Canada, Kings County, St. Patrick Rd.	stand	46.3301	-62.7763	within 10 miles		Y
771	kept	PEI-1	R	qualitative		y	5	60	Dorm. Bud		Prince Edward Isl. Canada, Kings County, St. Patrick Rd.	stand	46.3301	-62.7763	within 10 miles		Y
800	kept	PEI-1	R	qualitative		y	5	66	Dorm. Bud		Prince Edward Isl. Canada, Kings County, St. Patrick Rd.	stand	46.3301	-62.7763	within 10 miles		Y
744	kept	PEI-2	R	qualitative		y	5	110	Dorm. Bud		Prince Edward Isl. Canada, Kings County, Klindike Rd.	stand	46.3939	-62.4524	witnin 2 miles		Y
551	kept	PEI-M	R	qualitative		y	5	76	Dorm. Bud		Prince Edward Isl. Canada, MacLean Rd	stand	46.4623	-63.892	witnin 2 miles		Y
560	kept	PEI-S	R	qualitative		y	5	139	Dorm. Bud		Prince Edward Isl. Canada, Kings County, St. Patrick Rd.	stand	46.3301	-62.7763	within 10 miles		Y
565	kept	Sissiboo (NS)	R	qualitative	333	y	6.4	636.3	Dorm. Bud		Sissiboo Falls, Digby county, NS, Canada	stand	44.4273	-65.8621	within 2 miles		Y
566		Sissiboo (NS)	R	qualitative	438	y	5.9	590.85	Dorm. Bud		Sissiboo Falls, Digby county, NS, Canada	stand	44.4273	-65.8621	within 2 miles		Y
567	kept	Sissiboo (NS)	R	qualitative	262	y	5	247.45	Dorm. Bud		Sissiboo Falls, Digby county, NS, Canada	stand	44.4273	-65.8621	within 2 miles		Y
570	kept	Sissiboo (NS)	R	qualitative	435	y	5	393.9	Dorm. Bud		Sissiboo Falls, Digby county, NS, Canada	stand	44.4273	-65.8621	within 2 miles		Y
571	kept	Sissiboo (NS)	R	qualitative	470	y	9.7	969.6	Dorm. Bud		Sissiboo Falls, Digby county, NS, Canada	stand	44.4273	-65.8621	within 2 miles		Y
572		Sissiboo (NS)	R	qualitative	533	y	5	257.55	Dorm. Bud		Sissiboo Falls, Digby county, NS, Canada	stand	44.4273	-65.8621	within 2 miles		Y
575		Sissiboo (NS)	R	qualitative	533	y	5	242.4	Dorm. Bud		Sissiboo Falls, Digby county, NS, Canada	stand	44.4273	-65.8621	within 2 miles		Y
578	kept	Sissiboo (NS)	R	qualitative	481	y	5	313.1	Dorm. Bud		Sissiboo Falls, Digby county, NS, Canada	stand	44.4273	-65.8621	within 2 miles		Y
579		Sissiboo (NS)	R	qualitative	532	y	5	505	Dorm. Bud		Sissiboo Falls, Digby county, NS, Canada	stand	44.4273	-65.8621	within 2 miles		Y
581	kept	Sissiboo (NS)	R	qualitative	147	y	5	277.75	Dorm. Bud		Sissiboo Falls, Digby county, NS, Canada	stand	44.4273	-65.8621	within 2 miles		Y
582		Sissiboo (NS)	R	qualitative	325	y	7	701.95	Dorm. Bud		Sissiboo Falls, Digby county, NS, Canada	stand	44.4273	-65.8621	within 2 miles		Y
583	kept	Sissiboo (NS)	R	qualitative	290	y	5.4	535.3	Dorm. Bud		Sissiboo Falls, Digby county, NS, Canada	stand	44.4273	-65.8621	within 2 miles		Y
585	kept	Sissiboo (NS)	R	qualitative	324	y	6	600.95	Dorm. Bud		Sissiboo Falls, Digby county, NS, Canada	stand	44.4273	-65.8621	within 2 miles		Y
588	kept	Sissiboo (NS)	R	qualitative	201	y	5.7	565.6	Dorm. Bud		Sissiboo Falls, Digby county, NS, Canada	stand	44.4273	-65.8621	within 2 miles		Y
589	kept	Sissiboo (NS)	R	qualitative	461	y	7.3	727.2	Dorm. Bud		Sissiboo Falls, Digby county, NS, Canada	stand	44.4273	-65.8621	within 2 miles		Y
590	kept	Sissiboo (NS)	R	qualitative	101	y	5	84	Dorm. Bud		Sissiboo Falls, Digby county, NS, Canada	stand	44.4273	-65.8621	within 2 miles		Y
591	kept	Sissiboo (NS)	R	qualitative	250	y	3.8	383.8	Dorm. Bud		Sissiboo Falls, Digby county, NS, Canada	stand	44.4273	-65.8621	within 2 miles		Y
592	kept	Sissiboo (NS)	R	qualitative	423	y	5	74	Dorm. Bud		Sissiboo Falls, Digby county, NS, Canada	stand	44.4273	-65.8621	within 2 miles		Y
593		Sissiboo (NS)	R	qualitative	101	y	5	121	Dorm. Bud		Sissiboo Falls, Digby county, NS, Canada	stand	44.4273	-65.8621	within 2 miles		Y
594		Sissiboo (NS)	R	qualitative	423	y	1.5	56	Dorm. Bud		Sissiboo Falls, Digby county, NS, Canada	stand	44.4273	-65.8621	within 2 miles		Y
595		Sissiboo (NS)	R	qualitative	341	y	2	50	Dorm. Bud		Sissiboo Falls, Digby county, NS, Canada	stand	44.4273	-65.8621	within 2 miles		Y
596	kept	Sissiboo (NS)	R	qualitative	408	y	2	81	Dorm. Bud		Sissiboo Falls, Digby county, NS, Canada	stand	44.4273	-65.8621	within 2 miles		Y
597	kept	Sissiboo (NS)	R	qualitative	414	y	5	339	Dorm. Bud		Sissiboo Falls, Digby county, NS, Canada	stand	44.4273	-65.8621	within 2 miles		Y
598		Sissiboo (NS)	R	qualitative	426	y	5	89	Dorm. Bud		Sissiboo Falls, Digby county, NS, Canada	stand	44.4273	-65.8621	within 2 miles		Y
599	kept	Sissiboo (NS)	R	qualitative	486	y	4	404	Dorm. Bud		Sissiboo Falls, Digby county, NS, Canada	stand	44.4273	-65.8621	within 2 miles		Y
600	kept	Sissiboo (NS)	R	qualitative	31	y	5.9	585.8	Dorm. Bud		Sissiboo Falls, Digby county, NS, Canada	stand	44.4273	-65.8621	within 2 miles		Y
602	kept	Sissiboo (NS)	R	qualitative	165	y	8.2	823.15	Dorm. Bud		Sissiboo Falls, Digby county, NS, Canada	stand	44.4273	-65.8621	within 2 miles		Y
603	kept	Sissiboo (NS)	R	qualitative	259	y	9.1	914.05	Dorm. Bud		Sissiboo Falls, Digby county, NS, Canada	stand	44.4273	-65.8621	within 2 miles		Y
604	kept	Sissiboo (NS)	R	qualitative	268	y	6.1	606	Dorm. Bud		Sissiboo Falls, Digby county, NS, Canada	stand	44.4273	-65.8621	within 2 miles		Y
605	kept	Sissiboo (NS)	R	qualitative	471	y	5	393.9	Dorm. Bud		Sissiboo Falls, Digby county, NS, Canada	stand	44.4273	-65.8621	within 2 miles		Y
606	kept	Sissiboo (NS)	R	qualitative	233	y	7.4	742.35	Dorm. Bud		Sissiboo Falls, Digby county, NS, Canada	stand	44.4273	-65.8621	within 2 miles		Y
607	kept	Sissiboo (NS)	R	qualitative	426	y	2	62	Dorm. Bud		Sissiboo Falls, Digby county, NS, Canada	stand	44.4273	-65.8621	within 2 miles		Y
609	kept	Sissiboo (NS)	R	qualitative	150	y	6.1	611.05	Dorm. Bud		Sissiboo Falls, Digby county, NS, Canada	stand	44.4273	-65.8621	within 2 miles		Y
610	kept	Sissiboo (NS)	R	qualitative	442	y	8	802.95	Dorm. Bud		Sissiboo Falls, Digby county, NS, Canada	stand	44.4273	-65.8621	within 2 miles		Y
614	kept	Sissiboo (NS)	R	qualitative	290	y	8.4	838.3	Dorm. Bud		Sissiboo Falls, Digby county, NS, Canada	stand	44.4273	-65.8621	within 2 miles		Y
618	kept	Sissiboo (NS)	R	qualitative	247	y	6.4	641.35	Dorm. Bud		Sissiboo Falls, Digby county, NS, Canada	stand	44.4273	-65.8621	within 2 miles		Y
619	kept	Sissiboo (NS)	R	qualitative	534	y	5.6	560.55	Dorm. Bud		Sissiboo Falls, Digby county, NS, Canada	stand	44.4273	-65.8621	within 2 miles		Y
620	kept	Sissiboo (NS)	R	qualitative	527	y	5.4	545.4	Dorm. Bud		Sissiboo Falls, Digby county, NS, Canada	stand	44.4273	-65.8621	within 2 miles		Y
625	kept	Sissiboo (NS)	R	qualitative	401	y	5	383.8	Dorm. Bud		Sissiboo Falls, Digby county, NS, Canada	stand	44.4273	-65.8621	within 2 miles		Y
629	kept	Sissiboo (NS)	R	qualitative	115	y	1.5	90	Dorm. Bud		Sissiboo Falls, Digby county, NS, Canada	stand	44.4273	-65.8621	within 2 miles		Y
631	kept	Sissiboo (NS)	R	qualitative	155	y	5	419.15	Dorm. Bud		Sissiboo Falls, Digby county, NS, Canada	stand	44.4273	-65.8621	within 2 miles		Y
632	kept	Sissiboo (NS)	R	qualitative	185	y	5	348.45	Dorm. Bud		Sissiboo Falls, Digby county, NS, Canada	stand	44.4273	-65.8621	within 2 miles		Y
633		Sissiboo (NS)	R	qualitative	358	y	6.7	671.65	Dorm. Bud		Sissiboo Falls, Digby county, NS, Canada	stand	44.4273	-65.8621	within 2 miles		Y
635	kept	Sissiboo (NS)	R	qualitative	122	y	8.3	833.25	Dorm. Bud		Sissiboo Falls, Digby county, NS, Canada	stand	44.4273	-65.8621	within 2 miles		Y
636	kept	Sissiboo (NS)	R	qualitative	521	y	6.6	656.5	Dorm. Bud		Sissiboo Falls, Digby county, NS, Canada	stand	44.4273	-65.8621	within 2 miles		Y
637	kept	Sissiboo (NS)	R	qualitative	288	y	5	247.45	Dorm. Bud		Sissiboo Falls, Digby county, NS, Canada	stand	44.4273	-65.8621	within 2 miles		Y
638	kept	Sissiboo (NS)	R	qualitative	144	y	6.2	621.15	Dorm. Bud		Sissiboo Falls, Digby county, NS, Canada	stand	44.4273	-65.8621	within 2 miles		Y
639		Sissiboo (NS)	R	qualitative	473	y	6.1	611.05	Dorm. Bud		Sissiboo Falls, Digby county, NS, Canada	stand	44.4273	-65.8621	within 2 miles		Y
641	kept	Sissiboo (NS)	R	qualitative	427	y	5	404	Dorm. Bud		Sissiboo Falls, Digby county, NS, Canada	stand	44.4273	-65.8621	within 2 miles		Y
644	kept	Sissiboo (NS)	R	qualitative	316	y	5.2	520.15	Dorm. Bud		Sissiboo Falls, Digby county, NS, Canada	stand	44.4273	-65.8621	within 2 miles		Y
645		Sissiboo (NS)	R	qualitative	473	y	5	323.2	Dorm. Bud		Sissiboo Falls, Digby county, NS, Canada	stand	44.4273	-65.8621	within 2 miles		Y
647	kept	Sissiboo (NS)	R	qualitative	394	y	5.4	540.35	Dorm. Bud		Sissiboo Falls, Digby county, NS, Canada	stand	44.4273	-65.8621	within 2 miles		Y
650	kept	Sissiboo (NS)	R	qualitative	451	y	5.9	585.8	Dorm. Bud		Sissiboo Falls, Digby county, NS, Canada	stand	44.4273	-65.8621	within 2 miles		Y
651	kept	Sissiboo (NS)	R	qualitative	289	y	5.2	525.2	Dorm. Bud		Sissiboo Falls, Digby county, NS, Canada	stand	44.4273	-65.8621	within 2 miles		Y
652	kept	Sissiboo (NS)	R	qualitative	123	y	5	186.85	Dorm. Bud		Sissiboo Falls, Digby county, NS, Canada	stand	44.4273	-65.8621	within 2 miles		Y
653	kept	Sissiboo (NS)	R	qualitative	474	y	5	378.75	Dorm. Bud		Sissiboo Falls, Digby county, NS, Canada	stand	44.4273	-65.8621	within 2 miles		Y
655	kept	Sissiboo (NS)	R	qualitative	118	y	5	328.25	Dorm. Bud		Sissiboo Falls, Digby county, NS, Canada	stand	44.4273	-65.8621	within 2 miles		Y
656	kept	Sissiboo (NS)	R	qualitative	472	y	5	479.75	Dorm. Bud		Sissiboo Falls, Digby county, NS, Canada	stand	44.4273	-65.8621	within 2 miles		Y
658	kept	Sissiboo (NS)	R	qualitative	425	y	5.4	545.4	Dorm. Bud		Sissiboo Falls, Digby county, NS, Canada	stand	44.4273	-65.8621	within 2 miles		Y
661	kept	Sissiboo (NS)	R	qualitative	517	y	9	300	Dorm. Bud		Sissiboo Falls, Digby county, NS, Canada	stand	44.4273	-65.8621	within 2 miles		Y
663	kept	Sissiboo (NS)	R	qualitative	481	y	5	343.4	Dorm. Bud		Sissiboo Falls, Digby county, NS, Canada	stand	44.4273	-65.8621	within 2 miles		Y
666	kept	Sissiboo (NS)	R	qualitative	182	y	5	343.4	Dorm. Bud		Sissiboo Falls, Digby county, NS, Canada	stand	44.4273	-65.8621	within 2 miles		Y
670	kept	Sissiboo (NS)	R	qualitative	105	y	5	429.25	Dorm. Bud		Sissiboo Falls, Digby county, NS, Canada	stand	44.4273	-65.8621	within 2 miles		Y
673	kept	Sissiboo (NS)	R	qualitative	195	y	5	414.1	Dorm. Bud		Sissiboo Falls, Digby county, NS, Canada	stand	44.4273	-65.8621	within 2 miles		Y
674	kept	Sissiboo (NS)	R	qualitative	260	y	5	398.95	Dorm. Bud		Sissiboo Falls, Digby county, NS, Canada	stand	44.4273	-65.8621	within 2 miles		Y
681	kept	Sissiboo (NS)	R	qualitative	415	y	5	429.25	Dorm. Bud		Sissiboo Falls, Digby county, NS, Canada	stand	44.4273	-65.8621	within 2 miles		Y
683		Sissiboo (NS)	R	qualitative	495	y	5	479.75	Dorm. Bud		Sissiboo Falls, Digby county, NS, Canada	stand	44.4273	-65.8621	within 2 miles		Y
691	kept	Sissiboo (NS)	R	qualitative	273	y	5.1	515.1	Dorm. Bud		Sissiboo Falls, Digby county, NS, Canada	stand	44.4273	-65.8621	within 2 miles		Y
693	kept	Sissiboo (NS)	R	qualitative	448	y	6.5	651.45	Dorm. Bud		Sissiboo Falls, Digby county, NS, Canada	stand	44.4273	-65.8621	within 2 miles		Y
694		Sissiboo (NS)	R	qualitative	394	y	5	494.9	Dorm. Bud		Sissiboo Falls, Digby county, NS, Canada	stand	44.4273	-65.8621	within 2 miles		Y
698	kept	Sissiboo (NS)	R	qualitative	363	y	6.5	646.4	Dorm. Bud		Sissiboo Falls, Digby county, NS, Canada	stand	44.4273	-65.8621	within 2 miles		Y
704	kept	Sissiboo (NS)	R	qualitative	457	y	5	494.9	Dorm. Bud		Sissiboo Falls, Digby county, NS, Canada	stand	44.4273	-65.8621	within 2 miles		Y
705	kept	Sissiboo (NS)	R	qualitative	321	y	5	373.7	Dorm. Bud		Sissiboo Falls, Digby county, NS, Canada	stand	44.4273	-65.8621	within 2 miles		Y
707		Sissiboo (NS)	R	qualitative	127	y	5	206	Dorm. Bud		Sissiboo Falls, Digby county, NS, Canada	stand	44.4273	-65.8621	within 2 miles		Y
708	kept	Sissiboo (NS)	R	qualitative	403	y	5	138	Dorm. Bud		Sissiboo Falls, Digby county, NS, Canada	stand	44.4273	-65.8621	within 2 miles		Y
709	kept	Sissiboo (NS)	R	qualitative	492	y	5	67	Dorm. Bud		Sissiboo Falls, Digby county, NS, Canada	stand	44.4273	-65.8621	within 2 miles		Y
710		Sissiboo (NS)	R	qualitative	487	y	5	227	Dorm. Bud		Sissiboo Falls, Digby county, NS, Canada	stand	44.4273	-65.8621	within 2 miles		Y
711	kept	Sissiboo (NS)	R	qualitative	264	y	5	73	Dorm. Bud		Sissiboo Falls, Digby county, NS, Canada	stand	44.4273	-65.8621	within 2 miles		Y
712		Sissiboo (NS)	R	qualitative	264	y	5	207	Dorm. Bud		Sissiboo Falls, Digby county, NS, Canada	stand	44.4273	-65.8621	within 2 miles		Y
713		Sissiboo (NS)	R	qualitative	127	y	2	120	Dorm. Bud		Sissiboo Falls, Digby county, NS, Canada	stand	44.4273	-65.8621	within 2 miles		Y
714	kept	Sissiboo (NS)	R	qualitative	487	y	2	50	Dorm. Bud		Sissiboo Falls, Digby county, NS, Canada	stand	44.4273	-65.8621	within 2 miles		Y
715		Sissiboo (NS)	R	qualitative	101	y	5	248	Dorm. Bud		Sissiboo Falls, Digby county, NS, Canada	stand	44.4273	-65.8621	within 2 miles		Y
716	kept	Sissiboo (NS)	R	qualitative	443	y	2	76	Dorm. Bud		Sissiboo Falls, Digby county, NS, Canada	stand	44.4273	-65.8621	within 2 miles		Y
717		Sissiboo (NS)	R	qualitative	264	y	2	74	Dorm. Bud		Sissiboo Falls, Digby county, NS, Canada	stand	44.4273	-65.8621	within 2 miles		Y
718		Sissiboo (NS)	R	qualitative	127	y	5	142	Dorm. Bud		Sissiboo Falls, Digby county, NS, Canada	stand	44.4273	-65.8621	within 2 miles		Y
719		Sissiboo (NS)	R	qualitative	426	y	5	149	Dorm. Bud		Sissiboo Falls, Digby county, NS, Canada	stand	44.4273	-65.8621	within 2 miles		Y
720		Sissiboo (NS)	R	qualitative	255	y	5	249	Dorm. Bud		Sissiboo Falls, Digby county, NS, Canada	stand	44.4273	-65.8621	within 2 miles		Y
721	kept	Sissiboo (NS)	R	qualitative	127	y	5	186	Dorm. Bud		Sissiboo Falls, Digby county, NS, Canada	stand	44.4273	-65.8621	within 2 miles		Y
722		Sissiboo (NS)	R	qualitative	353	y	2	79	Dorm. Bud		Sissiboo Falls, Digby county, NS, Canada	stand	44.4273	-65.8621	within 2 miles		Y
723		Sissiboo (NS)	R	qualitative	426	y	5	176	Dorm. Bud		Sissiboo Falls, Digby county, NS, Canada	stand	44.4273	-65.8621	within 2 miles		Y
724	kept	Sissiboo (NS)	R	qualitative	231	y	5	272	Dorm. Bud		Sissiboo Falls, Digby county, NS, Canada	stand	44.4273	-65.8621	within 2 miles		Y
725	kept	Sissiboo (NS)	R	qualitative	449	y	7.4	246	Dorm. Bud		Sissiboo Falls, Digby county, NS, Canada	stand	44.4273	-65.8621	within 2 miles		Y
727	kept	Sissiboo (NS)	R	qualitative	353	y	2	73	Dorm. Bud		Sissiboo Falls, Digby county, NS, Canada	stand	44.4273	-65.8621	within 2 miles		Y
728	kept	Sissiboo (NS)	R	qualitative	226	y	6.2	616	Dorm. Bud		Sissiboo Falls, Digby county, NS, Canada	stand	44.4273	-65.8621	within 2 miles		Y
729	kept	Sissiboo (NS)	R	qualitative	426	y	5	132	Dorm. Bud		Sissiboo Falls, Digby county, NS, Canada	stand	44.4273	-65.8621	within 2 miles		Y
730	kept	Sissiboo (NS)	R	qualitative	486	y	2	106	Dorm. Bud		Sissiboo Falls, Digby county, NS, Canada	stand	44.4273	-65.8621	within 2 miles		Y
731		Sissiboo (NS)	R	qualitative	487	y	5	213	Dorm. Bud		Sissiboo Falls, Digby county, NS, Canada	stand	44.4273	-65.8621	within 2 miles		Y
732		Sissiboo (NS)	R	qualitative	353	y	5	208	Dorm. Bud		Sissiboo Falls, Digby county, NS, Canada	stand	44.4273	-65.8621	within 2 miles		Y
1120	kept	Sissiboo (NS)	S	qualitative	419	y	2	75	Dorm. Bud		Sissiboo Falls, Digby county, NS, Canada	stand	44.4273	-65.8621	within 2 miles		Y
1122		Sissiboo (NS)	S	qualitative	345	y	5	165	Dorm. Bud		Sissiboo Falls, Digby county, NS, Canada	stand	44.4273	-65.8621	within 2 miles		Y
1123	kept	Sissiboo (NS)	S	qualitative	438	y	5	306	Dorm. Bud		Sissiboo Falls, Digby county, NS, Canada	stand	44.4273	-65.8621	within 2 miles		Y
1124		Sissiboo (NS)	S	qualitative	218	y	5	125	Dorm. Bud		Sissiboo Falls, Digby county, NS, Canada	stand	44.4273	-65.8621	within 2 miles		Y
1125	kept	Sissiboo (NS)	S	qualitative	434	y	5	332	Dorm. Bud		Sissiboo Falls, Digby county, NS, Canada	stand	44.4273	-65.8621	within 2 miles		Y
1126	kept	Sissiboo (NS)	S	qualitative	110	y	4	130	Dorm. Bud		Sissiboo Falls, Digby county, NS, Canada	stand	44.4273	-65.8621	within 2 miles		Y
1130		Sissiboo (NS)	S	qualitative	350	y	5	118	Dorm. Bud		Sissiboo Falls, Digby county, NS, Canada	stand	44.4273	-65.8621	within 2 miles		Y
1132	kept	Sissiboo (NS)	S	qualitative	3	y	2	78	Dorm. Bud		Sissiboo Falls, Digby county, NS, Canada	stand	44.4273	-65.8621	within 2 miles		Y
1134		Sissiboo (NS)	S	qualitative	272	y	5	88	Dorm. Bud		Sissiboo Falls, Digby county, NS, Canada	stand	44.4273	-65.8621	within 2 miles		Y
1136	kept	Sissiboo (NS)	S	qualitative	260	y	4.4	147	Dorm. Bud		Sissiboo Falls, Digby county, NS, Canada	stand	44.4273	-65.8621	within 2 miles		Y
1138	kept	Sissiboo (NS)	S	qualitative	350	y	5	99	Dorm. Bud		Sissiboo Falls, Digby county, NS, Canada	stand	44.4273	-65.8621	within 2 miles		Y
1140		Sissiboo (NS)	S	qualitative	272	y	5	186	Dorm. Bud		Sissiboo Falls, Digby county, NS, Canada	stand	44.4273	-65.8621	within 2 miles		Y
1142	kept	Sissiboo (NS)	S	qualitative	390	y	5	94	Dorm. Bud		Sissiboo Falls, Digby county, NS, Canada	stand	44.4273	-65.8621	within 2 miles		Y
1143	kept	Sissiboo (NS)	S	qualitative	218	y	1	50	Dorm. Bud		Sissiboo Falls, Digby county, NS, Canada	stand	44.4273	-65.8621	within 2 miles		Y
1144	kept	Sissiboo (NS)	S	qualitative	264	y	5	145	Dorm. Bud		Sissiboo Falls, Digby county, NS, Canada	stand	44.4273	-65.8621	within 2 miles		Y
1146		Sissiboo (NS)	S	qualitative	419	y	5	75	Dorm. Bud		Sissiboo Falls, Digby county, NS, Canada	stand	44.4273	-65.8621	within 2 miles		Y
1148	kept	Sissiboo (NS)	S	qualitative	371	y	5	77	Dorm. Bud		Sissiboo Falls, Digby county, NS, Canada	stand	44.4273	-65.8621	within 2 miles		Y
1150		Sissiboo (NS)	S	qualitative	419	y	5	162	Dorm. Bud		Sissiboo Falls, Digby county, NS, Canada	stand	44.4273	-65.8621	within 2 miles		Y
1152	kept	Sissiboo (NS)	S	qualitative	414	y	5	162	Dorm. Bud		Sissiboo Falls, Digby county, NS, Canada	stand	44.4273	-65.8621	within 2 miles		Y
1154		Sissiboo (NS)	S	qualitative	419	y	2.5	82	Dorm. Bud		Sissiboo Falls, Digby county, NS, Canada	stand	44.4273	-65.8621	within 2 miles		Y
1166		Sissiboo (NS)	S	qualitative	419	y	5	434.3	Dorm. Bud		Sissiboo Falls, Digby county, NS, Canada	stand	44.4273	-65.8621	within 2 miles		Y
1168	kept	Sissiboo (NS)	S	qualitative	164	y	5	338.35	Dorm. Bud		Sissiboo Falls, Digby county, NS, Canada	stand	44.4273	-65.8621	within 2 miles		Y
1175	kept	Sissiboo (NS)	S	qualitative	435	y	5.6	560	Dorm. Bud		Sissiboo Falls, Digby county, NS, Canada	stand	44.4273	-65.8621	within 2 miles		Y
1176		Sissiboo (NS)	S	qualitative	30	y	6.1	613	Dorm. Bud		Sissiboo Falls, Digby county, NS, Canada	stand	44.4273	-65.8621	within 2 miles		Y
1180		Sissiboo (NS)	S	qualitative	416	y	5	293	Dorm. Bud		Sissiboo Falls, Digby county, NS, Canada	stand	44.4273	-65.8621	within 2 miles		Y
1181		Sissiboo (NS)	S	qualitative	465	y	5	298	Dorm. Bud		Sissiboo Falls, Digby county, NS, Canada	stand	44.4273	-65.8621	within 2 miles		Y
1185		Sissiboo (NS)	S	qualitative	422	y	5	355	Dorm. Bud		Sissiboo Falls, Digby county, NS, Canada	stand	44.4273	-65.8621	within 2 miles		Y
1197	kept	Sissiboo (NS)	S	qualitative	248	y	5	350	Dorm. Bud		Sissiboo Falls, Digby county, NS, Canada	stand	44.4273	-65.8621	within 2 miles		Y
1198		Sissiboo (NS)	S	qualitative	31	y	6.3	631	Dorm. Bud		Sissiboo Falls, Digby county, NS, Canada	stand	44.4273	-65.8621	within 2 miles		Y
1200		Sissiboo (NS)	S	qualitative	435	y	5	237.35	Dorm. Bud		Sissiboo Falls, Digby county, NS, Canada	stand	44.4273	-65.8621	within 2 miles		Y
1203		Sissiboo (NS)	S	qualitative	234	y	5	323.2	Dorm. Bud		Sissiboo Falls, Digby county, NS, Canada	stand	44.4273	-65.8621	within 2 miles		Y
1205	kept	Sissiboo (NS)	S	qualitative	94	y	5	338.35	Dorm. Bud		Sissiboo Falls, Digby county, NS, Canada	stand	44.4273	-65.8621	within 2 miles		Y
1206		Sissiboo (NS)	S	qualitative	425	y	5	262.6	Dorm. Bud		Sissiboo Falls, Digby county, NS, Canada	stand	44.4273	-65.8621	within 2 miles		Y
1208		Sissiboo (NS)	S	qualitative	111	y	5	343.4	Dorm. Bud		Sissiboo Falls, Digby county, NS, Canada	stand	44.4273	-65.8621	within 2 miles		Y
1217		Sissiboo (NS)	S	qualitative	264	y	5	364	Dorm. Bud		Sissiboo Falls, Digby county, NS, Canada	stand	44.4273	-65.8621	within 2 miles		Y
1222		Sissiboo (NS)	S	qualitative	109	y	5	131.3	Dorm. Bud		Sissiboo Falls, Digby county, NS, Canada	stand	44.4273	-65.8621	within 2 miles		Y
1223		Sissiboo (NS)	S	qualitative	317	y	5	343.4	Dorm. Bud		Sissiboo Falls, Digby county, NS, Canada	stand	44.4273	-65.8621	within 2 miles		Y
1225		Sissiboo (NS)	S	qualitative	285	y	5	131.3	Dorm. Bud		Sissiboo Falls, Digby county, NS, Canada	stand	44.4273	-65.8621	within 2 miles		Y
1228		Sissiboo (NS)	S	qualitative	520	y	5	126.25	Dorm. Bud		Sissiboo Falls, Digby county, NS, Canada	stand	44.4273	-65.8621	within 2 miles		Y
1230		Sissiboo (NS)	S	qualitative	453	y	5	116.15	Dorm. Bud		Sissiboo Falls, Digby county, NS, Canada	stand	44.4273	-65.8621	within 2 miles		Y
1232		Sissiboo (NS)	S	qualitative	250	y	5	136.35	Dorm. Bud		Sissiboo Falls, Digby county, NS, Canada	stand	44.4273	-65.8621	within 2 miles		Y
1235	kept	Sissiboo (NS)	S	qualitative	145	y	11.1	1111	Dorm. Bud		Sissiboo Falls, Digby county, NS, Canada	stand	44.4273	-65.8621	within 2 miles		Y
1240	kept	Sissiboo (NS)	S	qualitative	466	y	5	287.85	Dorm. Bud		Sissiboo Falls, Digby county, NS, Canada	stand	44.4273	-65.8621	within 2 miles		Y
1241	kept	Sissiboo (NS)	S	qualitative	323	y	5	181.8	Dorm. Bud		Sissiboo Falls, Digby county, NS, Canada	stand	44.4273	-65.8621	within 2 miles		Y
1253	kept	Sissiboo (NS)	S	qualitative	145	y	5	358.55	Dorm. Bud		Sissiboo Falls, Digby county, NS, Canada	stand	44.4273	-65.8621	within 2 miles		Y
1255	kept	Sissiboo (NS)	S	qualitative	468	y	9.2	919.1	Dorm. Bud		Sissiboo Falls, Digby county, NS, Canada	stand	44.4273	-65.8621	within 2 miles		Y
1256	kept	Sissiboo (NS)	S	qualitative	452	y	5.1	510.05	Dorm. Bud		Sissiboo Falls, Digby county, NS, Canada	stand	44.4273	-65.8621	within 2 miles		Y
1257		Sissiboo (NS)	S	qualitative	248	y	5	409.05	Dorm. Bud		Sissiboo Falls, Digby county, NS, Canada	stand	44.4273	-65.8621	within 2 miles		Y
1261	kept	Sissiboo (NS)	S	qualitative	30	y	6.4	641.35	Dorm. Bud		Sissiboo Falls, Digby county, NS, Canada	stand	44.4273	-65.8621	within 2 miles		Y
1264	kept	Sissiboo (NS)	S	qualitative	2	y	5	95.95	Dorm. Bud		Sissiboo Falls, Digby county, NS, Canada	stand	44.4273	-65.8621	within 2 miles		Y
1268		Sissiboo (NS)	S	qualitative	394	y	5	176.75	Dorm. Bud		Sissiboo Falls, Digby county, NS, Canada	stand	44.4273	-65.8621	within 2 miles		Y
1269	kept	Sissiboo (NS)	S	qualitative	480	y	5	318.15	Dorm. Bud		Sissiboo Falls, Digby county, NS, Canada	stand	44.4273	-65.8621	within 2 miles		Y
1271	kept	Sissiboo (NS)	S	qualitative	488	y	7.6	757.5	Dorm. Bud		Sissiboo Falls, Digby county, NS, Canada	stand	44.4273	-65.8621	within 2 miles		Y
1272		Sissiboo (NS)	S	qualitative	146	y	5.8	580.75	Dorm. Bud		Sissiboo Falls, Digby county, NS, Canada	stand	44.4273	-65.8621	within 2 miles		Y
1273	kept	Sissiboo (NS)	S	qualitative	117	y	5	434.3	Dorm. Bud		Sissiboo Falls, Digby county, NS, Canada	stand	44.4273	-65.8621	within 2 miles		Y
1276	kept	Sissiboo (NS)	S	qualitative	415	y	6.4	641.35	Dorm. Bud		Sissiboo Falls, Digby county, NS, Canada	stand	44.4273	-65.8621	within 2 miles		Y
1277	kept	Sissiboo (NS)	S	qualitative	281	y	5	474.7	Dorm. Bud		Sissiboo Falls, Digby county, NS, Canada	stand	44.4273	-65.8621	within 2 miles		Y
1278	kept	Sissiboo (NS)	S	qualitative	286	y	7.4	737.3	Dorm. Bud		Sissiboo Falls, Digby county, NS, Canada	stand	44.4273	-65.8621	within 2 miles		Y
1279		Sissiboo (NS)	S	qualitative	394	y	5	196.95	Dorm. Bud		Sissiboo Falls, Digby county, NS, Canada	stand	44.4273	-65.8621	within 2 miles		Y
1280	kept	Sissiboo (NS)	S	qualitative	180	y	5	424.2	Dorm. Bud		Sissiboo Falls, Digby county, NS, Canada	stand	44.4273	-65.8621	within 2 miles		Y
1284		Sissiboo (NS)	S	qualitative	421	y	5.3	530.25	Dorm. Bud		Sissiboo Falls, Digby county, NS, Canada	stand	44.4273	-65.8621	within 2 miles		Y
1285		Sissiboo (NS)	S	qualitative	142	y	5	404	Dorm. Bud		Sissiboo Falls, Digby county, NS, Canada	stand	44.4273	-65.8621	within 2 miles		Y
1287		Sissiboo (NS)	S	qualitative	255	y	5	444.4	Dorm. Bud		Sissiboo Falls, Digby county, NS, Canada	stand	44.4273	-65.8621	within 2 miles		Y
1291		Sissiboo (NS)	S	qualitative	453	y	5	484.8	Dorm. Bud		Sissiboo Falls, Digby county, NS, Canada	stand	44.4273	-65.8621	within 2 miles		Y
1293		Sissiboo (NS)	S	qualitative	143	y	5	363.6	Dorm. Bud		Sissiboo Falls, Digby county, NS, Canada	stand	44.4273	-65.8621	within 2 miles		Y
1294	kept	Sissiboo (NS)	S	qualitative	317	y	5.4	545.4	Dorm. Bud		Sissiboo Falls, Digby county, NS, Canada	stand	44.4273	-65.8621	within 2 miles		Y
1295	kept	Sissiboo (NS)	S	qualitative	204	y	5	368.65	Dorm. Bud		Sissiboo Falls, Digby county, NS, Canada	stand	44.4273	-65.8621	within 2 miles		Y
1296		Sissiboo (NS)	S	qualitative	54	y	5	398.95	Dorm. Bud		Sissiboo Falls, Digby county, NS, Canada	stand	44.4273	-65.8621	within 2 miles		Y
1297	kept	Sissiboo (NS)	S	qualitative	454	y	5	469.65	Dorm. Bud		Sissiboo Falls, Digby county, NS, Canada	stand	44.4273	-65.8621	within 2 miles		Y
1301	kept	Sissiboo (NS)	S	qualitative	513	y	5	156.55	Dorm. Bud		Sissiboo Falls, Digby county, NS, Canada	stand	44.4273	-65.8621	within 2 miles		Y
1303	kept	Sissiboo (NS)	S	qualitative	221	y	5	232.3	Dorm. Bud		Sissiboo Falls, Digby county, NS, Canada	stand	44.4273	-65.8621	within 2 miles		Y
1304	kept	Sissiboo (NS)	S	qualitative	455	y	5	388.85	Dorm. Bud		Sissiboo Falls, Digby county, NS, Canada	stand	44.4273	-65.8621	within 2 miles		Y
1306	kept	Sissiboo (NS)	S	qualitative	354	y	5	222.2	Dorm. Bud		Sissiboo Falls, Digby county, NS, Canada	stand	44.4273	-65.8621	within 2 miles		Y
1313	kept	Sissiboo (NS)	S	qualitative	54	y	5	444.4	Dorm. Bud		Sissiboo Falls, Digby county, NS, Canada	stand	44.4273	-65.8621	within 2 miles		Y
1314		Sissiboo (NS)	S	qualitative	77	y	5	252.5	Dorm. Bud		Sissiboo Falls, Digby county, NS, Canada	stand	44.4273	-65.8621	within 2 miles		Y
1320	kept	Sissiboo (NS)	S	qualitative	284	y	5	181.8	Dorm. Bud		Sissiboo Falls, Digby county, NS, Canada	stand	44.4273	-65.8621	within 2 miles		Y
1341	kept	Sissiboo (NS)	S	qualitative	425	y	5	323.2	Dorm. Bud		Sissiboo Falls, Digby county, NS, Canada	stand	44.4273	-65.8621	within 2 miles		Y
1350	kept	Sissiboo (NS)	S	qualitative	303	y	5	393.9	Dorm. Bud		Sissiboo Falls, Digby county, NS, Canada	stand	44.4273	-65.8621	within 2 miles		Y
1354	kept	Sissiboo (NS)	S	qualitative	524	y	5	343.4	Dorm. Bud		Sissiboo Falls, Digby county, NS, Canada	stand	44.4273	-65.8621	within 2 miles		Y
1358	kept	Sissiboo (NS)	S	qualitative	138	y	6.5	651.45	Dorm. Bud		Sissiboo Falls, Digby county, NS, Canada	stand	44.4273	-65.8621	within 2 miles		Y
1361		Sissiboo (NS)	S	qualitative	474	y	7.7	767.6	Dorm. Bud		Sissiboo Falls, Digby county, NS, Canada	stand	44.4273	-65.8621	within 2 miles		Y
1364		Sissiboo (NS)	S	qualitative	301	y	5.3	530.25	Dorm. Bud		Sissiboo Falls, Digby county, NS, Canada	stand	44.4273	-65.8621	within 2 miles		Y
1365	kept	Sissiboo (NS)	S	qualitative	329	y	5.4	540.35	Dorm. Bud		Sissiboo Falls, Digby county, NS, Canada	stand	44.4273	-65.8621	within 2 miles		Y
96		WV	R	qualitative	417	y	6.8	682	Dorm. Bud		Randolph county, WV	stand	38.6666	-79.907	within 2 miles		Y
97	kept	WV	R	qualitative	417	y	6	596	Dorm. Bud		Randolph county, WV	stand	38.6666	-79.907	within 2 miles		Y
98		WV	R	qualitative	417	y	5.6	560.55	Dorm. Bud		Randolph county, WV	stand	38.6666	-79.907	within 2 miles		Y
99		WV	R	qualitative	417	y	5	404	Dorm. Bud		Randolph county, WV	stand	38.6666	-79.907	within 2 miles		Y
100		WV	R	qualitative	417	y	5	449.45	Dorm. Bud		Randolph county, WV	stand	38.6666	-79.907	within 2 miles		Y
101		WV	R	qualitative	183	y	5	426	Dorm. Bud		Randolph county, WV	stand	38.6666	-79.907	within 2 miles		Y
102		WV	R	qualitative	508	y	5	444.4	Dorm. Bud		Randolph county, WV	stand	38.6666	-79.907	within 2 miles		Y
103		WV	R	qualitative	508	y	5	434.3	Dorm. Bud		Randolph county, WV	stand	38.6666	-79.907	within 2 miles		Y
104		WV	R	qualitative	417	y	5.7	565.6	Dorm. Bud		Randolph county, WV	stand	38.6666	-79.907	within 2 miles		Y
105		WV	R	qualitative	417	y	5	128	Dorm. Bud		Randolph county, WV	stand	38.6666	-79.907	within 2 miles		Y
106		WV	R	qualitative	508	y	6	600.95	Dorm. Bud		Randolph county, WV	stand	38.6666	-79.907	within 2 miles		Y
107		WV	R	qualitative	417	y	6.2	621.15	Dorm. Bud		Randolph county, WV	stand	38.6666	-79.907	within 2 miles		Y
108		WV	R	qualitative	508	y	6	600.95	Dorm. Bud		Randolph county, WV	stand	38.6666	-79.907	within 2 miles		Y
109		WV	R	qualitative	495	y	6.4	641.35	Dorm. Bud		Randolph county, WV	stand	38.6666	-79.907	within 2 miles		Y
110		WV	R	qualitative	495	y	5	419.15	Dorm. Bud		Randolph county, WV	stand	38.6666	-79.907	within 2 miles		Y
111	kept	WV	R	qualitative	495	y	7.4	742.35	Dorm. Bud		Randolph county, WV	stand	38.6666	-79.907	within 2 miles		Y
112		WV	R	qualitative	508	y	8	813.05	Dorm. Bud		Randolph county, WV	stand	38.6666	-79.907	within 2 miles		Y
113		WV	R	qualitative	495	y	5	474.7	Dorm. Bud		Randolph county, WV	stand	38.6666	-79.907	within 2 miles		Y
114	kept	WV	R	qualitative	419	y	6.4	641.35	Dorm. Bud		Randolph county, WV	stand	38.6666	-79.907	within 2 miles		Y
115		WV	R	qualitative	495	y	5	474.7	Dorm. Bud		Randolph county, WV	stand	38.6666	-79.907	within 2 miles		Y
116		WV	R	qualitative	419	y	5	174	Dorm. Bud		Randolph county, WV	stand	38.6666	-79.907	within 2 miles		Y
117		WV	R	qualitative	508	y	7	696.9	Dorm. Bud		Randolph county, WV	stand	38.6666	-79.907	within 2 miles		Y
118		WV	R	qualitative	508	y	5	434.3	Dorm. Bud		Randolph county, WV	stand	38.6666	-79.907	within 2 miles		Y
119	kept	WV	R	qualitative	485	y	5.5	550.45	Dorm. Bud		Randolph county, WV	stand	38.6666	-79.907	within 2 miles		Y
120	kept	WV	R	qualitative	417	y	5	158	Dorm. Bud		Randolph county, WV	stand	38.6666	-79.907	within 2 miles		Y
121		WV	R	qualitative	508	y	5	515.1	Dorm. Bud		Randolph county, WV	stand	38.6666	-79.907	within 2 miles		Y
122		WV	R	qualitative	508	y	5.8	575.7	Dorm. Bud		Randolph county, WV	stand	38.6666	-79.907	within 2 miles		Y
123		WV	R	qualitative	508	y	5	489.85	Dorm. Bud		Randolph county, WV	stand	38.6666	-79.907	within 2 miles		Y
124		WV	R	qualitative	508	y	6.7	671.65	Dorm. Bud		Randolph county, WV	stand	38.6666	-79.907	within 2 miles		Y
126		WV	R	qualitative	495	y	5	149	Dorm. Bud		Randolph county, WV	stand	38.6666	-79.907	within 2 miles		Y
170		WV	R	qualitative	369	y	5	314	Dorm. Bud		Randolph county, WV	stand	38.6666	-79.907	within 2 miles		Y
134		WV	S	qualitative	417	y	5	250	Dorm. Bud		Randolph county, WV	stand	38.6666	-79.907	within 2 miles		Y
138		WV	S	qualitative	217	y	5	338.35	Dorm. Bud		Randolph county, WV	stand	38.6666	-79.907	within 2 miles		Y
143	kept	WV	S	qualitative	69	y	1	270	Dorm. Bud		Randolph county, WV	stand	38.6666	-79.907	within 2 miles		Y
145		WV	S	qualitative	124	y	5	429.25	Dorm. Bud		Randolph county, WV	stand	38.6666	-79.907	within 2 miles		Y
148		WV	S	qualitative	427	y	5	232.3	Dorm. Bud		Randolph county, WV	stand	38.6666	-79.907	within 2 miles		Y
149		WV	S	qualitative	509	y	y	217.15	Dorm. Bud		Randolph county, WV	stand	38.6666	-79.907	within 2 miles		Y
151	kept	WV	S	qualitative	65	y	5	479.75	Dorm. Bud		Randolph county, WV	stand	38.6666	-79.907	within 2 miles		Y
154	kept	WV	S	qualitative	426	y	5	371	Dorm. Bud		Randolph county, WV	stand	38.6666	-79.907	within 2 miles		Y
162	kept	WV	S	qualitative	369	y	5	280	Dorm. Bud		Randolph county, WV	stand	38.6666	-79.907	within 2 miles		Y
164	kept	WV	S	qualitative	416	y	5	279	Dorm. Bud		Randolph county, WV	stand	38.6666	-79.907	within 2 miles		Y
168	kept	WV	S	qualitative	182	y	5	330	Dorm. Bud		Randolph county, WV	stand	38.6666	-79.907	within 2 miles		Y
169		WV	S	qualitative	102	y	5	215	Dorm. Bud		Randolph county, WV	stand	38.6666	-79.907	within 2 miles		Y
178	kept	WV	S	qualitative	217	y	1	65	Dorm. Bud		Randolph county, WV	stand	38.6666	-79.907	within 2 miles		Y
182		WV	S	qualitative	217	y	5	265	Dorm. Bud		Randolph county, WV	stand	38.6666	-79.907	within 2 miles		Y
191		WV	S	qualitative	419	y	5	354	Dorm. Bud		Randolph county, WV	stand	38.6666	-79.907	within 2 miles		Y
192		WV	S	qualitative	419	y	1	315	Dorm. Bud		Randolph county, WV	stand	38.6666	-79.907	within 2 miles		Y
196		WV	S	qualitative	122	y	5	400	Dorm. Bud		Randolph county, WV	stand	38.6666	-79.907	within 2 miles		Y
204	kept	WV	S	qualitative	103	y	5	359	Dorm. Bud		Randolph county, WV	stand	38.6666	-79.907	within 2 miles		Y
211	kept	WV	S	qualitative	376	y	1	210	Dorm. Bud		Randolph county, WV	stand	38.6666	-79.907	within 2 miles		Y
231		WV	S	qualitative	68	y	5	474.7	Dorm. Bud		Randolph county, WV	stand	38.6666	-79.907	within 2 miles		Y
236		WV	S	qualitative	481	y	5	393.9	Dorm. Bud		Randolph county, WV	stand	38.6666	-79.907	within 2 miles		Y
MI 1503	kept	MI lud	R	quant.		Y	6.6	657	?		Ludington State Park, Ludington, MI	individual	44.0413	-86.4962			Y
MI 1504		MI lud	R	quant.		Y	5	394	leaf		Ludington State Park, Ludington, MI	individual	44.0409	-86.4965			Y
MI 1505	kept	MI lud	R	quant.		Y	5	280	leaf		Ludington State Park, Ludington, MI	individual	44.0378	-86.4959			Y
MI 1524	kept	MI lud	R	qualitative		Y	5	112	Dorm. Bud		Ludington State Park, Ludington, MI	individual	44.0375	-86.49532			Y
MI 1532	kept	MI lud	R	qualitative		Y	5	276	Dorm. Bud		Ludington State Park, Ludington, MI	individual	44.0384	-86.49627			Y
LSP 2	kept	MI lud	R	quant.		Y	5	208	?		Ludington State Park, Ludington, MI	plot	44.0601	-86.489			Y
MI 1501	kept	MI lud	S	qualitative		Y	5	234	Dorm. Bud		Ludington State Park, Ludington, MI	indivudual	44.0411	-86.4964			Y
MI 1506	kept	MI lud	S	quant.		Y	5	209	leaf		Ludington State Park, Ludington, MI	indivudual	44.0378	-86.49587			Y
MI 1520	kept	MI lud	S	qualitative		Y	5	402	Dorm. Bud		Ludington State Park, Ludington, MI	indivudual	44.0367	-86.49457			Y
MI 1521	kept	MI lud	S	qualitative		Y	5	292	Dorm. Bud		Ludington State Park, Ludington, MI	indivudual	44.0369	-86.49443			Y
MI 1522	kept	MI lud	S	qualitative		Y	5	463	Dorm. Bud		Ludington State Park, Ludington, MI	indivudual	44.0372	-86.49533			Y
MI 1523	kept	MI lud	S	qualitative		Y	5	231	Dorm. Bud		Ludington State Park, Ludington, MI	indivudual	44.0373	-86.49525			Y
MI 1525	kept	MI lud	S	qualitative		Y	5	312	Dorm. Bud		Ludington State Park, Ludington, MI	indivudual	44.0378	-86.49533			Y
MI 1526	kept	MI lud	S	qualitative		Y	5	206	Dorm. Bud		Ludington State Park, Ludington, MI	indivudual	44.0374	-86.49568			Y
MI 1527	kept	MI lud	S	qualitative		Y	5	100	Dorm. Bud		Ludington State Park, Ludington, MI	indivudual	44.0378	-86.49498			Y
MI 1528	kept	MI lud	S	qualitative		Y	5	186	Dorm. Bud		Ludington State Park, Ludington, MI	indivudual	44.038	-86.49565			Y
MI 1529	kept	MI lud	S	qualitative		Y	5	263	Dorm. Bud		Ludington State Park, Ludington, MI	indivudual	44.0383	-86.49565			Y
MI 1530	kept	MI lud	S	qualitative		Y	5	169	Dorm. Bud		Ludington State Park, Ludington, MI	indivudual	44.0384	-86.49557			Y
MI 1531	kept	MI lud	S	qualitative		Y	5	300	Dorm. Bud		Ludington State Park, Ludington, MI	indivudual	44.0382	-86.49597			Y
LSP 27	kept	MI lud	S	quant.		Y	5	124	?		Ludington State Park, Ludington, MI	plot	44.0601	-86.489			Y
MI 1211	kept	MI UP	R	quant.		Y	5	213	leaf		Luce county, MI	individual	46.6057	-85.6633			Y
MI 1216	kept	MI UP	S	quant.		Y	5	235	leaf		Luce county, MI	individual	46.6056	-85.6661			Y
MI 1228	kept	MI UP	R	quant.		Y	5	315	leaf		Luce county, MI ?						Y
MI 1229	kept	MI UP	R	quant.		Y	5	210	leaf		Luce county, MI ?						Y
ANF 1	kept	PA	R	quant.		Y	5	160	Dorm. Bud		Alleghaney N.F., McKean co., PA	plot	41.8491	-78.8753	within .1 miles		Y
4491308	kept	PA	R	quant.		Y	5	365	leaf		Alleghaney N.F., McKean co., PA	plot	41.8212	-78.721	within .1 miles		Y
PA 2663	kept	PA	R	quant.		Y	5	370	leaf		Clinton co., PA	individual	41.4659	-77.6525			Y
D-9-1	kept	PA	R	quant.		Y	5	215	leaf		Clinton co., PA?	individual	41.8491	-78.422			Y
ANF13	kept	PA	S	quant.		Y	5	371	Dorm. Bud		Alleghaney N.F., McKean co., PA	plot	41.8491	-78.8753	within .1 miles		Y
ANF18	kept	PA	S	quant.		Y	5	463	Dorm. Bud		Alleghaney N.F., McKean co., PA	plot	41.8491	-78.8753	within .1 miles		Y
4693615	kept	PA	S	quant.		Y	5	215	leaf		Alleghaney N.F., McKean co., PA	plot	41.82	-78.7005	within .1 miles		Y
PA 2659	kept	PA	S	quant.		Y	5	355	leaf		Clearfield co., PA	individual	41.4655	-77.6535			Y
DN00726	kept	OH	S	quant.		Y	5	277	leaf		Dawes Arboretum, Licking county, OH	individual	39.9801	-82.4133			Y
Sebois 23	kept	ME	R	qualitative		y	5	324	leaf		Pascataquis County, ME	individual	45.4823	-68.8341			Y
Sebois 52	kept	ME	R	qualitative		y	5	414	leaf		Pascataquis County, ME	individual	45.4857	-68.8687			Y
Sebois 85	kept	ME	R	qualitative		y	5	372	leaf		Pascataquis County, ME	individual	45.4862	-68.8665			Y
1420	kept	champ 9 (ME)	S	qualitative		y			Dorm. Bud	Maine, Penobscot county		stand	44.8186	-68.5788	within .5 miles		Y
1487	kept	champ 9 (ME)	S	qualitative		y			Dorm. Bud	Maine, Penobscot county		stand	44.8186	-68.5788	within .5 miles		Y
1387		champ 9 (ME)	S	qualitative		y			Dorm. Bud	Maine, Penobscot county		stand	44.8186	-68.5788	within .5 miles		Y
172		WV	S	qualitative		y			Dorm. Bud		Randolph county, WV	stand	38.6666	-79.907	within 2 miles		Y
1141	kept	Sissiboo (NS)	S	qualitative		y			Dorm. Bud		Sissiboo Falls, Digby county, NS, Canada	stand	44.4273	-65.8621	within 2 miles		Y

## Sheet: association full set
OARDC no	stand	R/S	assesment	CGEN	UC Davis	ug sent	DNA conc.	tissue		Location	resolution	Lat	Long			Genotyped
1065	Champ 2 (ME)	R	qualitative		y	1	50	Dorm. Bud		Maine, Penobscot county	stand	44.8186	-68.5788	within .5 miles		Y
1077	Champ 2 (ME)	R	qualitative		Y	1	50	Dorm. Bud		Maine, Penobscot county	stand	44.8186	-68.5788	within .5 miles		Y
1085	Champ 2 (ME)	R	qualitative		y	5	485	Dorm. Bud		Maine, Penobscot county	stand	44.8186	-68.5788	within .5 miles		Y
1086	Champ 2 (ME)	R	qualitative		Y	5	230	Dorm. Bud		Maine, Penobscot county	stand	44.8186	-68.5788	within .5 miles		Y
1116	Champ 2 (ME)	R	qualitative		y	1	50	Dorm. Bud		Maine, Penobscot county	stand	44.8186	-68.5788	within .5 miles		Y
1118	Champ 2 (ME)	R	qualitative		Y	1	50	Dorm. Bud		Maine, Penobscot county	stand	44.8186	-68.5788	within .5 miles		Y
917	champ 9 (ME)	R	qualitative	159	y	5	162	Dorm. Bud		Maine, Penobscot county	stand	44.8186	-68.5788	within .5 miles		y
918	champ 9 (ME)	R	qualitative	68	y	5	199	Dorm. Bud		Maine, Penobscot county	stand	44.8186	-68.5788	within .5 miles		y
919	champ 9 (ME)	R	qualitative	358	y	5	318	Dorm. Bud		Maine, Penobscot county	stand	44.8186	-68.5788	within .5 miles		y
920	champ 9 (ME)	R	qualitative	291	y	9	298	Dorm. Bud		Maine, Penobscot county	stand	44.8186	-68.5788	within .5 miles		y
921	champ 9 (ME)	R	qualitative	394	y	5	133	Dorm. Bud		Maine, Penobscot county	stand	44.8186	-68.5788	within .5 miles		y
922	champ 9 (ME)	R	qualitative	106	y	5	90	Dorm. Bud		Maine, Penobscot county	stand	44.8186	-68.5788	within .5 miles		y
923	champ 9 (ME)	R	qualitative	443	y	5	153	Dorm. Bud		Maine, Penobscot county	stand	44.8186	-68.5788	within .5 miles		y
924	champ 9 (ME)	R	qualitative	68	y	5	230	Dorm. Bud		Maine, Penobscot county	stand	44.8186	-68.5788	within .5 miles		y
925	champ 9 (ME)	R	qualitative	224	y	5	212	Dorm. Bud		Maine, Penobscot county	stand	44.8186	-68.5788	within .5 miles		y
926	champ 9 (ME)	R	qualitative	68	y	11	190	Dorm. Bud		Maine, Penobscot county	stand	44.8186	-68.5788	within .5 miles		y
927	champ 9 (ME)	R	qualitative	230	y	5	180	Dorm. Bud		Maine, Penobscot county	stand	44.8186	-68.5788	within .5 miles		y
928	champ 9 (ME)	R	qualitative	429	y	5	122	Dorm. Bud		Maine, Penobscot county	stand	44.8186	-68.5788	within .5 miles		y
929	champ 9 (ME)	R	qualitative	416	y	5	177	Dorm. Bud		Maine, Penobscot county	stand	44.8186	-68.5788	within .5 miles		y
930	champ 9 (ME)	R	qualitative	68	y	5	258	Dorm. Bud		Maine, Penobscot county	stand	44.8186	-68.5788	within .5 miles		y
931	champ 9 (ME)	R	qualitative	250	y	5	207	Dorm. Bud		Maine, Penobscot county	stand	44.8186	-68.5788	within .5 miles		y
932	champ 9 (ME)	R	qualitative	391	y	5	313	Dorm. Bud		Maine, Penobscot county	stand	44.8186	-68.5788	within .5 miles		y
933	champ 9 (ME)	R	qualitative	297	y	5	170	Dorm. Bud		Maine, Penobscot county	stand	44.8186	-68.5788	within .5 miles		y
934	champ 9 (ME)	R	qualitative	131	y	5	113	Dorm. Bud		Maine, Penobscot county	stand	44.8186	-68.5788	within .5 miles		y
937	champ 9 (ME)	R	qualitative	426	y	5	219	Dorm. Bud		Maine, Penobscot county	stand	44.8186	-68.5788	within .5 miles		y
939	champ 9 (ME)	R	qualitative	16	y	7.5	250	Dorm. Bud		Maine, Penobscot county	stand	44.8186	-68.5788	within .5 miles		y
940	champ 9 (ME)	R	qualitative	16	y	5	196	Dorm. Bud		Maine, Penobscot county	stand	44.8186	-68.5788	within .5 miles		y
941	champ 9 (ME)	R	qualitative	16	y	5	135	Dorm. Bud		Maine, Penobscot county	stand	44.8186	-68.5788	within .5 miles		y
942	champ 9 (ME)	R	qualitative	25	y	5	75	Dorm. Bud		Maine, Penobscot county	stand	44.8186	-68.5788	within .5 miles		y
943	champ 9 (ME)	R	qualitative	16	y	5	241	Dorm. Bud		Maine, Penobscot county	stand	44.8186	-68.5788	within .5 miles		y
944	champ 9 (ME)	R	qualitative	48	y	5	357	Dorm. Bud		Maine, Penobscot county	stand	44.8186	-68.5788	within .5 miles		y
945	champ 9 (ME)	R	qualitative	16	y	2	74	Dorm. Bud		Maine, Penobscot county	stand	44.8186	-68.5788	within .5 miles		y
946	champ 9 (ME)	R	qualitative	303	y	5	281	Dorm. Bud		Maine, Penobscot county	stand	44.8186	-68.5788	within .5 miles		y
948	champ 9 (ME)	R	qualitative	87	y	5	230	Dorm. Bud		Maine, Penobscot county	stand	44.8186	-68.5788	within .5 miles		y
949	champ 9 (ME)	R	qualitative	68	y	5	235	Dorm. Bud		Maine, Penobscot county	stand	44.8186	-68.5788	within .5 miles		y
950	champ 9 (ME)	R	qualitative	308	y	5	286	Dorm. Bud		Maine, Penobscot county	stand	44.8186	-68.5788	within .5 miles		y
951	champ 9 (ME)	R	qualitative	279	y	5	135	Dorm. Bud		Maine, Penobscot county	stand	44.8186	-68.5788	within .5 miles		y
952	champ 9 (ME)	R	qualitative	68	y	5	265	Dorm. Bud		Maine, Penobscot county	stand	44.8186	-68.5788	within .5 miles		y
953	champ 9 (ME)	R	qualitative	429	y	5	254	Dorm. Bud		Maine, Penobscot county	stand	44.8186	-68.5788	within .5 miles		y
954	champ 9 (ME)	R	qualitative	426	y	5	161	Dorm. Bud		Maine, Penobscot county	stand	44.8186	-68.5788	within .5 miles		y
955	champ 9 (ME)	R	qualitative	279	y	5	178	Dorm. Bud		Maine, Penobscot county	stand	44.8186	-68.5788	within .5 miles		y
956	champ 9 (ME)	R	qualitative	67	y	5	186	Dorm. Bud		Maine, Penobscot county	stand	44.8186	-68.5788	within .5 miles		y
957	champ 9 (ME)	R	qualitative	308	y	5	102	Dorm. Bud		Maine, Penobscot county	stand	44.8186	-68.5788	within .5 miles		y
958	champ 9 (ME)	R	qualitative	404	y	5	118	Dorm. Bud		Maine, Penobscot county	stand	44.8186	-68.5788	within .5 miles		y
959	champ 9 (ME)	R	qualitative	52	y	5	144	Dorm. Bud		Maine, Penobscot county	stand	44.8186	-68.5788	within .5 miles		y
960	champ 9 (ME)	R	qualitative	229	y	5	207	Dorm. Bud		Maine, Penobscot county	stand	44.8186	-68.5788	within .5 miles		y
961	champ 9 (ME)	R	qualitative	214	y	5	155	Dorm. Bud		Maine, Penobscot county	stand	44.8186	-68.5788	within .5 miles		y
962	champ 9 (ME)	R	qualitative	463	y	5	285	Dorm. Bud		Maine, Penobscot county	stand	44.8186	-68.5788	within .5 miles		y
963	champ 9 (ME)	R	qualitative	443	y	5	152	Dorm. Bud		Maine, Penobscot county	stand	44.8186	-68.5788	within .5 miles		y
964	champ 9 (ME)	R	qualitative	16	y	2	98	Dorm. Bud		Maine, Penobscot county	stand	44.8186	-68.5788	within .5 miles		y
965	champ 9 (ME)	R	qualitative	72	y	5	229	Dorm. Bud		Maine, Penobscot county	stand	44.8186	-68.5788	within .5 miles		y
966	champ 9 (ME)	R	qualitative	47	y	5	385	Dorm. Bud		Maine, Penobscot county	stand	44.8186	-68.5788	within .5 miles		y
967	champ 9 (ME)	R	qualitative	25	y	5	147	Dorm. Bud		Maine, Penobscot county	stand	44.8186	-68.5788	within .5 miles		y
968	champ 9 (ME)	R	qualitative	46	y	5	269	Dorm. Bud		Maine, Penobscot county	stand	44.8186	-68.5788	within .5 miles		y
969	champ 9 (ME)	R	qualitative	25	y	5	121	Dorm. Bud		Maine, Penobscot county	stand	44.8186	-68.5788	within .5 miles		y
970	champ 9 (ME)	R	qualitative	473	y	5	364	Dorm. Bud		Maine, Penobscot county	stand	44.8186	-68.5788	within .5 miles		y
971	champ 9 (ME)	R	qualitative	15	y	1.5	50	Dorm. Bud		Maine, Penobscot county	stand	44.8186	-68.5788	within .5 miles		failed
972	champ 9 (ME)	R	qualitative	516	y	5	198	Dorm. Bud		Maine, Penobscot county	stand	44.8186	-68.5788	within .5 miles		Y
973	champ 9 (ME)	R	qualitative	4	y	5	338	Dorm. Bud		Maine, Penobscot county	stand	44.8186	-68.5788	within .5 miles		Y
974	champ 9 (ME)	R	qualitative	494	y	5	194	Dorm. Bud		Maine, Penobscot county	stand	44.8186	-68.5788	within .5 miles		Y
975	champ 9 (ME)	R	qualitative	32	y	5	164	Dorm. Bud		Maine, Penobscot county	stand	44.8186	-68.5788	within .5 miles		Y
976	champ 9 (ME)	R	qualitative	302	y	5	215	Dorm. Bud		Maine, Penobscot county	stand	44.8186	-68.5788	within .5 miles		Y
977	champ 9 (ME)	R	qualitative	227	y	5	124	Dorm. Bud		Maine, Penobscot county	stand	44.8186	-68.5788	within .5 miles		Y
978	champ 9 (ME)	R	qualitative	32	y	5	171	Dorm. Bud		Maine, Penobscot county	stand	44.8186	-68.5788	within .5 miles		Y
980	champ 9 (ME)	R	qualitative	437	y	5	322	Dorm. Bud		Maine, Penobscot county	stand	44.8186	-68.5788	within .5 miles		Y
981	champ 9 (ME)	R	qualitative	181	y	5	332	Dorm. Bud		Maine, Penobscot county	stand	44.8186	-68.5788	within .5 miles		Y
982	champ 9 (ME)	R	qualitative	516	y	5	320	Dorm. Bud		Maine, Penobscot county	stand	44.8186	-68.5788	within .5 miles		Y
983	champ 9 (ME)	R	qualitative	181	y	5	280	Dorm. Bud		Maine, Penobscot county	stand	44.8186	-68.5788	within .5 miles		Y
984	champ 9 (ME)	R	qualitative	364	y	5	191	Dorm. Bud		Maine, Penobscot county	stand	44.8186	-68.5788	within .5 miles		Y
985	champ 9 (ME)	R	qualitative	17	y	5	180	Dorm. Bud		Maine, Penobscot county	stand	44.8186	-68.5788	within .5 miles		Y
986	champ 9 (ME)	R	qualitative	307	y	5	268	Dorm. Bud		Maine, Penobscot county	stand	44.8186	-68.5788	within .5 miles		Y
987	champ 9 (ME)	R	qualitative	205	y	5	299	Dorm. Bud		Maine, Penobscot county	stand	44.8186	-68.5788	within .5 miles		Y
988	champ 9 (ME)	R	qualitative	494	y	5	189	Dorm. Bud		Maine, Penobscot county	stand	44.8186	-68.5788	within .5 miles		Y
989	champ 9 (ME)	R	qualitative	75	y	5	206	Dorm. Bud		Maine, Penobscot county	stand	44.8186	-68.5788	within .5 miles		Y
990	champ 9 (ME)	R	qualitative	26	y	5	63	Dorm. Bud		Maine, Penobscot county	stand	44.8186	-68.5788	within .5 miles		Y
991	champ 9 (ME)	R	qualitative	460	y	5	222	Dorm. Bud		Maine, Penobscot county	stand	44.8186	-68.5788	within .5 miles		Y
992	champ 9 (ME)	R	qualitative	378	y	5	287	Dorm. Bud		Maine, Penobscot county	stand	44.8186	-68.5788	within .5 miles		Y
993	champ 9 (ME)	R	qualitative	10	y	5	193	Dorm. Bud		Maine, Penobscot county	stand	44.8186	-68.5788	within .5 miles		Y
994	champ 9 (ME)	R	qualitative	189	y	5	157	Dorm. Bud		Maine, Penobscot county	stand	44.8186	-68.5788	within .5 miles		Y
995	champ 9 (ME)	R	qualitative	380	y	5	251	Dorm. Bud		Maine, Penobscot county	stand	44.8186	-68.5788	within .5 miles		Y
1386	champ 9 (ME)	S	qualitative	374	y	4.2	141	Dorm. Bud		Maine, Penobscot county	stand	44.8186	-68.5788	within .5 miles		Y
1388	champ 9 (ME)	S	qualitative	169	y	2	122	Dorm. Bud		Maine, Penobscot county	stand	44.8186	-68.5788	within .5 miles		Y
1389	champ 9 (ME)	S	qualitative	443	y	2	114	Dorm. Bud		Maine, Penobscot county	stand	44.8186	-68.5788	within .5 miles		Y
1390	champ 9 (ME)	S	qualitative	458	y	8.8	293	Dorm. Bud		Maine, Penobscot county	stand	44.8186	-68.5788	within .5 miles		Y
1391	champ 9 (ME)	S	qualitative	267	y	2	117	Dorm. Bud		Maine, Penobscot county	stand	44.8186	-68.5788	within .5 miles		Y
1392	champ 9 (ME)	S	qualitative	511	y	2	187	Dorm. Bud		Maine, Penobscot county	stand	44.8186	-68.5788	within .5 miles		Y
1393	champ 9 (ME)	S	qualitative	529	y	2	145	Dorm. Bud		Maine, Penobscot county	stand	44.8186	-68.5788	within .5 miles		Y
1394	champ 9 (ME)	S	qualitative	481	y	2	81	Dorm. Bud		Maine, Penobscot county	stand	44.8186	-68.5788	within .5 miles		Y
1395	champ 9 (ME)	S	qualitative	399	y	5	328	Dorm. Bud		Maine, Penobscot county	stand	44.8186	-68.5788	within .5 miles		Y
1396	champ 9 (ME)	S	qualitative	40	y	5	214	Dorm. Bud		Maine, Penobscot county	stand	44.8186	-68.5788	within .5 miles		Y
1397	champ 9 (ME)	S	qualitative	416	y	5	318	Dorm. Bud		Maine, Penobscot county	stand	44.8186	-68.5788	within .5 miles		Y
1398	champ 9 (ME)	S	qualitative	362	y	4.9	163	Dorm. Bud		Maine, Penobscot county	stand	44.8186	-68.5788	within .5 miles		Y
1399	champ 9 (ME)	S	qualitative	514	y	5	405	Dorm. Bud		Maine, Penobscot county	stand	44.8186	-68.5788	within .5 miles		Y
1400	champ 9 (ME)	S	qualitative	258	y	5	153	Dorm. Bud		Maine, Penobscot county	stand	44.8186	-68.5788	within .5 miles		Y
1401	champ 9 (ME)	S	qualitative	92	y	5	149	Dorm. Bud		Maine, Penobscot county	stand	44.8186	-68.5788	within .5 miles		Y
1402	champ 9 (ME)	S	qualitative	29	y	5	148	Dorm. Bud		Maine, Penobscot county	stand	44.8186	-68.5788	within .5 miles		Y
1403	champ 9 (ME)	S	qualitative	425	y	5	158	Dorm. Bud		Maine, Penobscot county	stand	44.8186	-68.5788	within .5 miles		Y
1404	champ 9 (ME)	S	qualitative	172	y	5	152	Dorm. Bud		Maine, Penobscot county	stand	44.8186	-68.5788	within .5 miles		Y
1405	champ 9 (ME)	S	qualitative	219	y	5	108	Dorm. Bud		Maine, Penobscot county	stand	44.8186	-68.5788	within .5 miles		Y
1407	champ 9 (ME)	S	qualitative	430	y	5	138	Dorm. Bud		Maine, Penobscot county	stand	44.8186	-68.5788	within .5 miles		Y
1408	champ 9 (ME)	S	qualitative	426	y	5	196	Dorm. Bud		Maine, Penobscot county	stand	44.8186	-68.5788	within .5 miles		Y
1409	champ 9 (ME)	S	qualitative	261	y	5	102	Dorm. Bud		Maine, Penobscot county	stand	44.8186	-68.5788	within .5 miles		Y
1410	champ 9 (ME)	S	qualitative	255	y	5	167	Dorm. Bud		Maine, Penobscot county	stand	44.8186	-68.5788	within .5 miles		Y
1411	champ 9 (ME)	S	qualitative	203	y	5	96	Dorm. Bud		Maine, Penobscot county	stand	44.8186	-68.5788	within .5 miles		Y
1412	champ 9 (ME)	S	qualitative	381	y	5	187	Dorm. Bud		Maine, Penobscot county	stand	44.8186	-68.5788	within .5 miles		Y
1413	champ 9 (ME)	S	qualitative	11	y	5	390	Dorm. Bud		Maine, Penobscot county	stand	44.8186	-68.5788	within .5 miles		Y
1414	champ 9 (ME)	S	qualitative	419	y	5	248	Dorm. Bud		Maine, Penobscot county	stand	44.8186	-68.5788	within .5 miles		Y
1415	champ 9 (ME)	S	qualitative	419	y	5	282	Dorm. Bud		Maine, Penobscot county	stand	44.8186	-68.5788	within .5 miles		Y
1416	champ 9 (ME)	S	qualitative	55	y	5	223	Dorm. Bud		Maine, Penobscot county	stand	44.8186	-68.5788	within .5 miles		Y
1417	champ 9 (ME)	S	qualitative	418	y	5	344	Dorm. Bud		Maine, Penobscot county	stand	44.8186	-68.5788	within .5 miles		Y
1418	champ 9 (ME)	S	qualitative	50	y	5	175	Dorm. Bud		Maine, Penobscot county	stand	44.8186	-68.5788	within .5 miles		Y
1419	champ 9 (ME)	S	qualitative	83	y	5	385	Dorm. Bud		Maine, Penobscot county	stand	44.8186	-68.5788	within .5 miles		Y
1421	champ 9 (ME)	S	qualitative	87	y	5	214	Dorm. Bud		Maine, Penobscot county	stand	44.8186	-68.5788	within .5 miles		Y
1423	champ 9 (ME)	S	qualitative	23	y	5	388	Dorm. Bud		Maine, Penobscot county	stand	44.8186	-68.5788	within .5 miles		Y
1424	champ 9 (ME)	S	qualitative	154	y	5	244	Dorm. Bud		Maine, Penobscot county	stand	44.8186	-68.5788	within .5 miles		Y
1425	champ 9 (ME)	S	qualitative	29	y	5	446	Dorm. Bud		Maine, Penobscot county	stand	44.8186	-68.5788	within .5 miles		Y
1426	champ 9 (ME)	S	qualitative	358	y	5	188	Dorm. Bud		Maine, Penobscot county	stand	44.8186	-68.5788	within .5 miles		Y
1427	champ 9 (ME)	S	qualitative	50	y	5	188	Dorm. Bud		Maine, Penobscot county	stand	44.8186	-68.5788	within .5 miles		Y
1428	champ 9 (ME)	S	qualitative	260	y	5	291	Dorm. Bud		Maine, Penobscot county	stand	44.8186	-68.5788	within .5 miles		Y
1429	champ 9 (ME)	S	qualitative	255	y	5	300	Dorm. Bud		Maine, Penobscot county	stand	44.8186	-68.5788	within .5 miles		Y
1430	champ 9 (ME)	S	qualitative	388	y	5	330	Dorm. Bud		Maine, Penobscot county	stand	44.8186	-68.5788	within .5 miles		Y
1431	champ 9 (ME)	S	qualitative	258	y	5	357	Dorm. Bud		Maine, Penobscot county	stand	44.8186	-68.5788	within .5 miles		Y
1432	champ 9 (ME)	S	qualitative	419	y	5	270	Dorm. Bud		Maine, Penobscot county	stand	44.8186	-68.5788	within .5 miles		Y
1433	champ 9 (ME)	S	qualitative	492	y	5	264	Dorm. Bud		Maine, Penobscot county	stand	44.8186	-68.5788	within .5 miles		Y
1434	champ 9 (ME)	S	qualitative	258	y	5	382	Dorm. Bud		Maine, Penobscot county	stand	44.8186	-68.5788	within .5 miles		Y
1435	champ 9 (ME)	S	qualitative	62	y	5	291	Dorm. Bud		Maine, Penobscot county	stand	44.8186	-68.5788	within .5 miles		Y
1436	champ 9 (ME)	S	qualitative	68	y	5	232	Dorm. Bud		Maine, Penobscot county	stand	44.8186	-68.5788	within .5 miles		Y
1437	champ 9 (ME)	S	qualitative	344	y	5	279	Dorm. Bud		Maine, Penobscot county	stand	44.8186	-68.5788	within .5 miles		Y
1438	champ 9 (ME)	S	qualitative	522	y	5	245	Dorm. Bud		Maine, Penobscot county	stand	44.8186	-68.5788	within .5 miles		???
1439	champ 9 (ME)	S	qualitative	266	y	5	198	Dorm. Bud		Maine, Penobscot county	stand	44.8186	-68.5788	within .5 miles		Y
1440	champ 9 (ME)	S	qualitative	260	y	5	266	Dorm. Bud		Maine, Penobscot county	stand	44.8186	-68.5788	within .5 miles		Y
1441	champ 9 (ME)	S	qualitative	445	y	5	262	Dorm. Bud		Maine, Penobscot county	stand	44.8186	-68.5788	within .5 miles		Y
1442	champ 9 (ME)	S	qualitative	255	y	5	376	Dorm. Bud		Maine, Penobscot county	stand	44.8186	-68.5788	within .5 miles		Y
1443	champ 9 (ME)	S	qualitative	385	y	5	354	Dorm. Bud		Maine, Penobscot county	stand	44.8186	-68.5788	within .5 miles		Y
1444	champ 9 (ME)	S	qualitative	211	y	5	307	Dorm. Bud		Maine, Penobscot county	stand	44.8186	-68.5788	within .5 miles		Y
1445	champ 9 (ME)	S	qualitative	255	y	5	272	Dorm. Bud		Maine, Penobscot county	stand	44.8186	-68.5788	within .5 miles		Y
1446	champ 9 (ME)	S	qualitative	101	y	5	174	Dorm. Bud		Maine, Penobscot county	stand	44.8186	-68.5788	within .5 miles		Y
1447	champ 9 (ME)	S	qualitative	70	y	5	505	Dorm. Bud		Maine, Penobscot county	stand	44.8186	-68.5788	within .5 miles		Y
1448	champ 9 (ME)	S	qualitative	476	y	5	206	Dorm. Bud		Maine, Penobscot county	stand	44.8186	-68.5788	within .5 miles		Y
1449	champ 9 (ME)	S	qualitative	350	y	5	241	Dorm. Bud		Maine, Penobscot county	stand	44.8186	-68.5788	within .5 miles		Y
1466	champ 9 (ME)	S	qualitative	211	y	2	126	Dorm. Bud		Maine, Penobscot county	stand	44.8186	-68.5788	within .5 miles		Y
1467	champ 9 (ME)	S	qualitative	214	y	5	76	Dorm. Bud		Maine, Penobscot county	stand	44.8186	-68.5788	within .5 miles		Y
1468	champ 9 (ME)	S	qualitative	449	y	5	179	Dorm. Bud		Maine, Penobscot county	stand	44.8186	-68.5788	within .5 miles		Y
1469	champ 9 (ME)	S	qualitative	430	y	5	164	Dorm. Bud		Maine, Penobscot county	stand	44.8186	-68.5788	within .5 miles		Y
1470	champ 9 (ME)	S	qualitative	211	y	5	258	Dorm. Bud		Maine, Penobscot county	stand	44.8186	-68.5788	within .5 miles		Y
1471	champ 9 (ME)	S	qualitative	264	y	5.4	542	Dorm. Bud		Maine, Penobscot county	stand	44.8186	-68.5788	within .5 miles		Y
1472	champ 9 (ME)	S	qualitative	87	y	5	176	Dorm. Bud		Maine, Penobscot county	stand	44.8186	-68.5788	within .5 miles		Y
1473	champ 9 (ME)	S	qualitative	378	y	5	111	Dorm. Bud		Maine, Penobscot county	stand	44.8186	-68.5788	within .5 miles		Y
1474	champ 9 (ME)	S	qualitative	19	y	5	99	Dorm. Bud		Maine, Penobscot county	stand	44.8186	-68.5788	within .5 miles		Y
1475	champ 9 (ME)	S	qualitative	300	y	5	334	Dorm. Bud		Maine, Penobscot county	stand	44.8186	-68.5788	within .5 miles		Y
1476	champ 9 (ME)	S	qualitative	202	y	5	312	Dorm. Bud		Maine, Penobscot county	stand	44.8186	-68.5788	within .5 miles		Y
1477	champ 9 (ME)	S	qualitative	377	y	5	220	Dorm. Bud		Maine, Penobscot county	stand	44.8186	-68.5788	within .5 miles		Y
1478	champ 9 (ME)	S	qualitative	413	y	5	395	Dorm. Bud		Maine, Penobscot county	stand	44.8186	-68.5788	within .5 miles		Y
1479	champ 9 (ME)	S	qualitative	350	y	5	229	Dorm. Bud		Maine, Penobscot county	stand	44.8186	-68.5788	within .5 miles		Y
1480	champ 9 (ME)	S	qualitative	415	y	5	278	Dorm. Bud		Maine, Penobscot county	stand	44.8186	-68.5788	within .5 miles		Y
1481	champ 9 (ME)	S	qualitative	350	y	5	294	Dorm. Bud		Maine, Penobscot county	stand	44.8186	-68.5788	within .5 miles		Y
1482	champ 9 (ME)	S	qualitative	473	y	5	276	Dorm. Bud		Maine, Penobscot county	stand	44.8186	-68.5788	within .5 miles		Y
1483	champ 9 (ME)	S	qualitative	431	y	5	128	Dorm. Bud		Maine, Penobscot county	stand	44.8186	-68.5788	within .5 miles		Y
1484	champ 9 (ME)	S	qualitative	98	y	5	141	Dorm. Bud		Maine, Penobscot county	stand	44.8186	-68.5788	within .5 miles		Y
1485	champ 9 (ME)	S	qualitative	65	y	5	176	Dorm. Bud		Maine, Penobscot county	stand	44.8186	-68.5788	within .5 miles		Y
1486	champ 9 (ME)	S	qualitative	172	y	5	242	Dorm. Bud		Maine, Penobscot county	stand	44.8186	-68.5788	within .5 miles		Y
1488	champ 9 (ME)	S	qualitative	434	y	5	160	Dorm. Bud		Maine, Penobscot county	stand	44.8186	-68.5788	within .5 miles		Y
1489	champ 9 (ME)	S	qualitative	415	y	5	336	Dorm. Bud		Maine, Penobscot county	stand	44.8186	-68.5788	within .5 miles		Y
1490	champ 9 (ME)	S	qualitative	19	y	5	146	Dorm. Bud		Maine, Penobscot county	stand	44.8186	-68.5788	within .5 miles		Y
1491	champ 9 (ME)	S	qualitative	101	y	5	170	Dorm. Bud		Maine, Penobscot county	stand	44.8186	-68.5788	within .5 miles		Y
1492	champ 9 (ME)	S	qualitative	116	y	5	154	Dorm. Bud		Maine, Penobscot county	stand	44.8186	-68.5788	within .5 miles		Y
1493	champ 9 (ME)	S	qualitative	481	y	5	314	Dorm. Bud		Maine, Penobscot county	stand	44.8186	-68.5788	within .5 miles		Y
1494	champ 9 (ME)	S	qualitative	431	y	5	213	Dorm. Bud		Maine, Penobscot county	stand	44.8186	-68.5788	within .5 miles		Y
1495	champ 9 (ME)	S	qualitative	426	y	5	294	Dorm. Bud		Maine, Penobscot county	stand	44.8186	-68.5788	within .5 miles		Y
1496	champ 9 (ME)	S	qualitative	476	y	5	268	Dorm. Bud		Maine, Penobscot county	stand	44.8186	-68.5788	within .5 miles		Y
1528	champ 9 (ME)	S	qualitative	380	y	5	436	Dorm. Bud		Maine, Penobscot county	stand	44.8186	-68.5788	within .5 miles		Y
1554	champ 9 (ME)	S	qualitative	303	y	5	286	Dorm. Bud		Maine, Penobscot county	stand	44.8186	-68.5788	within .5 miles		Y
60	Monroe (MA)	R	qualitative	260	y	9	300	Dorm. Bud		MA, Berkshire county	stand	42.6941	-72.9866			Y
62	Monroe (MA)	R	qualitative	491	y	1	50	Dorm. Bud		MA, Berkshire county	stand	42.6941	-72.9866			Y
63	Monroe (MA)	R	qualitative	260	y	1	50	Dorm. Bud		MA, Berkshire county	stand	42.6941	-72.9866			Y
64	Monroe (MA)	R	qualitative	444	y	1	50	Dorm. Bud		MA, Berkshire county	stand	42.6941	-72.9866			Y
65	Monroe (MA)	R	qualitative	484	y	1	50	Dorm. Bud		MA, Berkshire county	stand	42.6941	-72.9866			Y
66	Monroe (MA)	R	qualitative	260	y	5.5	185	Dorm. Bud		MA, Berkshire county	stand	42.6941	-72.9866			failed
67	Monroe (MA)	R	qualitative	496	y	5	378	Dorm. Bud		MA, Berkshire county	stand	42.6941	-72.9866			Y
68	Monroe (MA)	R	qualitative	247	y	5	333	Dorm. Bud		MA, Berkshire county	stand	42.6941	-72.9866			Y
69	Monroe (MA)	R	qualitative	484	y	1	50	Dorm. Bud		MA, Berkshire county	stand	42.6941	-72.9866			Y
70	Monroe (MA)	R	qualitative	260	y	9	300	Dorm. Bud		MA, Berkshire county	stand	42.6941	-72.9866			Y
74	Monroe (MA)	R	qualitative	260	y	19	318	Dorm. Bud		MA, Berkshire county	stand	42.6941	-72.9866			Y
76	Monroe (MA)	R	qualitative	260	y	2.5	82	Dorm. Bud		MA, Berkshire county	stand	42.6941	-72.9866			Y
79	Monroe (MA)	R	qualitative	490	y	5	427	Dorm. Bud		MA, Berkshire county	stand	42.6941	-72.9866			Y
80	Monroe (MA)	R	qualitative	250	y	5	449	Dorm. Bud		MA, Berkshire county	stand	42.6941	-72.9866			Y
81	Monroe (MA)	R	qualitative	365	y	5	371	Dorm. Bud		MA, Berkshire county	stand	42.6941	-72.9866			Y
83	Monroe (MA)	R	qualitative	166	y	5	393	Dorm. Bud		MA, Berkshire county	stand	42.6941	-72.9866			Y
84	Monroe (MA)	R	qualitative	439	y	5	314	Dorm. Bud		MA, Berkshire county	stand	42.6941	-72.9866			Y
85	Monroe (MA)	R	qualitative	332	y	5	445	Dorm. Bud		MA, Berkshire county	stand	42.6941	-72.9866			Y
89	Monroe (MA)	R	qualitative	330	y	5	420	Dorm. Bud		MA, Berkshire county	stand	42.6941	-72.9866			Y
92	Monroe (MA)	R	qualitative	484	y	5	338	Dorm. Bud		MA, Berkshire county	stand	42.6941	-72.9866			Y
93	Monroe (MA)	R	qualitative	523	y	5	398	Dorm. Bud		MA, Berkshire county	stand	42.6941	-72.9866			Y
251	Monroe (MA)	S	qualitative	175	y	8	792.85	Dorm. Bud		MA, Berkshire county	stand	42.6941	-72.9866			Y
252	Monroe (MA)	S	qualitative	432	y	7.5	747.4	Dorm. Bud		MA, Berkshire county	stand	42.6941	-72.9866			Y
257	Monroe (MA)	S	qualitative	260	y	7	691.85	Dorm. Bud		MA, Berkshire county	stand	42.6941	-72.9866			Y
258	Monroe (MA)	S	qualitative	66	y	6.4	636.3	Dorm. Bud		MA, Berkshire county	stand	42.6941	-72.9866			Y
261	Monroe (MA)	S	qualitative	106	y	5.2	525.2	Dorm. Bud		MA, Berkshire county	stand	42.6941	-72.9866			Y
266	Monroe (MA)	S	qualitative	9	y	7.6	762.55	Dorm. Bud		MA, Berkshire county	stand	42.6941	-72.9866			Y
267	Monroe (MA)	S	qualitative	12	y	5	454.5	Dorm. Bud		MA, Berkshire county	stand	42.6941	-72.9866			Y
269	Monroe (MA)	S	qualitative	107	y	7.2	717.1	Dorm. Bud		MA, Berkshire county	stand	42.6941	-72.9866			Y
273	Monroe (MA)	S	qualitative	250	y	7.9	792.85	Dorm. Bud		MA, Berkshire county	stand	42.6941	-72.9866			Y
274	Monroe (MA)	S	qualitative	58	y	8	802.95	Dorm. Bud		MA, Berkshire county	stand	42.6941	-72.9866			Y
281	Monroe (MA)	S	qualitative	188	y	6.6	656.5	Dorm. Bud		MA, Berkshire county	stand	42.6941	-72.9866			Y
284	Monroe (MA)	S	qualitative	8	y	9	903.95	Dorm. Bud		MA, Berkshire county	stand	42.6941	-72.9866			Y
288	Monroe (MA)	S	qualitative	171	y	6.3	631.25	Dorm. Bud		MA, Berkshire county	stand	42.6941	-72.9866			Y
289	Monroe (MA)	S	qualitative	125	y	5.8	575.7	Dorm. Bud		MA, Berkshire county	stand	42.6941	-72.9866			Y
293	Monroe (MA)	S	qualitative	104	y	4.7	469.65	Dorm. Bud		MA, Berkshire county	stand	42.6941	-72.9866			Y
294	Monroe (MA)	S	qualitative	93	y	3.4	343.4	Dorm. Bud		MA, Berkshire county	stand	42.6941	-72.9866			Y
299	Monroe (MA)	S	qualitative	166	y	8	808	Dorm. Bud		MA, Berkshire county	stand	42.6941	-72.9866			Y
300	Monroe (MA)	S	qualitative	18	y	5	464.6	Dorm. Bud		MA, Berkshire county	stand	42.6941	-72.9866			Y
301	Monroe (MA)	S	qualitative	257	y	6.8	676.7	Dorm. Bud		MA, Berkshire county	stand	42.6941	-72.9866			Y
304	Monroe (MA)	S	qualitative	438	y	5	352	Dorm. Bud		MA, Berkshire county	stand	42.6941	-72.9866			Y
305	Monroe (MA)	S	qualitative	419	y	5.2	515.1	Dorm. Bud		MA, Berkshire county	stand	42.6941	-72.9866			Y
317	Monroe (MA)	S	qualitative	13	y	5.9	591	Dorm. Bud		MA, Berkshire county	stand	42.6941	-72.9866			Y
322	Monroe (MA)	S	qualitative	56	y	5.9	586	Dorm. Bud		MA, Berkshire county	stand	42.6941	-72.9866			Y
327	Monroe (MA)	S	qualitative	21	y	5.7	571	Dorm. Bud		MA, Berkshire county	stand	42.6941	-72.9866			Y
329	Monroe (MA)	S	qualitative	51	y	6.7	671.65	Dorm. Bud		MA, Berkshire county	stand	42.6941	-72.9866			Y
334	Monroe (MA)	S	qualitative	59	y	7.1	707	Dorm. Bud		MA, Berkshire county	stand	42.6941	-72.9866			Y
339	Monroe (MA)	S	qualitative	35	y	6.6	656.5	Dorm. Bud		MA, Berkshire county	stand	42.6941	-72.9866			Y
343	Monroe (MA)	S	qualitative	186	y	5.2	515.1	Dorm. Bud		MA, Berkshire county	stand	42.6941	-72.9866			Y
344	Monroe (MA)	S	qualitative	50	y	5	358.55	Dorm. Bud		MA, Berkshire county	stand	42.6941	-72.9866			Y
348	Monroe (MA)	S	qualitative	173	y	5.5	545.4	Dorm. Bud		MA, Berkshire county	stand	42.6941	-72.9866			Y
349	Monroe (MA)	S	qualitative	206	y	5.6	555.5	Dorm. Bud		MA, Berkshire county	stand	42.6941	-72.9866			Y
350	Monroe (MA)	S	qualitative	74	y	5.4	545.4	Dorm. Bud		MA, Berkshire county	stand	42.6941	-72.9866			Y
351	Monroe (MA)	S	qualitative	76	y	5.3	530.25	Dorm. Bud		MA, Berkshire county	stand	42.6941	-72.9866			Y
359	Monroe (MA)	S	qualitative	95	y	5.3	530.25	Dorm. Bud		MA, Berkshire county	stand	42.6941	-72.9866			Y
361	Monroe (MA)	S	qualitative	531	y	4.1	409.05	Dorm. Bud		MA, Berkshire county	stand	42.6941	-72.9866			Y
372	Monroe (MA)	S	qualitative	71	y	5.4	535	Dorm. Bud		MA, Berkshire county	stand	42.6941	-72.9866			Y
750	PEI-1	R	qualitative		y	5	75	Dorm. Bud		Prince Edward Isl. Canada, Kings County, St. Patrick Rd.	stand	46.3301	-62.7763	within 10 miles		Y
771	PEI-1	R	qualitative		y	5	60	Dorm. Bud		Prince Edward Isl. Canada, Kings County, St. Patrick Rd.	stand	46.3301	-62.7763	within 10 miles		Y
800	PEI-1	R	qualitative		y	5	66	Dorm. Bud		Prince Edward Isl. Canada, Kings County, St. Patrick Rd.	stand	46.3301	-62.7763	within 10 miles		Y
744	PEI-2	R	qualitative		y	5	110	Dorm. Bud		Prince Edward Isl. Canada, Kings County, Klindike Rd.	stand	46.3939	-62.4524	witnin 2 miles		Y
551	PEI-M	R	qualitative		y	5	76	Dorm. Bud		Prince Edward Isl. Canada, MacLean Rd	stand	46.4623	-63.892	witnin 2 miles		Y
560	PEI-S	R	qualitative		y	5	139	Dorm. Bud		Prince Edward Isl. Canada, Kings County, St. Patrick Rd.	stand	46.3301	-62.7763	within 10 miles		Y
565	Sissiboo (NS)	R	qualitative	333	y	6.4	636.3	Dorm. Bud		Sissiboo Falls, Digby county, NS, Canada	stand	44.4273	-65.8621	within 2 miles		Y
566	Sissiboo (NS)	R	qualitative	438	y	5.9	590.85	Dorm. Bud		Sissiboo Falls, Digby county, NS, Canada	stand	44.4273	-65.8621	within 2 miles		Y
567	Sissiboo (NS)	R	qualitative	262	y	5	247.45	Dorm. Bud		Sissiboo Falls, Digby county, NS, Canada	stand	44.4273	-65.8621	within 2 miles		Y
569	Sissiboo (NS)	R	qualitative	489	y	7.1	712.05	Dorm. Bud		Sissiboo Falls, Digby county, NS, Canada	stand	44.4273	-65.8621	within 2 miles		failed
570	Sissiboo (NS)	R	qualitative	435	y	5	393.9	Dorm. Bud		Sissiboo Falls, Digby county, NS, Canada	stand	44.4273	-65.8621	within 2 miles		Y
571	Sissiboo (NS)	R	qualitative	470	y	9.7	969.6	Dorm. Bud		Sissiboo Falls, Digby county, NS, Canada	stand	44.4273	-65.8621	within 2 miles		Y
572	Sissiboo (NS)	R	qualitative	533	y	5	257.55	Dorm. Bud		Sissiboo Falls, Digby county, NS, Canada	stand	44.4273	-65.8621	within 2 miles		Y
575	Sissiboo (NS)	R	qualitative	533	y	5	242.4	Dorm. Bud		Sissiboo Falls, Digby county, NS, Canada	stand	44.4273	-65.8621	within 2 miles		Y
578	Sissiboo (NS)	R	qualitative	481	y	5	313.1	Dorm. Bud		Sissiboo Falls, Digby county, NS, Canada	stand	44.4273	-65.8621	within 2 miles		Y
579	Sissiboo (NS)	R	qualitative	532	y	5	505	Dorm. Bud		Sissiboo Falls, Digby county, NS, Canada	stand	44.4273	-65.8621	within 2 miles		Y
581	Sissiboo (NS)	R	qualitative	147	y	5	277.75	Dorm. Bud		Sissiboo Falls, Digby county, NS, Canada	stand	44.4273	-65.8621	within 2 miles		Y
582	Sissiboo (NS)	R	qualitative	325	y	7	701.95	Dorm. Bud		Sissiboo Falls, Digby county, NS, Canada	stand	44.4273	-65.8621	within 2 miles		Y
583	Sissiboo (NS)	R	qualitative	290	y	5.4	535.3	Dorm. Bud		Sissiboo Falls, Digby county, NS, Canada	stand	44.4273	-65.8621	within 2 miles		Y
585	Sissiboo (NS)	R	qualitative	324	y	6	600.95	Dorm. Bud		Sissiboo Falls, Digby county, NS, Canada	stand	44.4273	-65.8621	within 2 miles		Y
588	Sissiboo (NS)	R	qualitative	201	y	5.7	565.6	Dorm. Bud		Sissiboo Falls, Digby county, NS, Canada	stand	44.4273	-65.8621	within 2 miles		Y
589	Sissiboo (NS)	R	qualitative	461	y	7.3	727.2	Dorm. Bud		Sissiboo Falls, Digby county, NS, Canada	stand	44.4273	-65.8621	within 2 miles		Y
590	Sissiboo (NS)	R	qualitative	101	y	5	84	Dorm. Bud		Sissiboo Falls, Digby county, NS, Canada	stand	44.4273	-65.8621	within 2 miles		Y
591	Sissiboo (NS)	R	qualitative	250	y	3.8	383.8	Dorm. Bud		Sissiboo Falls, Digby county, NS, Canada	stand	44.4273	-65.8621	within 2 miles		Y
592	Sissiboo (NS)	R	qualitative	423	y	5	74	Dorm. Bud		Sissiboo Falls, Digby county, NS, Canada	stand	44.4273	-65.8621	within 2 miles		Y
593	Sissiboo (NS)	R	qualitative	101	y	5	121	Dorm. Bud		Sissiboo Falls, Digby county, NS, Canada	stand	44.4273	-65.8621	within 2 miles		Y
594	Sissiboo (NS)	R	qualitative	423	y	1.5	56	Dorm. Bud		Sissiboo Falls, Digby county, NS, Canada	stand	44.4273	-65.8621	within 2 miles		Y
595	Sissiboo (NS)	R	qualitative	341	y	2	50	Dorm. Bud		Sissiboo Falls, Digby county, NS, Canada	stand	44.4273	-65.8621	within 2 miles		Y
596	Sissiboo (NS)	R	qualitative	408	y	2	81	Dorm. Bud		Sissiboo Falls, Digby county, NS, Canada	stand	44.4273	-65.8621	within 2 miles		Y
597	Sissiboo (NS)	R	qualitative	414	y	5	339	Dorm. Bud		Sissiboo Falls, Digby county, NS, Canada	stand	44.4273	-65.8621	within 2 miles		Y
598	Sissiboo (NS)	R	qualitative	426	y	5	89	Dorm. Bud		Sissiboo Falls, Digby county, NS, Canada	stand	44.4273	-65.8621	within 2 miles		Y
599	Sissiboo (NS)	R	qualitative	486	y	4	404	Dorm. Bud		Sissiboo Falls, Digby county, NS, Canada	stand	44.4273	-65.8621	within 2 miles		Y
600	Sissiboo (NS)	R	qualitative	31	y	5.9	585.8	Dorm. Bud		Sissiboo Falls, Digby county, NS, Canada	stand	44.4273	-65.8621	within 2 miles		Y
602	Sissiboo (NS)	R	qualitative	165	y	8.2	823.15	Dorm. Bud		Sissiboo Falls, Digby county, NS, Canada	stand	44.4273	-65.8621	within 2 miles		Y
603	Sissiboo (NS)	R	qualitative	259	y	9.1	914.05	Dorm. Bud		Sissiboo Falls, Digby county, NS, Canada	stand	44.4273	-65.8621	within 2 miles		Y
604	Sissiboo (NS)	R	qualitative	268	y	6.1	606	Dorm. Bud		Sissiboo Falls, Digby county, NS, Canada	stand	44.4273	-65.8621	within 2 miles		Y
605	Sissiboo (NS)	R	qualitative	471	y	5	393.9	Dorm. Bud		Sissiboo Falls, Digby county, NS, Canada	stand	44.4273	-65.8621	within 2 miles		Y
606	Sissiboo (NS)	R	qualitative	233	y	7.4	742.35	Dorm. Bud		Sissiboo Falls, Digby county, NS, Canada	stand	44.4273	-65.8621	within 2 miles		Y
607	Sissiboo (NS)	R	qualitative	426	y	2	62	Dorm. Bud		Sissiboo Falls, Digby county, NS, Canada	stand	44.4273	-65.8621	within 2 miles		Y
609	Sissiboo (NS)	R	qualitative	150	y	6.1	611.05	Dorm. Bud		Sissiboo Falls, Digby county, NS, Canada	stand	44.4273	-65.8621	within 2 miles		Y
610	Sissiboo (NS)	R	qualitative	442	y	8	802.95	Dorm. Bud		Sissiboo Falls, Digby county, NS, Canada	stand	44.4273	-65.8621	within 2 miles		Y
614	Sissiboo (NS)	R	qualitative	290	y	8.4	838.3	Dorm. Bud		Sissiboo Falls, Digby county, NS, Canada	stand	44.4273	-65.8621	within 2 miles		Y
618	Sissiboo (NS)	R	qualitative	247	y	6.4	641.35	Dorm. Bud		Sissiboo Falls, Digby county, NS, Canada	stand	44.4273	-65.8621	within 2 miles		Y
619	Sissiboo (NS)	R	qualitative	534	y	5.6	560.55	Dorm. Bud		Sissiboo Falls, Digby county, NS, Canada	stand	44.4273	-65.8621	within 2 miles		Y
620	Sissiboo (NS)	R	qualitative	527	y	5.4	545.4	Dorm. Bud		Sissiboo Falls, Digby county, NS, Canada	stand	44.4273	-65.8621	within 2 miles		Y
625	Sissiboo (NS)	R	qualitative	401	y	5	383.8	Dorm. Bud		Sissiboo Falls, Digby county, NS, Canada	stand	44.4273	-65.8621	within 2 miles		Y
629	Sissiboo (NS)	R	qualitative	115	y	1.5	90	Dorm. Bud		Sissiboo Falls, Digby county, NS, Canada	stand	44.4273	-65.8621	within 2 miles		Y
631	Sissiboo (NS)	R	qualitative	155	y	5	419.15	Dorm. Bud		Sissiboo Falls, Digby county, NS, Canada	stand	44.4273	-65.8621	within 2 miles		Y
632	Sissiboo (NS)	R	qualitative	185	y	5	348.45	Dorm. Bud		Sissiboo Falls, Digby county, NS, Canada	stand	44.4273	-65.8621	within 2 miles		Y
633	Sissiboo (NS)	R	qualitative	358	y	6.7	671.65	Dorm. Bud		Sissiboo Falls, Digby county, NS, Canada	stand	44.4273	-65.8621	within 2 miles		Y
635	Sissiboo (NS)	R	qualitative	122	y	8.3	833.25	Dorm. Bud		Sissiboo Falls, Digby county, NS, Canada	stand	44.4273	-65.8621	within 2 miles		Y
636	Sissiboo (NS)	R	qualitative	521	y	6.6	656.5	Dorm. Bud		Sissiboo Falls, Digby county, NS, Canada	stand	44.4273	-65.8621	within 2 miles		Y
637	Sissiboo (NS)	R	qualitative	288	y	5	247.45	Dorm. Bud		Sissiboo Falls, Digby county, NS, Canada	stand	44.4273	-65.8621	within 2 miles		Y
638	Sissiboo (NS)	R	qualitative	144	y	6.2	621.15	Dorm. Bud		Sissiboo Falls, Digby county, NS, Canada	stand	44.4273	-65.8621	within 2 miles		Y
639	Sissiboo (NS)	R	qualitative	473	y	6.1	611.05	Dorm. Bud		Sissiboo Falls, Digby county, NS, Canada	stand	44.4273	-65.8621	within 2 miles		Y
641	Sissiboo (NS)	R	qualitative	427	y	5	404	Dorm. Bud		Sissiboo Falls, Digby county, NS, Canada	stand	44.4273	-65.8621	within 2 miles		Y
644	Sissiboo (NS)	R	qualitative	316	y	5.2	520.15	Dorm. Bud		Sissiboo Falls, Digby county, NS, Canada	stand	44.4273	-65.8621	within 2 miles		Y
645	Sissiboo (NS)	R	qualitative	473	y	5	323.2	Dorm. Bud		Sissiboo Falls, Digby county, NS, Canada	stand	44.4273	-65.8621	within 2 miles		Y
647	Sissiboo (NS)	R	qualitative	394	y	5.4	540.35	Dorm. Bud		Sissiboo Falls, Digby county, NS, Canada	stand	44.4273	-65.8621	within 2 miles		Y
650	Sissiboo (NS)	R	qualitative	451	y	5.9	585.8	Dorm. Bud		Sissiboo Falls, Digby county, NS, Canada	stand	44.4273	-65.8621	within 2 miles		Y
651	Sissiboo (NS)	R	qualitative	289	y	5.2	525.2	Dorm. Bud		Sissiboo Falls, Digby county, NS, Canada	stand	44.4273	-65.8621	within 2 miles		Y
652	Sissiboo (NS)	R	qualitative	123	y	5	186.85	Dorm. Bud		Sissiboo Falls, Digby county, NS, Canada	stand	44.4273	-65.8621	within 2 miles		Y
653	Sissiboo (NS)	R	qualitative	474	y	5	378.75	Dorm. Bud		Sissiboo Falls, Digby county, NS, Canada	stand	44.4273	-65.8621	within 2 miles		Y
655	Sissiboo (NS)	R	qualitative	118	y	5	328.25	Dorm. Bud		Sissiboo Falls, Digby county, NS, Canada	stand	44.4273	-65.8621	within 2 miles		Y
656	Sissiboo (NS)	R	qualitative	472	y	5	479.75	Dorm. Bud		Sissiboo Falls, Digby county, NS, Canada	stand	44.4273	-65.8621	within 2 miles		Y
658	Sissiboo (NS)	R	qualitative	425	y	5.4	545.4	Dorm. Bud		Sissiboo Falls, Digby county, NS, Canada	stand	44.4273	-65.8621	within 2 miles		Y
661	Sissiboo (NS)	R	qualitative	517	y	9	300	Dorm. Bud		Sissiboo Falls, Digby county, NS, Canada	stand	44.4273	-65.8621	within 2 miles		Y
663	Sissiboo (NS)	R	qualitative	481	y	5	343.4	Dorm. Bud		Sissiboo Falls, Digby county, NS, Canada	stand	44.4273	-65.8621	within 2 miles		Y
666	Sissiboo (NS)	R	qualitative	182	y	5	343.4	Dorm. Bud		Sissiboo Falls, Digby county, NS, Canada	stand	44.4273	-65.8621	within 2 miles		Y
670	Sissiboo (NS)	R	qualitative	105	y	5	429.25	Dorm. Bud		Sissiboo Falls, Digby county, NS, Canada	stand	44.4273	-65.8621	within 2 miles		Y
673	Sissiboo (NS)	R	qualitative	195	y	5	414.1	Dorm. Bud		Sissiboo Falls, Digby county, NS, Canada	stand	44.4273	-65.8621	within 2 miles		Y
674	Sissiboo (NS)	R	qualitative	260	y	5	398.95	Dorm. Bud		Sissiboo Falls, Digby county, NS, Canada	stand	44.4273	-65.8621	within 2 miles		Y
681	Sissiboo (NS)	R	qualitative	415	y	5	429.25	Dorm. Bud		Sissiboo Falls, Digby county, NS, Canada	stand	44.4273	-65.8621	within 2 miles		Y
683	Sissiboo (NS)	R	qualitative	495	y	5	479.75	Dorm. Bud		Sissiboo Falls, Digby county, NS, Canada	stand	44.4273	-65.8621	within 2 miles		Y
691	Sissiboo (NS)	R	qualitative	273	y	5.1	515.1	Dorm. Bud		Sissiboo Falls, Digby county, NS, Canada	stand	44.4273	-65.8621	within 2 miles		Y
693	Sissiboo (NS)	R	qualitative	448	y	6.5	651.45	Dorm. Bud		Sissiboo Falls, Digby county, NS, Canada	stand	44.4273	-65.8621	within 2 miles		Y
694	Sissiboo (NS)	R	qualitative	394	y	5	494.9	Dorm. Bud		Sissiboo Falls, Digby county, NS, Canada	stand	44.4273	-65.8621	within 2 miles		Y
698	Sissiboo (NS)	R	qualitative	363	y	6.5	646.4	Dorm. Bud		Sissiboo Falls, Digby county, NS, Canada	stand	44.4273	-65.8621	within 2 miles		Y
704	Sissiboo (NS)	R	qualitative	457	y	5	494.9	Dorm. Bud		Sissiboo Falls, Digby county, NS, Canada	stand	44.4273	-65.8621	within 2 miles		Y
705	Sissiboo (NS)	R	qualitative	321	y	5	373.7	Dorm. Bud		Sissiboo Falls, Digby county, NS, Canada	stand	44.4273	-65.8621	within 2 miles		Y
707	Sissiboo (NS)	R	qualitative	127	y	5	206	Dorm. Bud		Sissiboo Falls, Digby county, NS, Canada	stand	44.4273	-65.8621	within 2 miles		Y
708	Sissiboo (NS)	R	qualitative	403	y	5	138	Dorm. Bud		Sissiboo Falls, Digby county, NS, Canada	stand	44.4273	-65.8621	within 2 miles		Y
709	Sissiboo (NS)	R	qualitative	492	y	5	67	Dorm. Bud		Sissiboo Falls, Digby county, NS, Canada	stand	44.4273	-65.8621	within 2 miles		Y
710	Sissiboo (NS)	R	qualitative	487	y	5	227	Dorm. Bud		Sissiboo Falls, Digby county, NS, Canada	stand	44.4273	-65.8621	within 2 miles		Y
711	Sissiboo (NS)	R	qualitative	264	y	5	73	Dorm. Bud		Sissiboo Falls, Digby county, NS, Canada	stand	44.4273	-65.8621	within 2 miles		Y
712	Sissiboo (NS)	R	qualitative	264	y	5	207	Dorm. Bud		Sissiboo Falls, Digby county, NS, Canada	stand	44.4273	-65.8621	within 2 miles		Y
713	Sissiboo (NS)	R	qualitative	127	y	2	120	Dorm. Bud		Sissiboo Falls, Digby county, NS, Canada	stand	44.4273	-65.8621	within 2 miles		Y
714	Sissiboo (NS)	R	qualitative	487	y	2	50	Dorm. Bud		Sissiboo Falls, Digby county, NS, Canada	stand	44.4273	-65.8621	within 2 miles		Y
715	Sissiboo (NS)	R	qualitative	101	y	5	248	Dorm. Bud		Sissiboo Falls, Digby county, NS, Canada	stand	44.4273	-65.8621	within 2 miles		Y
716	Sissiboo (NS)	R	qualitative	443	y	2	76	Dorm. Bud		Sissiboo Falls, Digby county, NS, Canada	stand	44.4273	-65.8621	within 2 miles		Y
717	Sissiboo (NS)	R	qualitative	264	y	2	74	Dorm. Bud		Sissiboo Falls, Digby county, NS, Canada	stand	44.4273	-65.8621	within 2 miles		Y
718	Sissiboo (NS)	R	qualitative	127	y	5	142	Dorm. Bud		Sissiboo Falls, Digby county, NS, Canada	stand	44.4273	-65.8621	within 2 miles		Y
719	Sissiboo (NS)	R	qualitative	426	y	5	149	Dorm. Bud		Sissiboo Falls, Digby county, NS, Canada	stand	44.4273	-65.8621	within 2 miles		Y
720	Sissiboo (NS)	R	qualitative	255	y	5	249	Dorm. Bud		Sissiboo Falls, Digby county, NS, Canada	stand	44.4273	-65.8621	within 2 miles		Y
721	Sissiboo (NS)	R	qualitative	127	y	5	186	Dorm. Bud		Sissiboo Falls, Digby county, NS, Canada	stand	44.4273	-65.8621	within 2 miles		Y
722	Sissiboo (NS)	R	qualitative	353	y	2	79	Dorm. Bud		Sissiboo Falls, Digby county, NS, Canada	stand	44.4273	-65.8621	within 2 miles		Y
723	Sissiboo (NS)	R	qualitative	426	y	5	176	Dorm. Bud		Sissiboo Falls, Digby county, NS, Canada	stand	44.4273	-65.8621	within 2 miles		Y
724	Sissiboo (NS)	R	qualitative	231	y	5	272	Dorm. Bud		Sissiboo Falls, Digby county, NS, Canada	stand	44.4273	-65.8621	within 2 miles		Y
725	Sissiboo (NS)	R	qualitative	449	y	7.4	246	Dorm. Bud		Sissiboo Falls, Digby county, NS, Canada	stand	44.4273	-65.8621	within 2 miles		Y
726	Sissiboo (NS)	R	qualitative	467	y	5.9	198	Dorm. Bud		Sissiboo Falls, Digby county, NS, Canada	stand	44.4273	-65.8621	within 2 miles		failed
727	Sissiboo (NS)	R	qualitative	353	y	2	73	Dorm. Bud		Sissiboo Falls, Digby county, NS, Canada	stand	44.4273	-65.8621	within 2 miles		Y
728	Sissiboo (NS)	R	qualitative	226	y	6.2	616	Dorm. Bud		Sissiboo Falls, Digby county, NS, Canada	stand	44.4273	-65.8621	within 2 miles		Y
729	Sissiboo (NS)	R	qualitative	426	y	5	132	Dorm. Bud		Sissiboo Falls, Digby county, NS, Canada	stand	44.4273	-65.8621	within 2 miles		Y
730	Sissiboo (NS)	R	qualitative	486	y	2	106	Dorm. Bud		Sissiboo Falls, Digby county, NS, Canada	stand	44.4273	-65.8621	within 2 miles		Y
731	Sissiboo (NS)	R	qualitative	487	y	5	213	Dorm. Bud		Sissiboo Falls, Digby county, NS, Canada	stand	44.4273	-65.8621	within 2 miles		Y
732	Sissiboo (NS)	R	qualitative	353	y	5	208	Dorm. Bud		Sissiboo Falls, Digby county, NS, Canada	stand	44.4273	-65.8621	within 2 miles		Y
1120	Sissiboo (NS)	S	qualitative	419	y	2	75	Dorm. Bud		Sissiboo Falls, Digby county, NS, Canada	stand	44.4273	-65.8621	within 2 miles		Y
1122	Sissiboo (NS)	S	qualitative	345	y	5	165	Dorm. Bud		Sissiboo Falls, Digby county, NS, Canada	stand	44.4273	-65.8621	within 2 miles		Y
1123	Sissiboo (NS)	S	qualitative	438	y	5	306	Dorm. Bud		Sissiboo Falls, Digby county, NS, Canada	stand	44.4273	-65.8621	within 2 miles		Y
1124	Sissiboo (NS)	S	qualitative	218	y	5	125	Dorm. Bud		Sissiboo Falls, Digby county, NS, Canada	stand	44.4273	-65.8621	within 2 miles		Y
1125	Sissiboo (NS)	S	qualitative	434	y	5	332	Dorm. Bud		Sissiboo Falls, Digby county, NS, Canada	stand	44.4273	-65.8621	within 2 miles		Y
1126	Sissiboo (NS)	S	qualitative	110	y	4	130	Dorm. Bud		Sissiboo Falls, Digby county, NS, Canada	stand	44.4273	-65.8621	within 2 miles		Y
1130	Sissiboo (NS)	S	qualitative	350	y	5	118	Dorm. Bud		Sissiboo Falls, Digby county, NS, Canada	stand	44.4273	-65.8621	within 2 miles		Y
1132	Sissiboo (NS)	S	qualitative	3	y	2	78	Dorm. Bud		Sissiboo Falls, Digby county, NS, Canada	stand	44.4273	-65.8621	within 2 miles		Y
1134	Sissiboo (NS)	S	qualitative	272	y	5	88	Dorm. Bud		Sissiboo Falls, Digby county, NS, Canada	stand	44.4273	-65.8621	within 2 miles		Y
1136	Sissiboo (NS)	S	qualitative	260	y	4.4	147	Dorm. Bud		Sissiboo Falls, Digby county, NS, Canada	stand	44.4273	-65.8621	within 2 miles		Y
1138	Sissiboo (NS)	S	qualitative	350	y	5	99	Dorm. Bud		Sissiboo Falls, Digby county, NS, Canada	stand	44.4273	-65.8621	within 2 miles		Y
1140	Sissiboo (NS)	S	qualitative	272	y	5	186	Dorm. Bud		Sissiboo Falls, Digby county, NS, Canada	stand	44.4273	-65.8621	within 2 miles		Y
1142	Sissiboo (NS)	S	qualitative	390	y	5	94	Dorm. Bud		Sissiboo Falls, Digby county, NS, Canada	stand	44.4273	-65.8621	within 2 miles		Y
1143	Sissiboo (NS)	S	qualitative	218	y	1	50	Dorm. Bud		Sissiboo Falls, Digby county, NS, Canada	stand	44.4273	-65.8621	within 2 miles		Y
1144	Sissiboo (NS)	S	qualitative	264	y	5	145	Dorm. Bud		Sissiboo Falls, Digby county, NS, Canada	stand	44.4273	-65.8621	within 2 miles		Y
1146	Sissiboo (NS)	S	qualitative	419	y	5	75	Dorm. Bud		Sissiboo Falls, Digby county, NS, Canada	stand	44.4273	-65.8621	within 2 miles		Y
1148	Sissiboo (NS)	S	qualitative	371	y	5	77	Dorm. Bud		Sissiboo Falls, Digby county, NS, Canada	stand	44.4273	-65.8621	within 2 miles		Y
1150	Sissiboo (NS)	S	qualitative	419	y	5	162	Dorm. Bud		Sissiboo Falls, Digby county, NS, Canada	stand	44.4273	-65.8621	within 2 miles		Y
1152	Sissiboo (NS)	S	qualitative	414	y	5	162	Dorm. Bud		Sissiboo Falls, Digby county, NS, Canada	stand	44.4273	-65.8621	within 2 miles		Y
1154	Sissiboo (NS)	S	qualitative	419	y	2.5	82	Dorm. Bud		Sissiboo Falls, Digby county, NS, Canada	stand	44.4273	-65.8621	within 2 miles		Y
1166	Sissiboo (NS)	S	qualitative	419	y	5	434.3	Dorm. Bud		Sissiboo Falls, Digby county, NS, Canada	stand	44.4273	-65.8621	within 2 miles		Y
1168	Sissiboo (NS)	S	qualitative	164	y	5	338.35	Dorm. Bud		Sissiboo Falls, Digby county, NS, Canada	stand	44.4273	-65.8621	within 2 miles		Y
1175	Sissiboo (NS)	S	qualitative	435	y	5.6	560	Dorm. Bud		Sissiboo Falls, Digby county, NS, Canada	stand	44.4273	-65.8621	within 2 miles		Y
1176	Sissiboo (NS)	S	qualitative	30	y	6.1	613	Dorm. Bud		Sissiboo Falls, Digby county, NS, Canada	stand	44.4273	-65.8621	within 2 miles		Y
1180	Sissiboo (NS)	S	qualitative	416	y	5	293	Dorm. Bud		Sissiboo Falls, Digby county, NS, Canada	stand	44.4273	-65.8621	within 2 miles		Y
1181	Sissiboo (NS)	S	qualitative	465	y	5	298	Dorm. Bud		Sissiboo Falls, Digby county, NS, Canada	stand	44.4273	-65.8621	within 2 miles		Y
1185	Sissiboo (NS)	S	qualitative	422	y	5	355	Dorm. Bud		Sissiboo Falls, Digby county, NS, Canada	stand	44.4273	-65.8621	within 2 miles		Y
1197	Sissiboo (NS)	S	qualitative	248	y	5	350	Dorm. Bud		Sissiboo Falls, Digby county, NS, Canada	stand	44.4273	-65.8621	within 2 miles		Y
1198	Sissiboo (NS)	S	qualitative	31	y	6.3	631	Dorm. Bud		Sissiboo Falls, Digby county, NS, Canada	stand	44.4273	-65.8621	within 2 miles		Y
1200	Sissiboo (NS)	S	qualitative	435	y	5	237.35	Dorm. Bud		Sissiboo Falls, Digby county, NS, Canada	stand	44.4273	-65.8621	within 2 miles		Y
1203	Sissiboo (NS)	S	qualitative	234	y	5	323.2	Dorm. Bud		Sissiboo Falls, Digby county, NS, Canada	stand	44.4273	-65.8621	within 2 miles		Y
1205	Sissiboo (NS)	S	qualitative	94	y	5	338.35	Dorm. Bud		Sissiboo Falls, Digby county, NS, Canada	stand	44.4273	-65.8621	within 2 miles		Y
1206	Sissiboo (NS)	S	qualitative	425	y	5	262.6	Dorm. Bud		Sissiboo Falls, Digby county, NS, Canada	stand	44.4273	-65.8621	within 2 miles		Y
1208	Sissiboo (NS)	S	qualitative	111	y	5	343.4	Dorm. Bud		Sissiboo Falls, Digby county, NS, Canada	stand	44.4273	-65.8621	within 2 miles		Y
1217	Sissiboo (NS)	S	qualitative	264	y	5	364	Dorm. Bud		Sissiboo Falls, Digby county, NS, Canada	stand	44.4273	-65.8621	within 2 miles		Y
1222	Sissiboo (NS)	S	qualitative	109	y	5	131.3	Dorm. Bud		Sissiboo Falls, Digby county, NS, Canada	stand	44.4273	-65.8621	within 2 miles		Y
1223	Sissiboo (NS)	S	qualitative	317	y	5	343.4	Dorm. Bud		Sissiboo Falls, Digby county, NS, Canada	stand	44.4273	-65.8621	within 2 miles		Y
1225	Sissiboo (NS)	S	qualitative	285	y	5	131.3	Dorm. Bud		Sissiboo Falls, Digby county, NS, Canada	stand	44.4273	-65.8621	within 2 miles		Y
1228	Sissiboo (NS)	S	qualitative	520	y	5	126.25	Dorm. Bud		Sissiboo Falls, Digby county, NS, Canada	stand	44.4273	-65.8621	within 2 miles		Y
1230	Sissiboo (NS)	S	qualitative	453	y	5	116.15	Dorm. Bud		Sissiboo Falls, Digby county, NS, Canada	stand	44.4273	-65.8621	within 2 miles		Y
1232	Sissiboo (NS)	S	qualitative	250	y	5	136.35	Dorm. Bud		Sissiboo Falls, Digby county, NS, Canada	stand	44.4273	-65.8621	within 2 miles		Y
1235	Sissiboo (NS)	S	qualitative	145	y	11.1	1111	Dorm. Bud		Sissiboo Falls, Digby county, NS, Canada	stand	44.4273	-65.8621	within 2 miles		Y
1240	Sissiboo (NS)	S	qualitative	466	y	5	287.85	Dorm. Bud		Sissiboo Falls, Digby county, NS, Canada	stand	44.4273	-65.8621	within 2 miles		Y
1241	Sissiboo (NS)	S	qualitative	323	y	5	181.8	Dorm. Bud		Sissiboo Falls, Digby county, NS, Canada	stand	44.4273	-65.8621	within 2 miles		Y
1253	Sissiboo (NS)	S	qualitative	145	y	5	358.55	Dorm. Bud		Sissiboo Falls, Digby county, NS, Canada	stand	44.4273	-65.8621	within 2 miles		Y
1255	Sissiboo (NS)	S	qualitative	468	y	9.2	919.1	Dorm. Bud		Sissiboo Falls, Digby county, NS, Canada	stand	44.4273	-65.8621	within 2 miles		Y
1256	Sissiboo (NS)	S	qualitative	452	y	5.1	510.05	Dorm. Bud		Sissiboo Falls, Digby county, NS, Canada	stand	44.4273	-65.8621	within 2 miles		Y
1257	Sissiboo (NS)	S	qualitative	248	y	5	409.05	Dorm. Bud		Sissiboo Falls, Digby county, NS, Canada	stand	44.4273	-65.8621	within 2 miles		Y
1261	Sissiboo (NS)	S	qualitative	30	y	6.4	641.35	Dorm. Bud		Sissiboo Falls, Digby county, NS, Canada	stand	44.4273	-65.8621	within 2 miles		Y
1264	Sissiboo (NS)	S	qualitative	2	y	5	95.95	Dorm. Bud		Sissiboo Falls, Digby county, NS, Canada	stand	44.4273	-65.8621	within 2 miles		Y
1268	Sissiboo (NS)	S	qualitative	394	y	5	176.75	Dorm. Bud		Sissiboo Falls, Digby county, NS, Canada	stand	44.4273	-65.8621	within 2 miles		Y
1269	Sissiboo (NS)	S	qualitative	480	y	5	318.15	Dorm. Bud		Sissiboo Falls, Digby county, NS, Canada	stand	44.4273	-65.8621	within 2 miles		Y
1271	Sissiboo (NS)	S	qualitative	488	y	7.6	757.5	Dorm. Bud		Sissiboo Falls, Digby county, NS, Canada	stand	44.4273	-65.8621	within 2 miles		Y
1272	Sissiboo (NS)	S	qualitative	146	y	5.8	580.75	Dorm. Bud		Sissiboo Falls, Digby county, NS, Canada	stand	44.4273	-65.8621	within 2 miles		Y
1273	Sissiboo (NS)	S	qualitative	117	y	5	434.3	Dorm. Bud		Sissiboo Falls, Digby county, NS, Canada	stand	44.4273	-65.8621	within 2 miles		Y
1276	Sissiboo (NS)	S	qualitative	415	y	6.4	641.35	Dorm. Bud		Sissiboo Falls, Digby county, NS, Canada	stand	44.4273	-65.8621	within 2 miles		Y
1277	Sissiboo (NS)	S	qualitative	281	y	5	474.7	Dorm. Bud		Sissiboo Falls, Digby county, NS, Canada	stand	44.4273	-65.8621	within 2 miles		Y
1278	Sissiboo (NS)	S	qualitative	286	y	7.4	737.3	Dorm. Bud		Sissiboo Falls, Digby county, NS, Canada	stand	44.4273	-65.8621	within 2 miles		Y
1279	Sissiboo (NS)	S	qualitative	394	y	5	196.95	Dorm. Bud		Sissiboo Falls, Digby county, NS, Canada	stand	44.4273	-65.8621	within 2 miles		Y
1280	Sissiboo (NS)	S	qualitative	180	y	5	424.2	Dorm. Bud		Sissiboo Falls, Digby county, NS, Canada	stand	44.4273	-65.8621	within 2 miles		Y
1284	Sissiboo (NS)	S	qualitative	421	y	5.3	530.25	Dorm. Bud		Sissiboo Falls, Digby county, NS, Canada	stand	44.4273	-65.8621	within 2 miles		Y
1285	Sissiboo (NS)	S	qualitative	142	y	5	404	Dorm. Bud		Sissiboo Falls, Digby county, NS, Canada	stand	44.4273	-65.8621	within 2 miles		Y
1287	Sissiboo (NS)	S	qualitative	255	y	5	444.4	Dorm. Bud		Sissiboo Falls, Digby county, NS, Canada	stand	44.4273	-65.8621	within 2 miles		Y
1291	Sissiboo (NS)	S	qualitative	453	y	5	484.8	Dorm. Bud		Sissiboo Falls, Digby county, NS, Canada	stand	44.4273	-65.8621	within 2 miles		Y
1293	Sissiboo (NS)	S	qualitative	143	y	5	363.6	Dorm. Bud		Sissiboo Falls, Digby county, NS, Canada	stand	44.4273	-65.8621	within 2 miles		Y
1294	Sissiboo (NS)	S	qualitative	317	y	5.4	545.4	Dorm. Bud		Sissiboo Falls, Digby county, NS, Canada	stand	44.4273	-65.8621	within 2 miles		Y
1295	Sissiboo (NS)	S	qualitative	204	y	5	368.65	Dorm. Bud		Sissiboo Falls, Digby county, NS, Canada	stand	44.4273	-65.8621	within 2 miles		Y
1296	Sissiboo (NS)	S	qualitative	54	y	5	398.95	Dorm. Bud		Sissiboo Falls, Digby county, NS, Canada	stand	44.4273	-65.8621	within 2 miles		Y
1297	Sissiboo (NS)	S	qualitative	454	y	5	469.65	Dorm. Bud		Sissiboo Falls, Digby county, NS, Canada	stand	44.4273	-65.8621	within 2 miles		Y
1301	Sissiboo (NS)	S	qualitative	513	y	5	156.55	Dorm. Bud		Sissiboo Falls, Digby county, NS, Canada	stand	44.4273	-65.8621	within 2 miles		Y
1303	Sissiboo (NS)	S	qualitative	221	y	5	232.3	Dorm. Bud		Sissiboo Falls, Digby county, NS, Canada	stand	44.4273	-65.8621	within 2 miles		Y
1304	Sissiboo (NS)	S	qualitative	455	y	5	388.85	Dorm. Bud		Sissiboo Falls, Digby county, NS, Canada	stand	44.4273	-65.8621	within 2 miles		Y
1306	Sissiboo (NS)	S	qualitative	354	y	5	222.2	Dorm. Bud		Sissiboo Falls, Digby county, NS, Canada	stand	44.4273	-65.8621	within 2 miles		Y
1313	Sissiboo (NS)	S	qualitative	54	y	5	444.4	Dorm. Bud		Sissiboo Falls, Digby county, NS, Canada	stand	44.4273	-65.8621	within 2 miles		Y
1314	Sissiboo (NS)	S	qualitative	77	y	5	252.5	Dorm. Bud		Sissiboo Falls, Digby county, NS, Canada	stand	44.4273	-65.8621	within 2 miles		Y
1320	Sissiboo (NS)	S	qualitative	284	y	5	181.8	Dorm. Bud		Sissiboo Falls, Digby county, NS, Canada	stand	44.4273	-65.8621	within 2 miles		Y
1341	Sissiboo (NS)	S	qualitative	425	y	5	323.2	Dorm. Bud		Sissiboo Falls, Digby county, NS, Canada	stand	44.4273	-65.8621	within 2 miles		Y
1350	Sissiboo (NS)	S	qualitative	303	y	5	393.9	Dorm. Bud		Sissiboo Falls, Digby county, NS, Canada	stand	44.4273	-65.8621	within 2 miles		Y
1354	Sissiboo (NS)	S	qualitative	524	y	5	343.4	Dorm. Bud		Sissiboo Falls, Digby county, NS, Canada	stand	44.4273	-65.8621	within 2 miles		Y
1358	Sissiboo (NS)	S	qualitative	138	y	6.5	651.45	Dorm. Bud		Sissiboo Falls, Digby county, NS, Canada	stand	44.4273	-65.8621	within 2 miles		Y
1361	Sissiboo (NS)	S	qualitative	474	y	7.7	767.6	Dorm. Bud		Sissiboo Falls, Digby county, NS, Canada	stand	44.4273	-65.8621	within 2 miles		Y
1364	Sissiboo (NS)	S	qualitative	301	y	5.3	530.25	Dorm. Bud		Sissiboo Falls, Digby county, NS, Canada	stand	44.4273	-65.8621	within 2 miles		Y
1365	Sissiboo (NS)	S	qualitative	329	y	5.4	540.35	Dorm. Bud		Sissiboo Falls, Digby county, NS, Canada	stand	44.4273	-65.8621	within 2 miles		Y
96	WV	R	qualitative	417	y	6.8	682	Dorm. Bud		Randolph county, WV	stand	38.6666	-79.907	within 2 miles		Y
97	WV	R	qualitative	417	y	6	596	Dorm. Bud		Randolph county, WV	stand	38.6666	-79.907	within 2 miles		Y
98	WV	R	qualitative	417	y	5.6	560.55	Dorm. Bud		Randolph county, WV	stand	38.6666	-79.907	within 2 miles		Y
99	WV	R	qualitative	417	y	5	404	Dorm. Bud		Randolph county, WV	stand	38.6666	-79.907	within 2 miles		Y
100	WV	R	qualitative	417	y	5	449.45	Dorm. Bud		Randolph county, WV	stand	38.6666	-79.907	within 2 miles		Y
101	WV	R	qualitative	183	y	5	426	Dorm. Bud		Randolph county, WV	stand	38.6666	-79.907	within 2 miles		Y
102	WV	R	qualitative	508	y	5	444.4	Dorm. Bud		Randolph county, WV	stand	38.6666	-79.907	within 2 miles		Y
103	WV	R	qualitative	508	y	5	434.3	Dorm. Bud		Randolph county, WV	stand	38.6666	-79.907	within 2 miles		Y
104	WV	R	qualitative	417	y	5.7	565.6	Dorm. Bud		Randolph county, WV	stand	38.6666	-79.907	within 2 miles		Y
105	WV	R	qualitative	417	y	5	128	Dorm. Bud		Randolph county, WV	stand	38.6666	-79.907	within 2 miles		Y
106	WV	R	qualitative	508	y	6	600.95	Dorm. Bud		Randolph county, WV	stand	38.6666	-79.907	within 2 miles		Y
107	WV	R	qualitative	417	y	6.2	621.15	Dorm. Bud		Randolph county, WV	stand	38.6666	-79.907	within 2 miles		Y
108	WV	R	qualitative	508	y	6	600.95	Dorm. Bud		Randolph county, WV	stand	38.6666	-79.907	within 2 miles		Y
109	WV	R	qualitative	495	y	6.4	641.35	Dorm. Bud		Randolph county, WV	stand	38.6666	-79.907	within 2 miles		Y
110	WV	R	qualitative	495	y	5	419.15	Dorm. Bud		Randolph county, WV	stand	38.6666	-79.907	within 2 miles		Y
111	WV	R	qualitative	495	y	7.4	742.35	Dorm. Bud		Randolph county, WV	stand	38.6666	-79.907	within 2 miles		Y
112	WV	R	qualitative	508	y	8	813.05	Dorm. Bud		Randolph county, WV	stand	38.6666	-79.907	within 2 miles		Y
113	WV	R	qualitative	495	y	5	474.7	Dorm. Bud		Randolph county, WV	stand	38.6666	-79.907	within 2 miles		Y
114	WV	R	qualitative	419	y	6.4	641.35	Dorm. Bud		Randolph county, WV	stand	38.6666	-79.907	within 2 miles		Y
115	WV	R	qualitative	495	y	5	474.7	Dorm. Bud		Randolph county, WV	stand	38.6666	-79.907	within 2 miles		Y
116	WV	R	qualitative	419	y	5	174	Dorm. Bud		Randolph county, WV	stand	38.6666	-79.907	within 2 miles		Y
117	WV	R	qualitative	508	y	7	696.9	Dorm. Bud		Randolph county, WV	stand	38.6666	-79.907	within 2 miles		Y
118	WV	R	qualitative	508	y	5	434.3	Dorm. Bud		Randolph county, WV	stand	38.6666	-79.907	within 2 miles		Y
119	WV	R	qualitative	485	y	5.5	550.45	Dorm. Bud		Randolph county, WV	stand	38.6666	-79.907	within 2 miles		Y
120	WV	R	qualitative	417	y	5	158	Dorm. Bud		Randolph county, WV	stand	38.6666	-79.907	within 2 miles		Y
121	WV	R	qualitative	508	y	5	515.1	Dorm. Bud		Randolph county, WV	stand	38.6666	-79.907	within 2 miles		Y
122	WV	R	qualitative	508	y	5.8	575.7	Dorm. Bud		Randolph county, WV	stand	38.6666	-79.907	within 2 miles		Y
123	WV	R	qualitative	508	y	5	489.85	Dorm. Bud		Randolph county, WV	stand	38.6666	-79.907	within 2 miles		Y
124	WV	R	qualitative	508	y	6.7	671.65	Dorm. Bud		Randolph county, WV	stand	38.6666	-79.907	within 2 miles		Y
126	WV	R	qualitative	495	y	5	149	Dorm. Bud		Randolph county, WV	stand	38.6666	-79.907	within 2 miles		Y
170	WV	R	qualitative	369	y	5	314	Dorm. Bud		Randolph county, WV	stand	38.6666	-79.907	within 2 miles		Y
132	WV	S	qualitative	435	y	5	109	Dorm. Bud		Randolph county, WV	stand	38.6666	-79.907	within 2 miles		failed
134	WV	S	qualitative	417	y	5	250	Dorm. Bud		Randolph county, WV	stand	38.6666	-79.907	within 2 miles		Y
138	WV	S	qualitative	217	y	5	338.35	Dorm. Bud		Randolph county, WV	stand	38.6666	-79.907	within 2 miles		Y
140	WV	S	qualitative	435	y	5	102	Dorm. Bud		Randolph county, WV	stand	38.6666	-79.907	within 2 miles		failed
143	WV	S	qualitative	69	y	1	270	Dorm. Bud		Randolph county, WV	stand	38.6666	-79.907	within 2 miles		Y
145	WV	S	qualitative	124	y	5	429.25	Dorm. Bud		Randolph county, WV	stand	38.6666	-79.907	within 2 miles		Y
148	WV	S	qualitative	427	y	5	232.3	Dorm. Bud		Randolph county, WV	stand	38.6666	-79.907	within 2 miles		Y
149	WV	S	qualitative	509	y	y	217.15	Dorm. Bud		Randolph county, WV	stand	38.6666	-79.907	within 2 miles		Y
151	WV	S	qualitative	65	y	5	479.75	Dorm. Bud		Randolph county, WV	stand	38.6666	-79.907	within 2 miles		Y
154	WV	S	qualitative	426	y	5	371	Dorm. Bud		Randolph county, WV	stand	38.6666	-79.907	within 2 miles		Y
162	WV	S	qualitative	369	y	5	280	Dorm. Bud		Randolph county, WV	stand	38.6666	-79.907	within 2 miles		Y
164	WV	S	qualitative	416	y	5	279	Dorm. Bud		Randolph county, WV	stand	38.6666	-79.907	within 2 miles		Y
168	WV	S	qualitative	182	y	5	330	Dorm. Bud		Randolph county, WV	stand	38.6666	-79.907	within 2 miles		Y
169	WV	S	qualitative	102	y	5	215	Dorm. Bud		Randolph county, WV	stand	38.6666	-79.907	within 2 miles		Y
178	WV	S	qualitative	217	y	1	65	Dorm. Bud		Randolph county, WV	stand	38.6666	-79.907	within 2 miles		Y
182	WV	S	qualitative	217	y	5	265	Dorm. Bud		Randolph county, WV	stand	38.6666	-79.907	within 2 miles		Y
191	WV	S	qualitative	419	y	5	354	Dorm. Bud		Randolph county, WV	stand	38.6666	-79.907	within 2 miles		Y
192	WV	S	qualitative	419	y	1	315	Dorm. Bud		Randolph county, WV	stand	38.6666	-79.907	within 2 miles		Y
196	WV	S	qualitative	122	y	5	400	Dorm. Bud		Randolph county, WV	stand	38.6666	-79.907	within 2 miles		Y
204	WV	S	qualitative	103	y	5	359	Dorm. Bud		Randolph county, WV	stand	38.6666	-79.907	within 2 miles		Y
211	WV	S	qualitative	376	y	1	210	Dorm. Bud		Randolph county, WV	stand	38.6666	-79.907	within 2 miles		Y
225	WV	S	qualitative	169	y	5	419.15	Dorm. Bud		Randolph county, WV	stand	38.6666	-79.907	within 2 miles		failed
231	WV	S	qualitative	68	y	5	474.7	Dorm. Bud		Randolph county, WV	stand	38.6666	-79.907	within 2 miles		Y
236	WV	S	qualitative	481	y	5	393.9	Dorm. Bud		Randolph county, WV	stand	38.6666	-79.907	within 2 miles		Y
MI 1503	MI lud	R	quant.		Y	6.6	657	?		Ludington State Park, Ludington, MI	individual	44.0413	-86.4962			Y
MI 1504	MI lud	R	quant.		Y	5	394	leaf		Ludington State Park, Ludington, MI	individual	44.0409	-86.4965			Y
MI 1505	MI lud	R	quant.		Y	5	280	leaf		Ludington State Park, Ludington, MI	individual	44.0378	-86.4959			Y
MI 1524	MI lud	R	qualitative		Y	5	112	Dorm. Bud		Ludington State Park, Ludington, MI	individual	44.0375	-86.49532			Y
MI 1532	MI lud	R	qualitative		Y	5	276	Dorm. Bud		Ludington State Park, Ludington, MI	individual	44.0384	-86.49627			Y
LSP 2	MI lud	R	quant.		Y	5	208	?		Ludington State Park, Ludington, MI	plot	44.0601	-86.489			Y
MI 1501	MI lud	S	qualitative		Y	5	234	Dorm. Bud		Ludington State Park, Ludington, MI	indivudual	44.0411	-86.4964			Y
MI 1506	MI lud	S	quant.		Y	5	209	leaf		Ludington State Park, Ludington, MI	indivudual	44.0378	-86.49587			Y
MI 1520	MI lud	S	qualitative		Y	5	402	Dorm. Bud		Ludington State Park, Ludington, MI	indivudual	44.0367	-86.49457			Y
MI 1521	MI lud	S	qualitative		Y	5	292	Dorm. Bud		Ludington State Park, Ludington, MI	indivudual	44.0369	-86.49443			Y
MI 1522	MI lud	S	qualitative		Y	5	463	Dorm. Bud		Ludington State Park, Ludington, MI	indivudual	44.0372	-86.49533			Y
MI 1523	MI lud	S	qualitative		Y	5	231	Dorm. Bud		Ludington State Park, Ludington, MI	indivudual	44.0373	-86.49525			Y
MI 1525	MI lud	S	qualitative		Y	5	312	Dorm. Bud		Ludington State Park, Ludington, MI	indivudual	44.0378	-86.49533			Y
MI 1526	MI lud	S	qualitative		Y	5	206	Dorm. Bud		Ludington State Park, Ludington, MI	indivudual	44.0374	-86.49568			Y
MI 1527	MI lud	S	qualitative		Y	5	100	Dorm. Bud		Ludington State Park, Ludington, MI	indivudual	44.0378	-86.49498			Y
MI 1528	MI lud	S	qualitative		Y	5	186	Dorm. Bud		Ludington State Park, Ludington, MI	indivudual	44.038	-86.49565			Y
MI 1529	MI lud	S	qualitative		Y	5	263	Dorm. Bud		Ludington State Park, Ludington, MI	indivudual	44.0383	-86.49565			Y
MI 1530	MI lud	S	qualitative		Y	5	169	Dorm. Bud		Ludington State Park, Ludington, MI	indivudual	44.0384	-86.49557			Y
MI 1531	MI lud	S	qualitative		Y	5	300	Dorm. Bud		Ludington State Park, Ludington, MI	indivudual	44.0382	-86.49597			Y
LSP 27	MI lud	S	quant.		Y	5	124	?		Ludington State Park, Ludington, MI	plot	44.0601	-86.489			Y
MI 1211	MI UP	R	quant.		Y	5	213	leaf		Luce county, MI	individual	46.6057	-85.6633			Y
MI 1216	MI UP	S	quant.		Y	5	235	leaf		Luce county, MI	individual	46.6056	-85.6661			Y
MI 1228	MI UP	R	quant.		Y	5	315	leaf		Luce county, MI ?						Y
MI 1229	MI UP	R	quant.		Y	5	210	leaf		Luce county, MI ?						Y
ANF 1	PA	R	quant.		Y	5	160	Dorm. Bud		Alleghaney N.F., McKean co., PA	plot	41.8491	-78.8753	within .1 miles		Y
4491308	PA	R	quant.		Y	5	365	leaf		Alleghaney N.F., McKean co., PA	plot	41.8212	-78.721	within .1 miles		Y
PA 2663	PA	R	quant.		Y	5	370	leaf		Clinton co., PA	individual	41.4659	-77.6525			Y
D-9-1	PA	R	quant.		Y	5	215	leaf		Clinton co., PA?	individual	41.8491	-78.422			Y
ANF13	PA	S	quant.		Y	5	371	Dorm. Bud		Alleghaney N.F., McKean co., PA	plot	41.8491	-78.8753	within .1 miles		Y
ANF18	PA	S	quant.		Y	5	463	Dorm. Bud		Alleghaney N.F., McKean co., PA	plot	41.8491	-78.8753	within .1 miles		Y
4693615	PA	S	quant.		Y	5	215	leaf		Alleghaney N.F., McKean co., PA	plot	41.82	-78.7005	within .1 miles		Y
PA 2659	PA	S	quant.		Y	5	355	leaf		Clearfield co., PA	individual	41.4655	-77.6535			Y
DN00726	OH	S	quant.		Y	5	277	leaf		Dawes Arboretum, Licking county, OH	individual	39.9801	-82.4133			Y
Sebois 23	ME	R	qualitative		y	5	324	leaf		Pascataquis County, ME	individual	45.4823	-68.8341			Y
Sebois 52	ME	R	qualitative		y	5	414	leaf		Pascataquis County, ME	individual	45.4857	-68.8687			Y
Sebois 85	ME	R	qualitative		y	5	372	leaf		Pascataquis County, ME	individual	45.4862	-68.8665			Y
1420	champ 9 (ME)	S	qualitative		y			Dorm. Bud	Maine, Penobscot county		stand	44.8186	-68.5788	within .5 miles		Y
1487	champ 9 (ME)	S	qualitative		y			Dorm. Bud	Maine, Penobscot county		stand	44.8186	-68.5788	within .5 miles		Y
1387	champ 9 (ME)	S	qualitative		y			Dorm. Bud	Maine, Penobscot county		stand	44.8186	-68.5788	within .5 miles		Y
172	WV	S	qualitative		y			Dorm. Bud		Randolph county, WV	stand	38.6666	-79.907	within 2 miles		Y
1141	Sissiboo (NS)	S	qualitative		y			Dorm. Bud		Sissiboo Falls, Digby county, NS, Canada	stand	44.4273	-65.8621	within 2 miles		Y
