# Supplementary material for: Genome-wide association study identifies a major gene for beech bark disease resistance in American beech (Fagus grandifolia Ehrh.)
Source: BMC Genomics. 2017 Jul 20;18:547. doi: 10.1186/s12864-017-3931-z (PMC5520234; doi:10.1186/s12864-017-3931-z)
Supplement: Supplementary file 4 — The sequences and statistics for the high quality and most informative SNPs used in the GWAS. (XLSX 1080 kb) [file 12864_2017_3931_MOESM4_ESM.xlsx]

## Sheet: outfile.csv
Name	Sequence	SNPType	ProbeCount	Tile	Replicates	DesignNumber	Rank	Strand	organism	cust_snpid	cust_sequence	cust_contig	cust_position
AX-156978886	CAAGAACAACCCCGACAAGTCCAACCCAGACGACA[A/G]CGATATTATATCAAACGCGTTCACACACATGTCGT	R	4	1	4	1	1	r	Fagus grandifolia	Contig3433_546	TTTCTCACCACCTCCCCTGAAACCTTGCTCGTAAACCTTTTCTCTCTTTTACAACATGTCGTTTCCAAGAACAACCCCGACAAGTCCAACCCAGACGACA[A/G]CGATATTATATCAAACGCGTTCACACACATGTCGTAGTCATGTAACTTGCAATCGAATATACTCTTCTCCGAAGAAGGTGCTTTCAATGATTTCTTGAAC	Contig3433	546
AX-156978908	GGTGTTTCTGCGAGTCGTCGATGGCCAAAACGATC[A/G]GCACCGACATATTCACGGCCGACCCGTCATCGAGT	R	2	1	2	1	1	f	Fagus grandifolia	Contig2055_1351	TTTGAGAATAGCAACCGGATTGTTGTTAGAGTCAAAGAGAGCAACTTTGGTGGACTCGCCGATCCGGTGTTTCTGCGAGTCGTCGATGGCCAAAACGATC[G/A]GCACCGACATATTCACGGCCGACCCGTCATCGAGTCGGAGCGTGTTGAAATGAAGCGTTTGGAGGAACTCAGATTCTCTCATAAACCCTGAGAGTGGGCT	Contig2055	1351
AX-156978911	AAATGGAGTCAGGCATCTGAGGCAGGTAACAATGA[C/T]GACTGGGATGATAGCTTGATAACAAAGGAGGAGAG	Y	2	1	2	1	1	r	Fagus grandifolia	Contig1323_794	TAGAAAACCAAGCCCGGCGTCAGGCTCAGTTCAGGAATGATAAAGAAGTGGATAGTACCTTTGGCAAATGGAGTCAGGCATCTGAGGCAGGTAACAATGA[C/T]GACTGGGATGATAGCTTGATAACAAAGGAGGAGAGAGAGGTGAGATTGCAGAGAAAGGTTGAGGCAGTCATCAAGAGAGAAAGAGCAATGGCCTATGCAT	Contig1323	794
AX-156978917	CCGGTTGGACCAATTGCGTCTGTCCACGCGGCTAA[A/T]ATGTTCACCCCTGGCGCGATTAAGTCCGGTTTGAG	W	8	1	4	1	1	r	Fagus grandifolia	contig06159_1110	GAGGACAAGCCATTGAAGTACCCGATAAGATATTGAATTCGGTTCTTCGTGTATCGGATTCCAATCCGGTTGGACCAaTTGCGTCTGTCCACGCGGCTAA[a/T]ATGTTCACCCCTGGCGCGATTAAGTCCGGTTTGAGAATCTGCGGGTCCAATCCGTTGAATCCTCTGCCCGAAAATGAAGCAACAaTTGGTGCGGGTTTGA	contig06159	1110
AX-156978934	GCAGGGAATGATGTATCGCCAACTCCAGCTCCGGC[A/G]AGCTCAGGTTCTTCAGTGCTCACTATTTCAGTTGG	R	4	1	4	1	1	r	Fagus grandifolia	contig11720_476	CTCCTGATTCAGGCCTCTCACCTACAGCTACTCCATCTTCGGTTGCTGCCCCTCCAGAGACAGTAGCAGGGAATGATGTATCGCCAACTCCAGCTCCGGC[A/G]aGCTCAGGTTCTTCAGTGCTCACTATTTCAGTTGGATCCCTTCTTATTGGCTTAGTGGGATCTTCATTTTTCTAGACTTTGAGTGAGAATGCCAGTTTCA	contig11720	476
AX-156978936	TGATTCCGTGATCCTCTCCTTCTTCACCACCACCA[C/T]CTTCACTTCCTCATCCTCCACGTCACGACGTCGTT	Y	2	1	2	1	1	r	Fagus grandifolia	Contig950_469	TCGCAAACCGCTGTCCAACTAGACGGCGTCAACGGAATATCCCTCATATAACTGACGGTGTCTTGTGATTCCGTGATCCTCTCCTTCTTCACCACCACCA[C/T]CTTCACTTCCTCATCCTCCACGTCACGACGTCGTTTTCTGTCGTTTTTCGCGACGGCGTTCATTTCCGGCTTCCCGGCTTCGAGAGGGAAGTTGAGGATG	Contig950	469
AX-156978943	TTGAAGCATAACTTTGAATGAGGAAACATTGTCCT[A/T]GACCAAGTATAATGGCCATCAAAAATCAGAAACGG	W	8	1	4	1	1	f	Fagus grandifolia	Contig2044_215	TGATAAGCCAGTTTCTGTCGCTTTGTTCAACATGGCCAATTATGATGATGTTAAATAACTAAGTTTTGAAGCATAACTTTGAATGAGGAAACATTGTCCT[T/A]GACCAAGTATAATGGCCATCAAAAATCAGAAACGGGTAGTGATTTGGGCAAAAAGAGCCTTAAAATCCTTTGTTGGTGTACCAACTCCCTCTGGCTTTGA	Contig2044	215
AX-156978952	CATAGGTCGGTCAACGACACCGCACGTGTCATCTT[C/T]TTGGTTGTTTGATCGTTGGTCGGAAATATGGAAGA	Y	2	1	2	1	1	r	Fagus grandifolia	contig08942_815	CTTCCTTCACCGCTATCCCGCTCAGGGTTCTCGCGAAAGGTTTCTTCTTTGTGACCGGGAGGTCACATAGGTCGGTCAACGACACCGCACGTGTCATCtt[c/T]ttGGTTGTTTGATCGTTGGTCGGAAATATGGAAGAGGCTGAGAATGAGACTGAGCGAAACTTGGGGATTTGGTGGACTATGTCGAGGTCTGGGGATGAGT	contig08942	815
AX-156978954	TGCACACGCAAAGAGAGTCCACCAGCTACCTGGTA[C/T]CCAAGACACCAAGGCAAGCAGTGACACCCTGGCTC	Y	4	1	4	1	1	f	Fagus grandifolia	contig08147_923	CAGACGCAACCACAGTGACAAAGACATTATCCTTAGTTTTtGTTTCACATCGAACATCAAGTTGTTGCACACGCAAAGAGAGTCCACCAGCTACCTGGTA[C/T]CcAAGACACCAAGGCAAGCAGTGACACCCTGGCTCAAGCACATCACTAAACTTTCCAAACTGTTCCCTGATAaCCACATTTGACTGGTCCACCTGAAGGC	contig08147	923
AX-156978956	AATGATTCTGCACCTGATGCGTTTTACTTATGGAA[C/G]CCAAGGAAGCACAAAGTTGCATAAGCCTGTGCACT	S	4	1	2	1	1	f	Fagus grandifolia	Contig7174_1539	GCAACTGGGAAGGCTGGTGTTGTGACTGCTAGCAAATCTGTTAAGATACAGACACTTTCAAAGATAATGATTCTGCACCTGATGCGTTTTACTTATGGAA[G/C]CCAAGGAAGCACAAAGTTGCATAAGCCTGTGCACTTTCCTCTTGAATTTGTTTTGGGTCGTGAACTGCTTGTTTCTCCATCTGTTGAGGGTCGAAAATAT	Contig7174	1539
AX-156978965	ACAGTCCAGAAGAGAACAAGAGCAACTACGGCAAT[A/C]AATGTCTGGAACAGCAGAGGATTTGGAGCCGTAAT	M	2	1	2	1	1	f	Fagus grandifolia	Contig9803_270	ACAACAACTACAACAAACACAAACAACACAACAACACAAACACAAATACGACACAAATTTTGACCACAGTCCAGAAGAGAACAAGAGCAACTACGGCAAT[C/A]AATGTCTGGAACAGCAGAGGATTTGGAGCCGTAATCCTAGCCAAGTAAACCACTGAGTCGAATTGAGTTTGCCATGGCAAGAAATGCCATGCGATTCGGG	Contig9803	270
AX-156978977	TTGTGTTGATATAGAAAGTAATATCGTAAAGTACC[C/T]TTTGGATGGGCATCAGGAGCAGCAATCCAATCACT	Y	4	1	4	1	1	r	Fagus grandifolia	Contig2721_2098	AATATATGTTTCCTTTCAATATGCTCAAAAATTGGGCTCGGATTATAAATAGCATATAATGCCTTTTGTGTTGATATAGAAAGTAATATCGTAAAGTACC[T/C]TTTGGATGGGCATCAGGAGCAGCAATCCAATCACTGCGTACCCAGTGAATCCTTTTGGGCCACGTCTTTCTGTATAGTGTATAATTTTAGTTGGCATATA	Contig2721	2098
AX-156978979	TGAGGAGATTGCACATCCTGGAACCCATCGTTTCT[C/T]GGGAGTGACACGAAGTAATCCTGAGGCGCAGGATT	Y	2	1	2	1	1	r	Fagus grandifolia	contig01272_376	TAATATTGTTAAACCCACTATCTGAGTTTCCAagTTGACTTTCAGCAGATGATTTTTCAAACGGCTGAGGAGATTGCACATCCTGGAACCCATCGTTTCt[c/T]GGGAGTGACACGAAGTAaTCCTGAGgCGCAGGATTTTCCATCACGGCATTCCAGACATTTGGATCAGACGCAATTGAGGCAGCAACATTCTGAGCTTCAG	contig01272	376
AX-156978982	GCTGCACCTGCTGGCGGCGGCGGTGGTGCACCTGC[A/T]GCTGCTGCTGCTGAGTCGAAGAAAGAGGAGAAAGT	W	8	1	4	1	1	f	Fagus grandifolia	contig12195_325	AGCTGATTGCAGCTGGTAGGGAGAAGTTGTCTTCAGTGCCTTCTGGTGGTGGTGGTGTTGCTGTTGCTGCACCTGCTGGCGGCGGCGGTGGTGCACCTGC[a/T]GCTGCTGCTGCTGAGTCGAAGAAAGAGGAGAAAGTTGAAGAGAAAGAGGAGTCTGATGATGACATGGGTTTCAGCCTCTTCGACTAAGAGATTGGGCTTG	contig12195	325
AX-156978993	AGATGGACTGTACTTATTCTCCTTAATTGTTTCTC[C/T]ATGCAGGCTTGACGACCTTGCACTGATACCATTTC	Y	2	1	2	1	1	f	Fagus grandifolia	Contig2525_5606	TGTCTCCCTCCCTGCCCATACCCATTATCTCTCCTTCCAATATCATTATAATTTTCACGAAATGGAGATGGACTGTACTTATTCTCCTTAATTGTTTCTC[T/C]ATGCAGGCTTGACGACCTTGCACTGATACCATTTCTCTCACTTTCAACTTGTGGAACACCAACTCCATCCTTTGGAAAGGGGGCATTTCTCCATGTGTTT	Contig2525	5606
AX-156979001	AGCCCTTGGAAGACTGCGAAGAGATGAGCTGATGT[A/T]CCACCAATGACCCAGAATTGTTCATTCCTCCACCA	W	8	1	4	1	1	f	Fagus grandifolia	contig05992_862	CATCTTCATCAGATGCCTTTGAAGTGACAGTGAAGTTTGTGTCAATCCCAGCAaGCACCTTCAAGAGCCCTTGGAAGACTGCGAAGAGATGAGCTGATGT[a/T]CCACCAATGACCCAGAATTGTTCATTCCTCCACCAGTCCTCAATACTGACCCCACTCCACCTAAGCTCAAGAATTCCAGTAGCAGCAATGGAGACAAaGA	contig05992	862
AX-156979002	AACATAACCTGAAGACATTAAGAAAGAAATTACTG[A/G]GAATTAGTTAGCCCACATGCACTGAAGCTTTTTCC	R	4	1	4	1	1	r	Fagus grandifolia	contig06970_1446	ACACTGGAGGCTGAAGCTCTAGCTGCTCAGAAGCTGGCATTGAATGTTTAAAAGTCCATTTGTTCAACATAACCTGAAGACATTAAGAAAGAAATTACTG[a/G]gAATTAGTTAGCCCACATGCAcTGAAGCTTTTTCCcTTTtgAaTTTGTTAGAGCAGATCTTTTGTAAATAAGGGTCATgaaGtGAGTGGTtGTTCAGgCC	contig06970	1446
AX-156979011	CCACCTGACATCTCACTTCCCAATGCGATCGCGGC[A/G]CTGTATGGGGAAATGCATGTGAGCCGTCTGATTAC	R	4	1	4	1	1	r	Fagus grandifolia	Contig1253_838	TTTTGATCCGGACACCTGATTCGGTTTGGATGGCTGTGATGTCCTCAGCCCTGACATCTTGGATCCCACCTGACATCTCACTTCCCAATGCGATCGCGGC[G/A]CTGTATGGGGAAATGCATGTGAGCCGTCTGATTACTACTTGTTTGGTAGGCCACCCAAATGCTATGCCATACTCATCCCAACCGCTCTTAATTGCCACAC	Contig1253	838
AX-156979017	GAGCTGTTGTGGCCTGGTAGTTTTCGTCAGGTTGC[C/T]GAGGCAGGTAATCCTCATCCCAGTTTTGTATTGAC	Y	4	1	4	1	1	f	Fagus grandifolia	Contig9027_951	GAAACACTTCAAGATTACAAAATGGATACATGGGTATGCCCATTTTCGTTGAGGATGATGAAGCAGAGCTGTTGTGGCCTGGTAGTTTTCGTCAGGTTGC[T/C]GAGGCAGGTAATCCTCATCCCAGTTTTGTATTGACTGAAAGTTCAAATATAAATTTTGTAGAGGTGACTCCACCAGTGGAAATAGACAACTCTACACCTG	Contig9027	951
AX-156979023	CACAGAACCCATTAAATTTTCGACATCTCACGGCT[C/T]CCTGTGAAATTTCACATGTTTTTTCGTATAGATTA	Y	4	1	4	1	1	f	Fagus grandifolia	Contig10480_692	AGCAAAAGAACAAGGAGAACAAAATACAAAAACCGTAAAAACTCGATCTTTTTTCCGCTTAAACACACAGAACCCATTAAATTTTCGACATCTCACGGCT[C/T]CCTGTGAAATTTCACATGTTTTTTCGTATAGATTAAGGAAGAGCTTCTGATTCGAAAAAACAAAAAAAAAATTAAGAAAATGGCAAGAGAACAAGGATAA	Contig10480	692
AX-156979024	AATACGGTGGCGGCGATGGAGGCAGCAGCGGAGGT[G/T]GAAGCGGAGGCGGAGGCGGAGAAGAAGGCGGAGAG	K	4	1	4	1	1	r	Fagus grandifolia	Contig1359_690	CGGAGGCGTTTAGGCCGATGGAGTCGGACGGGGTTTCGGGGGATGAATTGAGGCCGAGGCGGGAAAATACGGTGGCGGCGATGGAGGCAGCAGCGGAGGT[G/T]GAAGCGGAGGCGGAGGCGGAGAAGAAGGCGGAGAGTGTGTTTTTTATGGATGAGGAGGCGGTTTTTGGGATGCCAGGGTTGCTGACAAATATGGCTGAGG	Contig1359	690
AX-156979027	GAAGAGTACTTGGCCTCTCATGGGAAGGAAGTATC[A/G]GCAGCACCTCCTACAGCTAAGGCTGCTACACCTGC	R	4	1	4	1	1	f	Fagus grandifolia	contig07871_357	ATAATGTGCCTCTCTCAAGCATCAAAGGAACAGGTCCTAATGCAACCATTGTGAAGGCAGATATTGAAGAGTACTTGGCCTCTCATGGGAaGgAAGTATC[a/G]gCAGCACCTCCTACAGCTAAGGCTGCTACACCTGCAGCATTAGATTACACTGACATCCCTCATTCTCAGATAAGGAAGATCACAGCTTCGCGTTTATTAT	contig07871	357
AX-156979028	AGTGGAAAGGGTACTCTTCTTCACTTGTGCGATGA[C/T]GTGATTCAACAGGAAGTCAAAGAGGTGATCATTTC	Y	4	1	4	1	1	f	Fagus grandifolia	contig09001_697	TTCAGGCAAACTTGGCCGCATATCAGAATTTGATAACACAGTCCATGTATGACAAaCAACTGGATAGTGGAAAGGGTACTCTTCTTCACTTGTGCGATGA[t/C]GTGATTCAACAGGAAGTCAAAGaGGTGATCATTTCTTtCTTTgTCTTGATGGAACAGGgCAAAGCTACAAGACAGGATCTCGATCTACGGTGTGAGGATC	contig09001	697
AX-156979029	TGAGCAATAACAGATTGTACAGGCTTGCTCACTGA[C/T]GGAGTCCGAAGATCCCATACAAGCAAGTGCTGATC	Y	2	1	2	1	1	r	Fagus grandifolia	Contig4940_698	TAGACCCCGTTGCTACAACCCATTCATTAAAGGGATTGAAAGCTAAGCAGTTTACCTCACTTTGATGAGCAATAACAGATTGTACAGGCTTGCTCACTGA[C/T]GGAGTCCGAAGATCCCATACAAGCAAGTGCTGATCATCACCAACAGAGCCAAATAAATATTCATGCCTCAAATGCCATGCCACATCTTCCACAACACCCT	Contig4940	698
AX-156979040	GAGGTATGGCAATCAAGGACTGGAGCATAGCCGTT[G/T]CCAATCTGACCAGGGTGGTTCATGATGATGACCTG	K	4	1	4	1	1	f	Fagus grandifolia	contig06656_674	CAAGCTCCTTTCCAGATCGCCTGTCAATCTTGGTCAAGATCTCACTGAACTTAACAGCAATGTGGGAGGTATGGCAATCAAGGACTGGAGCATAGCCgTT[g/T]CCAATCTGACCAGGGTGGTTCATGATGATGACCTGGGAGGTGAAaTTGGCAGCTTCCCTGGCAGGATCATCCTTGGAGTTGGAAGCAACAAAACCACGCT	contig06656	674
AX-156979052	GTCAATTACTCGGCGTATAAATCTCCGTTCGCAAA[A/C]GCTGATTCGTTGAAATACTCGGCGGCCTACCGATT	M	4	1	4	1	1	r	Fagus grandifolia	contig10767_503	CTTTGAAGATCAGAGCCGTCCTTTCGCCGCCGAAATCTCTCAAACAAATCTCTCCCCCTCCGAGCGTCAATTACTCGGCGTATAAATCTCCGTTCGcaaa[c/A]GCTGATTCGTTGAAATACTCGGCGGCCTACCGATTCGTCCCcCGGACTTaTTCGCCGCCGGTTGGATACAGCGTTGGCGCTCGGAATTGTTCCCGGAAaa	contig10767	503
AX-156979061	TGTTTGTTGGCAAATACAAGCAAAACAGCCTCCCT[C/G]AGTTCATCCTCATTCAACATCCTGTGCAACTCATC	S	8	1	4	1	1	f	Fagus grandifolia	contig10389_419	GGCGGAGAGAATGCAGGCCAAGCTTGTCAGTTATCTCTGCAGCATTCATTGCATTAGGAAGATCTTGTTTGTTGGCAAATACAAGCAAAACAGCCTCCCT[G/C]AGTTCATCCTCATTCAACATCCTGTGCAACTCATCCCTTGCCTCAACAATTCGATCCCTATCATTGCTATCAACCACAAAAATAAGACCCTGAGTGTTTT	contig10389	419
AX-156979075	TTTAGCAAAGCTACGATTAAAAGTAATGAAGTCCA[C/T]ATAAATGGCTCAAAACAAAAATGCAAAAGACCGTT	Y	4	1	4	1	1	r	Fagus grandifolia	Contig3733_136	TAACAAAACCAAATAAAGATCAACATATCCATGCAATCCAGAAAATTCATTAACTCAAAATACCTTTTAGCAAAGCTACGATTAAAAGTAATGAAGTCCA[T/C]ATAAATGGCTCAAAACAAAAATGCAAAAGACCGTTCAACATTGGGAAATTCATTCAAAGGCTGCTTGACGTTTATTGAACCAACTACTTCTTCTCTTCTT	Contig3733	136
AX-156979088	TAAGCGCCGGTCGGAGCTCCTTACTACAGAACTGG[G/T]TGTACTCCAAGGTATCACCATGATCCTTCTTCACT	K	2	1	2	1	1	r	Fagus grandifolia	Contig729_207	CAACACGTTGAATTAATTTTAAGCGACTGTGGAGTTGTCCGCCGGCGAGGTCCAAACGATATCCTTAAGCGCCGGTCGGAGCTCCTTACTACAGAACTGG[T/G]TGTACTCCAAGGTATCACCATGATCCTTCTTCACTTCCACCACCAAAAACGACGGCGTAACAGCGAATATCTCCGCCGCAATAGCCAGCTTCCCTTTACG	Contig729	207
AX-156979094	AGGTTTAGGTCTCTGGTTTCAGATACTTGTATATA[C/G]TGTAGAATCTTGAACTCACTACTTTAACAAACTCC	S	4	1	2	1	1	f	Fagus grandifolia	contig06222_1275	GTTATGATTTCGAGTTCTTGGGAAAAGTTCCTTACAGAATTGTTAATTTTCACTAGTCTGTTCATAGGTTTAGGTCTCTGGTTTCAGATACTTGTATATA[g/C]TGTAGAaTCTTGAACTCACTACTTTAACAAACTCCGTAGACTTCTGTTTAATTATTGTTATCATCAGCTTCTTTTGTGGTTCTTAAACTTAAGAATCTTT	contig06222	1275
AX-156979096	GCGTGTTACCCATACCTCACCGCCGGCGTAGAAGC[G/T]ACGCGTCGGCGAGTAGGCAGGCGTGGAGGCCCGTG	K	4	1	4	1	1	r	Fagus grandifolia	contig00446_612	CCGCTAAGGAGTGTGTAACAACTCACCTGCCGAATGAACTAGCCCTGAAAATGGATGGCGCTCAAGCGTGTTACCCATACCTCACCGCCGGCGTAGAAGC[G/T]ACGCGTCGGCGAGTAGGCAGGCGTGGAGGCCCGTGACGAAGCCTCGGGCGTGAGCCCGGGTCGAACGGCCTCTAGTGCAGATCTTGGTGGtAGTAGCAAA	contig00446	612
AX-156979097	TTAGTTACATACCGTGAAACGGCTTTGCTCTTCGA[C/T]GAACAGCATTCTGCGGCCGCCAATAAGCAGAGGGT	Y	4	1	4	1	1	f	Fagus grandifolia	Contig11092_877	CTCTTCCCAAATTGGATATGATTGCAATCCCTGATTTTGCTGCTGGGGCCATGGAGAATTATGGTTTAGTTACATACCGTGAAACGGCTTTGCTCTTCGA[T/C]GAACAGCATTCTGCGGCCGCCAATAAGCAGAGGGTTGCAACTGTCGTAGCGCATGAACTGGCACACCAGTGGTTTGGCAATCTTGTAACGATGGAATGGT	Contig11092	877
AX-156979108	CTCGACCCAACCAAATGGGGCGTCAATGTTCAACC[C/T]TACTCCGGCTCTCCCGCCAACTTCGCCGCTTACAC	Y	4	1	4	1	1	r	Fagus grandifolia	contig06671_390	GtGGtAACGAATTCATcGACGAGATCGAGAATCTCTGCAGGTCACGTGCACTCCAAACCTACCGTCTCGACCCAACCAAATGGGGcGTCAATGTTCAACC[c/T]TACTCCGGCTCTCCCGCCAACTTCGCCGCTTACACGGCGGTGCTCCAACCCCATGACCGCATCATGGGATTGGATCTCCCCTCCGGCGGTCACCTCACCC	contig06671	390
AX-156979110	TATGAGAAGCCTAAGTATGGGAGGCGTGATGATGA[A/G]GATGAAGGTGATGGTAGGCGTAAGTATAAAGGGTA	R	4	1	4	1	1	r	Fagus grandifolia	Contig1411_399	CTAGTTTCGAGGGGCAGGAGGGTTATGAGAGGCCCAGCTATGGAAGGTCTGAGGAAGAGGAGAGCTATGAGAAGCCTAAGTATGGGAGGCGTGATGATGA[G/A]GATGAAGGTGATGGTAGGCGTAAGTATAAAGGGTATGGTGAAGAAAGTGAAGAGGGCTCTGGCCGCAAGAAATATGGAGATGATGGCTCTGATGATGATG	Contig1411	399
AX-156979115	GGGTACTGTTGATACCCACCGCCATAACCCTGTGC[A/G]GGTGGATACCCGCTATATACCGGCGCAGGCGGATG	R	4	1	4	1	1	f	Fagus grandifolia	Contig3155_380	GCCGCACTCCCCCATACCCACCGCCATATCCATATCCCGCTTGCGGATACGGGGCAGGTTGAGGAGGGTACTGTTGATACCCACCGCCATAACCCTGTGC[A/G]GGTGGATACCCGCTATATACCGGCGCAGGCGGATGTGAGTATCCACCTTGTGGCGGATGAGCATATGGATACGCACCCGCCATCCCGCCAGGAGGCGGAT	Contig3155	380
AX-156979118	ACCGCCGGTAAGAGCTGAGTCATCAGGTTCTGGTC[G/T]CCGGAGGTCATTACCTCGTTGCCGACGGTGATTAG	K	4	1	4	1	1	r	Fagus grandifolia	Contig2268_1278	GGACCGTAGATACCTTAATCTTCCCACCCAAGGAGACGGCGTCGAGGGCATTGTGGACATTCTGCACCGCCGGTAAGAGCTGAGTCATCAGGTTCTGGTC[G/T]CCGGAGGTCATTACCTCGTTGCCGACGGTGATTAGGATGATATTGCTAGCAGGGTAGTAGGGCATCACGTTGGAGTTGACCCAGTTCTTGGCGAAATTCG	Contig2268	1278
AX-156979129	GTCCTCGTCGAAGCCCTCGAACGCGAAGGCGTCAC[A/C]GACGTCTTCGCCTACCCAGGCGGCGCGTCGATGGA	M	4	1	4	1	1	r	Fagus grandifolia	Contig3254_130	ACTACCCTCCCAACCAAAGCTTCATTTCCCGATATGCCCCTGACGAGCCACGAAAAGGCGCCGACGTCCTCGTCGAAGCCCTCGAACGCGAAGGCGTCAC[A/C]GACGTCTTCGCCTACCCAGGCGGCGCGTCGATGGAGATCCACCAAGCGCTCACGCGCTCCACCACCATTCGCAACGTCCTCCCTCGTCACGAACAGGGCG	Contig3254	130
AX-156979131	CGTCAGGCCAAGGTGTCGGTGGTGCCCTCGGCGGC[C/G]GCTCTGGTCATCAAGGCATTGAAGGAGCCAGAGCG	S	4	1	2	1	1	r	Fagus grandifolia	contig13501_275	TAGCAAAGGagACAGCGAAGGACTGGAAGGGTCTGCGCGTGAcGgTGAAGTTGACGgTCCagAACCGTCAGGCCAAGGTGTCGGTGGTGCCCTCGgCGGc[G/C]gCTCTGgTCATCAAGGCATTGAAGGAGCCAGAGCGCGACCGAAAGAAGACTAAGAACATCAAGCAtAGcGGTAATATCTCCCTCGACGACGTCGTTGAGA	contig13501	275
AX-156979144	CCCTTTCCAATTTTAAACAATGCTGCCATACATTC[A/G]CAATTCGAATATGGAATCTCTCGGGTTAACATCTC	R	4	1	4	1	1	r	Fagus grandifolia	Contig2631_677	GTAGGCACTGCAGTATAAAATCCCGTGCATCTTTTGAGAGAGACTCAGGAACAGGAGGTGGCTCACCCTTTCCAATTTTAAACAATGCTGCCATACATTC[A/G]CAATTCGAATATGGAATCTCTCGGGTTAACATCTCCAATACAGTGCATCCAAGACTCCATATATCAGCTGGAAGTCCATACCCATGGTTCTTCCTATTAA	Contig2631	677
AX-156979147	AATCCGGTCAACCCGACCCGTTTTCTGCATACCAA[A/G]CACCGATTCGGCTTGCTCGTTGTCGCCGTTACCGT	R	4	1	4	1	1	r	Fagus grandifolia	Contig1122_497	ACGTGCAATCATGCTTCTCCGGGTACCTGTGGGTCCCGCAAAACGTGGTCCCACACCTGCACTTGAATCCGGTCAACCCGACCCGTTTTCTGCATACCAA[A/G]CACCGATTCGGCTTGCTCGTTGTCGCCGTTACCGTTACCGTCTCCGCCACGTCAGCTTCTTTAGAAACGATCGCCGGAACCAGAACTTCTTCGGCGACCT	Contig1122	497
AX-156979149	TCAGTAGTGATGAGAACACGAGAGGACCCAGAACG[A/G]AATTCCCGCATGATGATGTCCCTTGTGTTTTGGTC	R	4	1	4	1	1	f	Fagus grandifolia	Contig1862_608	GAGTTGGAAGATCAAAATTTATCACAAGAGAGACTTGCTGGACATCAATACCCCTGGCCAAGAGATCAGTAGTGATGAGAACACGAGAGGACCCAGAACG[G/A]AATTCCCGCATGATGATGTCCCTTGTGTTTTGGTCCATGTCTCCGTGGGTGGCAGAGACTGTATGATCACGACTGCGCATCTTGTCTGTCAGCCAATCAA	Contig1862	608
AX-156979152	GTCTCAGTCTCTCCAGTCCCAAGGCTTAGCATCAA[G/T]GCTTCACTCAAGGATGTGGGTGTTGCTGTTGCAGC	K	4	1	4	1	1	f	Fagus grandifolia	contig10888_221	TtGCCATCCCATCATTCACAGGCCTTAAGGCATCTGGTGCAACCAAAGTTTGTGCCACTGCTAAAGTCTCAGTCTCTCCAGTCCCAAGGCTTAGCATCAA[G/T]gCTTCACTCAAGGATGTGGGTGTTGCTGTTGCAGCCACTGCAGCAAGCGCAATCCTTGCTAGCAACGCCATGGCCCTTGAGATTTTGCTTGGTGGTGATG	contig10888	221
AX-156979153	TAAGACTCCACCAATTTTGACTCAACCAATTCTAC[C/T]TTGCTCGCCAAATCTAAATCGGCCCCAATTGCACT	Y	4	1	4	1	1	f	Fagus grandifolia	contig06715_190	ACACGTACCCAACCGGCCGAGGTTCTTCATTCTCCATTCTTACTAATTAATTCCATTTCCTTGATTAAGACTCCACCAATTTTGACTCAACCAATTCTAC[T/C]TTGCTCGCCAAATCTAAATCGGCCCCAATTGCACTCGTTGACTTACCAGTAATAGCTGCACTTCTTGTTCTAACTTCATCCACAAAGGCTTGGATGTTCC	contig06715	190
AX-156979169	TCTGTGGCTTCATGTCGCGGTGAGCCACGCCGTTT[C/T]GGTGGCAGAAGCTGAGAGCCGAGACCAGCTGGTGG	Y	4	1	4	1	1	r	Fagus grandifolia	Contig3433_1058	CTCGGGGAGAGCCGAGAGGCCGAAGTCGGAGATTTTGAGGTTTCCGTCTTTGTCCAAGAGGAGGTTCTGTGGCTTCATGTCGCGGTGAGCCACGCCGTTT[T/C]GGTGGCAGAAGCTGAGAGCCGAGACCAGCTGGTGGAAGTAACGGCGCGCGGCTTGTTCTGTCAGTTTGCCTCGGCGCGAGATTTTGGAGAAAAGCTCGCC	Contig3433	1058
AX-156979174	AGTTCAAGAAGTAGTGGGTGTCTTTGTGTGTCTTG[A/G]GTAATATAAAAGATGACCATCTCAGGCGAAACTGG	R	2	1	2	1	1	r	Fagus grandifolia	contig11503_579	TGATGGGATCTGATAAaCAACATTGAGTGGACATCTTTCCTGTCACCcTGAAACCACCTGATTTtaGTtCAAGAaGTAGTGGgTgTCTttGTGTGtcttg[g/A]gTAATaTAAAAGATGACCATCTCAGGCGAAACTGGTCGCTCAAGAaGATCAGCTTTATCACTTTCGATAATGACCTCCATTGTtGCAGATAATGTTTtAT	contig11503	579
AX-156979175	TCTGCCTCCAACAGTTTCATCTCAACAACTTCAGG[A/T]GAAGAAACTGATGCATTCCATCCGACAATATCAAG	W	8	1	4	1	1	r	Fagus grandifolia	Contig308_384	CCCCAGTATAACAAAGGACTTGCATTCACTGAGAAAGAGAGGGATGCGCATTACTTGCGCGGTCTTCTGCCTCCAACAGTTTCATCTCAACAACTTCAGG[T/A]GAAGAAACTGATGCATTCCATCCGACAATATCAAGTTCCACTGCAAAAATATATGGCCATGATGGAGCTTCAGGAGAGGAATGAAAGGCTGTTCTACAAA	Contig308	384
AX-156979179	GTATAAAGAAGCTTGTCTCGGATGATGACGAATTC[A/C]TTGGAGGGTTGATTTGTGCAGAGATGTTTGAGAAC	M	2	1	2	1	1	r	Fagus grandifolia	contig12127_398	TCAATGGAAATCTTTAAGTGATAAGCAAATTTCTAGGTTAAGAGAAGAGATAGAGAATTCAGTGGGTATAAAGAAGCTTGTCTCGGATGATGACGAATTc[a/C]TTGGAGGgTTGATTTGTGCAGAGATGTTtGAGAACATGGTACATGTGGCAAAATCTGTGGCCAGGCTTGGGAAGAAGTGCAGTGATCCTGGTTTGAaCAG	contig12127	398
AX-156979187	CACAAGAAGGAAACATGTGAGGCAGTTACTATTAT[C/T]GAAACACCACCCTTGTTGTTGTTGGTGTTGTGGGT	Y	4	1	4	1	1	f	Fagus grandifolia	contig07283_301	TCCTTGGGTACAAAGCTGGGATGACACATATTGTCAGAGAAGTCGAAAAACCTGGATCCAAGCTCCACAAGAAGGAAACATGTGAGGCAGTTACTATTAT[C/T]GAAACACCACCCTTGTtGTTGTTGGTGTTGTGGGTTATGTGAAAACACCACGTGGTCTTCGTTCTTTGAACACTGTCTGGGCCCAGCATCTGAGTGAGGA	contig07283	301
AX-156979198	CCACTTGCCACTGGTAATATGCTATTTTCATCTTC[A/G]GATTTTTTGTGCCCTTCCTTGTCATTAAAGGTAGA	R	4	1	4	1	1	r	Fagus grandifolia	contig06009_1282	CACCATTAAGCACCTGtACTTTTtGTtCCATAATTTGTtCTGGCTCAGCCTCTTTAGGTACAGCACCACTTGCCACTGGTAATATGCTATTTTCATCTTC[G/A]gATTTTTTGTGCccTTCCTTGTCATTAAAGGTAGATCCCAAAGTTTCCTCAGTTTGGCAGCTGGATACAGCCGGAAGCATACTTTCATGTGCCTCTACCA	contig06009	1282
AX-156979208	CCTCCACCAGAGAACTACACTCCTCCGCCTCCGCC[A/G]GAGCCAGAGCCTAAGCCTCCTCAGCAACAAGTAGT	R	2	1	2	1	1	r	Fagus grandifolia	contig06244_1424	TGGAGCTTCCGCCCATCCCTCAAGAGgAGGAACCGCCACAGAGTATGAATGAGATTAAAGCGTTGCCTCcACCAGAGAACTACACTCCTCCGCCTCCGCC[G/A]gAGCCAGAGCCTAAGCCTCCTCAGCAACAaGTAGTCACCCAAGACTTGGTGAATTTAAGAGATGATGCGGTTTCTGCTGATGATCAGGGGAATAGGCTGG	contig06244	1424
AX-156979214	CAAACCTGACTGTGCTACATCAGGTCATAGCCAAC[A/G]CCACTGAACTTAGGCCAGGTCCAGGTGCTGAAAGG	R	4	1	4	1	1	f	Fagus grandifolia	Contig3078_1160	TGAGCTGTTGGGCCGCAATGCTGATGGATATGTGCCTGGTGGATGGTTTAATTCTCAAGGAAACGCAAACCTGACTGTGCTACATCAGGTCATAGCCAAC[G/A]CCACTGAACTTAGGCCAGGTCCAGGTGCTGAAAGGCTCAAAAGCCTCATCACTGGTTTGTTATCAGCAGAGGATTTTCATGAGAAGCAGTGCACTTGACA	Contig3078	1160
AX-156979223	GAAGGCTTGAGAGAGAGGGACTTGTCAAGCCAAAC[C/T]CCGTTGGCGAAGGACAAGCGTGGCCCACCACTGGG	Y	4	1	4	1	1	f	Fagus grandifolia	Contig8948_952	CCTTGGTCTGAAAATCAACTTGGTCCAAAGTGGCCTTATAGACAGTGTCCACAACCTGTTTGAAAGAAGGCTTGAGAGAGAGGGACTTGTCAAGCCAAAC[C/T]CCGTTGGCGAAGGACAAGCGTGGCCCACCACTGGGACTCCCATCAGCAAAGACCACTGCAACGAGCTGGGAAGCGAGGGAATTGAGCTGGTCATTGGACT	Contig8948	952
AX-156979232	GGAATGTCCACGGCCTTGCCCATGCTGAACAATTT[G/T]CCAGCATCAATGGTATCCAAGGCAGCTAATTCTTC	K	2	1	2	1	1	f	Fagus grandifolia	contig02638_108	TtAGTACCTCTCCATGAATTTtATCaGCtGCACCTGCATAGTAGCGGAGAAtACTTGCtgTATAaGGAATGTCCACGGCCTTGCCcATgCTGAaCAATTT[t/G]CCAGCATCAATGGtATCCAAGGCAGCTAATTCTTCTACATTTTGGTCAACcAAGTCCGCGAATTTCATCATTAtCTTTGCTCTAGCGGTGCCGGGCAAGC	contig02638	108
AX-156979242	GGTTATGTTCTTTCTAATGAAGAAATTGATGGGGA[A/G]GAAGTTCTGTGAAGTCATTGCAGAGCTTGATGTAT	R	2	1	2	1	1	r	Fagus grandifolia	contig11721_477	TGcTtGATGGGTAAAGAATCGTTTCCcTTTCCTGGGGTTCGGTTTAATCCCACAGATGTTGAGCTGGTTATGTTCTTTCTAATGAAGAAATTGATGGGga[a/G]gAAGTTCTGTGAAGTCATTGCAGAGCTTGATGTATACAAGgTtGCTCCTGAGAAacTTCAAGATAAATCTATTTTGAAAGGGgATCTGAATTGGTACTTC	contig11721	477
AX-156979252	GCTAACACAGATTCTTATGGTGAGGAGCTAGTTGC[C/T]GATGCACATCTCTTGCCTACAGCAGCTTTAGGCCA	Y	4	1	4	1	1	r	Fagus grandifolia	Contig2169_1400	GCTTAAATTCTAGAGTGGAAAAGGGTGTGGTAGTTAAAGATGCTGGTGGTATTGGGATGATATTAGCTAACACAGATTCTTATGGTGAGGAGCTAGTTGC[C/T]GATGCACATCTCTTGCCTACAGCAGCTTTAGGCCAGACAACAGCCGATGCTGTAAAGGCTTATATCTCCTCGGATCCTAAACCCACAGCTATAATTGGTC	Contig2169	1400
AX-156979255	GCCTCAGTTTTTCCTCAGTGTAGGGGAAGTAAATG[C/T]TCATATCTGCTCCAGGGGAGACAATGTTAAATTTA	Y	4	1	4	1	1	f	Fagus grandifolia	contig02392_1089	CAAGTGTTCTGTATTCTCCACAGAGGAGTAAAGGAGCTCATCAATTTCAGAGTGGAAGGCTGTCAGCCTCAGTTTTTCCTCAGTGTAGGGGAAGTAAATG[C/T]TCATATCTGCTCCAGGGGAGACAATGTTAAATTTAGGATCAAAGACATCAATCCCATGAACGACACGATAAAGTCCAGGAAGGGTGAAAGCTGTGTGACT	contig02392	1089
AX-156979256	GTGTGGACCCAAATCTCCCACCCCAGCGTCAAGAG[A/G]AGGCCAAACAACTCCTCACTCGCTGCCTTAATCTT	R	2	1	2	1	1	r	Fagus grandifolia	Contig211_132	AGAGTAAGAGAGAGTAAAAGAGATAAGAATGGTTGGTTGGGCTATTGCGGTGCATGGTGGTGCTGGTGTGGACCCAAATCTCCCACCCCAGCGTCAAGAG[G/A]AGGCCAAACAACTCCTCACTCGCTGCCTTAATCTTGGCATCTCCGCTCTTCGATCTAATGACTCAGCCATTGATGTCGTCGAACTTGTTGTTAGAGAGTT	Contig211	132
AX-156979262	GGAACGACAAAAAAGAGTAGGTTTTGGAGTTTGGA[A/T]TCTATAAAGTTTGAACTCAAGAAGTCAGATTTGCA	W	8	1	4	1	1	f	Fagus grandifolia	contig01640_107	TAaCTATTAGGgTTAGtATTTGTTTATTTTACAGGTTCAGAGGAGGCTCGCTTGCTTTCATTTTTGGAACGaCAAAAAaGAGTAGGTTTTGGAGTTTGGA[a/T]tCTATAAAGTTTGAACTCAAGAAGTCAGATTTGCAGAAGCAATGGAGGGATATGGAAAATCCATGGTAGCGGGGCCTGCAAACGTTATTTTTCTGTCGAC	contig01640	107
AX-156979271	TAAGGCTGCGATAGAGAATGGGGTTCTCACTGTCA[C/G]TGTTCCTAAGGTGGAGATGAAGAAGCCTGATGTCA	S	8	1	4	1	1	r	Fagus grandifolia	contig11417_433	GAGCGTAGTAGCGGCAAGTTCTTGAGGAGGTTTAGGCTTCCTGAGAATGCAAAGATGGATCAGATTAAGGCTGCGATAGAGAATGGGGTTCTCACTGTCA[C/G]TGTTCCTAAGGTGGAGATGAAGAAGCCTGATGTCAAGGCTATTCAAATCTCTGGCTGAATTTAATAAAATCATCATTGTGTCATCTCTCGTCATGCGACA	contig11417	433
AX-156979272	GCATCCAAAAGATCCTTATGCATCTTTCGCACCTC[A/G]GCCTCAGAAATAGAGCTACCAGGCGAAATTGAACC	R	4	1	4	1	1	r	Fagus grandifolia	contig07913_133	TTGGCGCGTGATCaCCACaCCGTaGCTTAACAACTtcGTtGcgtAATTTTtCTACCAAAGCCTGCGCATCCAAAAGATCCTtATGCAtCTTtCGcaCCTc[G/A]GCcTCaGAAATAGAGCTACCAGGCGAAaTTGAaCCACccGTCAaGACCGTCTCCGCAAaCCCACCcACAACAGTCGGTACAGATCCTGCAGACACACCAG	contig07913	133
AX-156979277	CTCCAGCCGAAGCTTTCGGAATTCCGTCGGGCGTA[C/T]TCGTCACCGGATTTCAGCAAGAAGGTTCTGGAGAA	Y	2	1	2	1	1	r	Fagus grandifolia	Contig3917_403	CGTCGTTCTCGGTGCCGGCGATTCGGTCGTCTCCGCCTCCGGCGGAGATCGATTTCGTGAAGAAGCTCCAGCCGAAGCTTTCGGAATTCCGTCGGGCGTA[T/C]TCGTCACCGGATTTCAGCAAGAAGGTTCTGGAGAAGTGGGCGCCGAGGACGAGACTTCGGATCGATTTATCGGCGATAAGGAATGCGATTGTATCGGAGG	Contig3917	403
AX-156979280	TATCCCGCTTGCGGATACGGGGCAGGTTGAGGAGG[A/G]TACTGTTGATACCCACCGCCATAACCCTGTGCAGG	R	4	1	4	1	1	r	Fagus grandifolia	Contig3155_347	CCATCTTGCCACCACTACCATTATTCTTATGAGGCCGCACTCCCCCATACCCACCGCCATATCCATATCCCGCTTGCGGATACGGGGCAGGTTGAGGAGG[G/A]TACTGTTGATACCCACCGCCATAACCCTGTGCAGGTGGATACCCGCTATATACCGGCGCAGGCGGATGTGAGTATCCACCTTGTGGCGGATGAGCATATG	Contig3155	347
AX-156979288	ATCAGGGTCTGTGCTTATCTTGATACTTCTGAACC[A/G]CAACACTCCAAGGTCAAGAGCTTTGCCATGGACAT	R	4	1	4	1	1	f	Fagus grandifolia	contig06766_353	AGATTGTGGAGAAAaGGgATATTCTTGTTGGAGATTTCATGCCTAGTGTCAAGTTCACCGGGGATATCAGGGTCTGTGCTTATCTTGATACTTCTGAACC[g/A]CAACACTCCAAGGTCAAGAGCTTTGCCATGGACATCTTGAAACGAAGCTCAAAAACCTGGGTGAGTGAAGTGTTATCGAATCTAGACACCATGTGGGACA	contig06766	353
AX-156979289	GTATTCGCCGCGGCACGAATCGCTGTCGGCGCCGA[C/T]GACAGCGACACGAGCGTGCTCGCGCACTCGTAAAT	Y	4	1	4	1	1	f	Fagus grandifolia	contig06075_1904	TCAACCTATCCAAAACAATCAGCTTCACATTGTTATCGCTCTGCGACAACAACAGCTGGCAATAAGTATTCGCcGCGGCACGAATCGCTGTCGGCGCCGA[c/T]GACAGCGACACgaGCGTGCTCGCGCACTCGTAAATCACCGCGGTGGAAGGCACATTCAACAACGAGATAATAATCTTAATGTACTTCCCCTTCTGCGCCT	contig06075	1904
AX-156979293	CTTCTTAAAATTGAAGCAGCTGTGGAGGAATCTGA[G/T]TGAAGTGATAAATATTTGTTGAACAAAGATTGAAG	K	2	1	2	1	1	f	Fagus grandifolia	contig10496_427	AGATATTCAAGATTGCTGCCATCATGAACGTTCTTGTACTAATTGGAGTTGCGGTTGGATTCGTTCTTCTTAAAATTGAAGCAGCTGTGGAGGAATCTGA[T/G]tGAAGTGATAAATATTTGTTGAACAAAGATTGAAGAGATATTTTagCTtGATCATTGCCGTTAATCATCGAATGTGTTTATCCATCTTTATATCGATGTA	contig10496	427
AX-156979296	ATCGCCCTCTGGAAGTTCGAGACTCCCAAGTACTA[C/T]GTCACCGTCATTGACGCTCCCGGTCACCGTGACTT	Y	4	1	4	1	1	r	Fagus grandifolia	Contig5000_340	CCTTCAAGTACGCATGGGTCCTCGACAAGCTCAAGGCCGAGCGTGAGCGTGGTATCACCATCGACATCGCCCTCTGGAAGTTCGAGACTCCCAAGTACTA[C/T]GTCACCGTCATTGACGCTCCCGGTCACCGTGACTTCATCAAGAACATGATCACTGGTACCTCCCAGGCCGACTGCGCCATTCTCATCATTGCCGCTGGTA	Contig5000	340
AX-156979302	GATATGGCAGCCAAAATAAAAGGACAAAGAGAAAA[A/C]AGAGAGGAAGAGTATCGATAAGCTCATAAGCCCTA	M	4	1	4	1	1	f	Fagus grandifolia	contig08004_270	AAGATTGGGTAAATGCATATTGGACTGACAATGTGCATAAATCACACTATAATAAACCAAACGATGATATGGCAGCCAAAATAAAAGGACAAAGAGAAAA[a/C]aGAGAGGAAGAGTATCgATAAGCTCATAAGCCCTATTTTAAGCCAAACACCAAGGTTCCGGGATTAGGTTTTATGCTTCTTCCCCAGATACATAGAGTAG	contig08004	270
AX-156979305	AGAATAAGATCACAATTACTAATGACAAGGGAAGA[C/T]TGTCCAAGGACGAAATTGAAAAGATGGTTCAGGAG	Y	4	1	4	1	1	r	Fagus grandifolia	contig06276_1636	CTGCTTTGATATTGATGCTAATGGTATCTTGAATGTCTCCGCTGAGGACAAGACCACCGGACAGAAGAATAAGATCACAATTACTAATGACAAGGGAAGA[C/T]TGTCCAAGGACGAAATTGAAAAGATGGTTCAGGAGGCTGAGAAATACAAGGCTGAGGATGAAGAGCACAAGAAGAAGGTTGAAGCCAAGAATGCCTTGGA	contig06276	1636
AX-156979306	GTAGAGGTGCGCCTATCACTGCCCGTGACCCTGAA[C/T]GAAAGAGACTGGCCCACCAACACCGCGTTGGATTG	Y	4	1	4	1	1	r	Fagus grandifolia	Contig2679_388	CACGGAAATTCTTTCCCGTGAAAGTCTGACCGAACTGCCAATTAGGTGGTGCCACGTTGTGTGTGGTAGAGGTGCGCCTATCACTGCCCGTGACCCTGAA[T/C]GAAAGAGACTGGCCCACCAACACCGCGTTGGATTGCCAGTTCTGGCCCCAGTTACGGCTCATGCTCATCCATTCAGTGTTGGATCCTTTCACGCTCACGC	Contig2679	388
AX-156979310	ATTGGGAAAATCAAGTTTAAGGCTTTTGATTTGGG[A/G]GGACATCAGATAGCTCGTAGAGTGTGGAAAGATTA	R	4	1	4	1	1	r	Fagus grandifolia	Contig7720_349	TGCTCAAAGACGAGAGATTAGTTCAACACCAACCAACACAGTACCCGACGTCAGAGGAGTTGAGTATTGGGAAAATCAAGTTTAAGGCTTTTGATTTGGG[G/A]GGACATCAGATAGCTCGTAGAGTGTGGAAAGATTATTATGCCAAGGTGGATGCAGTTGTCTACTTAGTTGATGCTTTTGACAAAGAGAGATTTGCTGAGG	Contig7720	349
AX-156979314	ACAATAAGCAACAGCTTGAGCCCAAAGTACAATGA[A/G]CAGTACACTTGGGAAGTTTTTGATCCAGCCACAGT	R	2	1	2	1	1	r	Fagus grandifolia	contig01789_1261	ATGGTAAGGGCACATCAGACACGTATTGTGTAGCGAAGTACGGGAACAAGTGGGTGCGGACTAGAACAATAAGCAACAGCTTGAGCCCAAAGTACAATGA[G/A]CAGTACACTTGGGAAGTTTTTGATCCAGCCACAGTTCTCACTGTGGGGgTTTTTGATAACAGCCAGATGGGTGGTTCAAGTGGTAACAAAGATATGAAAA	contig01789	1261
AX-156979315	GACTCCGCTGCTGTGTTCGCGTGGAAGGGAGAGAC[A/T]CTTCAGGAGTACTGGTGGTGTACCGAGCGTGCACT	W	8	1	4	1	1	f	Fagus grandifolia	contig06556_454	AGGTTCGTTGGTGTTCATGCAAtATCTTCTCAACCCAAGACCACGCCGCCGCCGCCATCGCTCGCGACTCCGCTGCTGTGTTCGCGTGGAAGGGAGAGAC[t/A]CTtCAGGAGTACTGGTGGTGTACCGAGCGTGCACTTGATTGGGGCCCAGGTGGTGGACCCGATCTCATCGTCGATGACGGTGGTGATGCCACTTTGTTGA	contig06556	454
AX-156979317	GATGCTGCAGATAATGCCCAGTCTTGAAGCAGAGC[A/G]CTGAATTGTCGAAGGGCTTTCCAAGGGAAGAGTGG	R	4	1	4	1	1	r	Fagus grandifolia	Contig1535_2188	GCTCAGACAGTGATTCCTCCTCATCAAGTGATTCGGATTCAGGGAGTTCTTCAGGAAGTGATTCAGATGCTGCAGATAATGCCCAGTCTTGAAGCAGAGC[G/A]CTGAATTGTCGAAGGGCTTTCCAAGGGAAGAGTGGAGAGCAAGATAAGAAAAATGCTTCTTTGAATCCTTTCCATGAGAAGGGGTTTTTATGTGGTCGAT	Contig1535	2188
AX-156979322	CCTGGTGCTCTTTTTGTGAAGGTCAGCATGGATGG[C/T]GCTCCTTATCTGAGGAAGGTAGATCTGAGAACATA	Y	4	1	4	1	1	f	Fagus grandifolia	Contig2934_1067	CATTTAGGAAGAATTCATTGGCCACCACTTCGAAGAACAACGATGAGGTTGATGGAAAACCGGGTCCTGGTGCTCTTTTTGTGAAGGTCAGCATGGATGG[C/T]GCTCCTTATCTGAGGAAGGTAGATCTGAGAACATACTCTACATATCAAGAACTGTCAACTGCCCTGGAGAAGATGTTCAGCTGTTTCACCATAGGTCAAT	Contig2934	1067
AX-156979325	AAGCAGAGACACCTTGTAACGCCGTTAAGCACCGT[C/T]TGGCTTATCAGTAACAGTCCAAACGCCGACAAACC	Y	4	1	4	1	1	r	Fagus grandifolia	contig08903_577	TCCAGGAAAGTATGAAGAAGAAGATGGCGCAAGTGGTGgTGCGGCTAGTTACAAGGCCTTTACCGAAGCAGAGACACCTTGTAACGCCGTTAAGcAccGt[c/T]tGGCTTATCAGTAACAGTCCAAACGCCGACAAACCGTACACCGTCGACGCGTCCGTATCGTACACGCAGTACGTGCGCTCGTCGTACTCATCAGGAACAA	contig08903	577
AX-156979335	GTCACTGTCATTAGGTCGGGGCCACCGTTTCCGCC[A/G]GATGAGGACACGAAGATCCCTCGCGAAACGGCACC	R	4	1	4	1	1	r	Fagus grandifolia	contig06159_1713	TAACGGCGGGGAAATTGCGGTCTATGGTGCCGGCACCGACAGTAGTTAGCCACGGCGCGACGTTCGTCACTGTCATTAGGTCGGGGCCACCGTTTCCGCC[G/A]GATGAGGACACGAAGATCCCTCGCGAAACGGCACCGTATGCCCCGATCGCGATCGGATCGAGATAATATGGTGCGGCAACGCCGTCGCTGCCTCCGATTG	contig06159	1713
AX-156979339	TGCTCTGCAGCTATGGAGTACGCCACGTGGAAGAC[C/T]CACACGGAGGATTTAAAACCCGGGGAGGTTTGTTT	Y	4	1	4	1	1	f	Fagus grandifolia	contig07254_404	GTTGGTCCGCTCCAGTTTTtGAAAaGTTTCACATCCcAACTGTTGCTTtCTTCACCTCTGGCGCTTGCTCTGCAGCTATGGAGTACGCCACGTGGAAGAC[c/T]CACACGGAGGATTTAAAACCCGGGGAGGTTTGTTTACTTCCCGGGTTACCCGAAGACATGGCTGTTACCTATTCGGATCTCAAGCGTCGTCCTCATGGTC	contig07254	404
AX-156979340	TCTCTGATCCATCACAAGTCCCACTCAGAATCATT[C/G]CAGAATGCAAACCCAAATCAAGCTTCATTCTCTTC	S	8	1	4	1	1	r	Fagus grandifolia	Contig6728_621	CTGATTGCAGCCCATCATCACCTGTGTGCCTTGTACTCTCTGGTAAGGTTCTCTTGAAACTGCTTTCTCTGATCCATCACAAGTCCCACTCAGAATCATT[G/C]CAGAATGCAAACCCAAATCAAGCTTCATTCTCTTCAAACTCTCGTTCCTAACTCTCTGTTCCTTGAAAGTTACACGCAATGTCGCTAACTCCTTTCTCAA	Contig6728	621
AX-156979345	TCCGTTGTGAAGCCTATCAAGAAGGAAGTGAAGAG[A/G]GCAACACTGAAGAAGAATCCTCTCAAGAATCTGAA	R	4	1	4	1	1	f	Fagus grandifolia	contig07822_925	TGCTGCCTAGGTCGAAGATGGTGAATGCTGATCTTGCTAGGATCATCAATTCGGATGAGGTGCAGTCCGTTGTGAAGCCTATCAAGAAGGAAGTGAAGAG[G/A]GCAACACTGAAGAAGAATCCTCTCAAGAATCTGAATGCACTTCTCAAGCTCAATCCCTATGCCAAGACCGCCAGGAGGATGGCGCTTTTAGCCGAGGCTG	contig07822	925
AX-156979349	GCAGCTGTGGCGGGTCATGTTTATTCCACGGCTGG[C/T]GTAGCAAGAGCAAGACACAAGCAAGGGCATCAGTA	Y	4	1	4	1	1	r	Fagus grandifolia	Contig19514_357	ATCAATTAGGTTGTGTGTTGCTTGAGAGAAAAGAGTACAAGGATGCTCAGTGCTGTTTTGAGGCTGCAGCTGTGGCGGGTCATGTTTATTCCACGGCTGG[T/C]GTAGCAAGAGCAAGACACAAGCAAGGGCATCAGTATTCAGCCTATAAGTTGATGAGCTCTCTCATCTCTGAGTATAAACCCGTTGGGTGGATGTACCAAG	Contig19514	357
AX-156979352	TTGTAATTTAGTGAAGAGTCTGAGATACGGAGTTG[G/T]AGAAAGAATTCTAAGAGGAGGTTAGTGCTTTTGAG	K	4	1	4	1	1	f	Fagus grandifolia	contig08666_960	GTGGAATTTGTCTTGAAGAAGAGTTTCCTGTGTGTTGGGAACTGGGATTACTCACTTGGTTGCATTTGTAATTTAGTGAAGAGTCTGAGATACGGAGTTG[g/T]AGAAAGAATTCTAAGAGGAGGTTAGTGCTTTTGAGAGTGGTAGTGTTTTTtGTACCGGTTGGTCTAAAATGGCTTTAGGTGTTGTCAGCCTACAGTATCA	contig08666	960
AX-156979356	CCAGGTTGCATTGCCACAACTGGCTTGTTTAGGGA[A/G]CACATCCCCTTGTTCAGGCTCCTCTTCCCTCCATT	R	4	1	4	1	1	f	Fagus grandifolia	contig07203_1042	TTACCATGCAAGAGTTCCACAGGCGGTACCACGAGGATACAGGCATTGCATTTGCTTCCCTTTACCCAGGTTGCATTGCCACAACTGGCTTGTTTAGGGA[G/A]CACATCCCCTTGTTCAGGCTCCTCTTCCCTCCATTCCAGAAGTACATCACTAAGGGCTACGTCTCCGAAGAGGAAGCTGGAAAAAGACTTGCTCAGGTTG	contig07203	1042
AX-156979358	AGAAGTGGGCATGAAAGAAAGGATCTTGAAAGAAG[C/G]AATAATAAGCTTAGTACTGTTAAGGACTCAAGGCC	S	8	1	4	1	1	f	Fagus grandifolia	contig10316_425	ATGTGACTTGTCATGGCCAAGGAAAATCCTTCACTAAGGTGTTATATGAAGAAGATGGATATGTGAGAAGTGGGCATGAAAGAAAGGATCTTGAAAGAAG[g/C]AATAATAAGCTTAGTACTGTTAAGGACTCAAGGCCAAGATACGAGGAAGATTTTtCAGCGTACCCAACTACATATTTTCTAAGTTGCtGTCAGTTATGCA	contig10316	425
AX-156979362	GCCAAGGTGTCGGTGGTGCCCTCGGCGGCGGCTCT[A/G]GTCATCAAGGCATTGAAGGAGCCAGAGCGCGACCG	R	4	1	4	1	1	f	Fagus grandifolia	contig13501_281	AGGagACAGCGAAGGACTGGAAGGGTCTGCGCGTGAcGgTGAAGTTGACGgTCCagAACCGTCAGGCCAAGGTGTCGGTGGTGCCCTCGgCGGcGgCTCT[G/A]gTCATCAAGGCATTGAAGGAGCCAGAGCGCGACCGAAAGAAGACTAAGAACATCAAGCAtAGcGGTAATATCTCCCTCGACGACGTCGTTGAGATCGCCA	contig13501	281
AX-156979364	ATGTTGGAGCACGCTCAGATGGAGGAGAAGGTCGT[A/G]TTTCCGATCTTGGATATGGCTGATCGAGGACTATG	R	4	1	4	1	1	f	Fagus grandifolia	Contig4911_604	CGGTAGGGAGTCCACGCATGGAGGTGAGGAAGTTTGCTCGGAGCTACTCGGAGCTACTGGAAGTGATGTTGGAGCACGCTCAGATGGAGGAGAAGGTCGT[A/G]TTTCCGATCTTGGATATGGCTGATCGAGGACTATGTAAAGCTGCAAACCAGGAACATGCAAGGGACCTACCCATCATGAATGGCATCAAAGAAGACATTA	Contig4911	604
AX-156979380	GAGTCAAACTTGTTCATCTGGGCTGCTTTTGCTGC[C/T]GCAGCCTGCACGTCACGTGGGGCCAGTGAAGCAGG	Y	2	1	2	1	1	r	Fagus grandifolia	Contig3805_552	CCTCTGACTCCTTTGACAAGTCCATTGCTGAAACCAACGATGACAACGAAGCTGAGGGAGCCAATGAGTCAAACTTGTTCATCTGGGCTGCTTTTGCTGC[C/T]GCAGCCTGCACGTCACGTGGGGCCAGTGAAGCAGGGCGTGGCAGCGAGTCAGCGAGCTCTGGGAAATTGAGTATGGCGGAGTTTCCTTTGATGCTTAGAG	Contig3805	552
AX-156979382	GAGGACACGGGAGCCGGAGAGATCATGCTGTTTGG[A/G]GTGAGGGTTGTGGTGGACGCGATGAGGAAGAGCGT	R	4	1	4	1	1	f	Fagus grandifolia	contig08084_190	CCTGTTAGATTGATCAGTTAGAGATGTCGTCGGgTACGTGTGGAAACGGAGAAGAGCGTGGGACTGAGGACACGGGAGCCGGAGAGATCATGCTGTTTGG[G/A]gTGAGGGTTGTGGTGGACGCGATGAGGAAGAGCGTGAGTATGAACAACCTCTCTCAGTACGAACATCCTCAGGAGATTAATAACAACAACAAAGAAGATG	contig08084	190
AX-156979385	GAAAGATTGGAAGAATGAATCTCCAAAATCCACTT[G/T]TTCTTGCTTGAATTGGAAAAAAGAAAAGAAGAAAC	K	4	1	4	1	1	f	Fagus grandifolia	contig06084_2502	AAACATGGTTGCCGCTGCCAAGCTCCTCCGCACCCAGCTCGCTAGTGCTAAGTGAGTCCATTCAAGAAAGATTGGAAGAATGAATCTCCAAAATCCACTT[g/T]TTCTTGCTTGAATTGGAAAAAAGAAAAGAAGAAACTTCCTGCTTTTATTGTTTGAATAACCGTGTGATGAATTATTTAGAAGCCTACTATATGATGCTCT	contig06084	2502
AX-156979389	GCGACATAGAGGAGCTGTGGCCATGAGAGGATGTG[A/G]TAGAGATAGTACTTCATCTGGTAATTCTCTGGGAG	R	4	1	4	1	1	r	Fagus grandifolia	contig09839_768	ACTCGGTGCTTTCCTCTTCCATCTTGGCcAGCACGTACCCGACGATCTTtCCGTTGTAGTCCTCGGCgACaTAGAGGAGCTGTGGCCATGAGAGGATGTG[a/G]TAGAGATAGTACTTCATCTGGTAATTCTCTGGGAGACAGAAGAGATTGCAGGTCTGCATGGCCAAAaGGTCATCTATGGTGGCTTTGCGTATGCACACCA	contig09839	768
AX-156979405	CCCGACGCAGAGCTTCAACGCGGAAAGATATACTT[C/T]CTCATGCCCGTACCGGCTTCAAATCCGGAAAAAAG	Y	2	1	2	1	1	f	Fagus grandifolia	Contig5387_586	ATGTCCTCAAGAAACCCTCTTCTTCATCTAGTGATGGTTGTGTCCCAAAGATTGTGATAGTCCCTCCCGACGCAGAGCTTCAACGCGGAAAGATATACTT[C/T]CTCATGCCCGTACCGGCTTCAAATCCGGAAAAAAGTCGATCAAGATCATCATCATCATCAACCAAGAAGAAAAGAAGATCAGCAGAGGCAGAGAACAATG	Contig5387	586
AX-156979425	CTGAGTGGTGCAATTCGGGTCAATCCATGGAATGT[C/T]GAAGCAACTGCTGAGGCAATGAATGAGGCAGTTTC	Y	4	1	4	1	1	r	Fagus grandifolia	Contig4651_1760	CAGAAGTGAGTGGTGCTAAAAAGAGCATGCTAGTAGTGTCAGAGTTCATTGGGTGTTCCCCTTCACTGAGTGGTGCAATTCGGGTCAATCCATGGAATGT[C/T]GAAGCAACTGCTGAGGCAATGAATGAGGCAGTTTCAATGGCTGATGCTGAGAAGCAATTGCGCCATGAGAAGCATTACAGGTATATTAGCACGCATGATG	Contig4651	1760
AX-156979428	TTTATCCAATAGAAAATCCAAGCAACCCAAATTCT[G/T]AAGGGGCACAAACTAGAAAGAGACACAAGCTAAGC	K	4	1	4	1	1	f	Fagus grandifolia	contig10761_202	ATATCACAATTAATAAAGACAAATTTGTGACAAAACCATACACAaTAACTCCGgAGTTTACACGATTTATCCAATAGAAAATCCAAGCAACCCAAATTCT[g/T]AAGGGGCACAAACTAGAAAGAGACACAAGCTAAGCTCACaGACTTGCAAAAGCTGCAACAGCTTAATAGTCCCCACCACCACCACcACCACCATAACCTC	contig10761	202
AX-156979430	CCGGTCCAGTACGTCTCATTGCCATAGACAGCACC[A/G]CAGTCTGTTGGGGGCTTGCAGCAACCAGACTCAAT	R	2	1	2	1	1	f	Fagus grandifolia	contig07884_666	AAAGTTCGGTTTGATCATTGTTCCACTTAcTGCAGTCAGGgTTGGTTCCTTGTCCTGCAGGTCCACCGGTCCAGTACGTCTCATTGCCATAGACAGCACC[G/A]CAGTCTGTTGGGGGCTTGCAGCAACCAGACTCAATAGGATTGAGCTTTCTTAGAGCAAACATATCAGCAGTTTCAGGCACACCACCTATAGTCCTTGCCA	contig07884	666
AX-156979432	GACGATGTTTTACCTGACGGTACTTTCGTACCGGC[A/C]GGTTCGACCGTTACGTATTCGATATATTCGGTTGG	M	4	1	4	1	1	r	Fagus grandifolia	Contig3055_1109	CCGCGTTGGCCGAAACGTTGCGTTTGTACCCTTCCGTACCGCAGGATTTCAAGTACGTTGTATCGGACGATGTTTTACCTGACGGTACTTTCGTACCGGC[A/C]GGTTCGACCGTTACGTATTCGATATATTCGGTTGGGAGGATGAAGAGTATTTGGGGTGAGGATTGCATGGAGTTTAAACCGGACCGGTGGCTCTCGGCCG	Contig3055	1109
AX-156979434	ATTGTAGCAGATGAAGCCCCAATGCACGCTCATCC[A/G]CATGATCCAACACTATTGCCCCTGTCTTCTTCAAC	R	4	1	4	1	1	f	Fagus grandifolia	contig07190_502	ATAGAGGTATTCACACAACACATTCGGGAATAGATTGGTGCAGGCCTCCTCAACAACCTCAGAGAATTGTAGCAGATGAAGCCCCAATGCACGCTCATCC[a/G]CATGATCCAACACTATTGCCCcTGTCTTCTTCAACTCCTCTATGTTTTtACCAGATTTCATGATGATAGAATGGATCCGAGCATGAGCATACAGCAAGTA	contig07190	502
AX-156979442	GAGTTAATCAGACCAGGGGATTCACTGAGCTCTCC[A/G]TTTACTTCAAGCACTTTCCCTGAAATGGGAGAATT	R	4	1	4	1	1	f	Fagus grandifolia	Contig2089_438	AATTCTTCACTTCACCACTGTCACTCACCTCAACCTTAATTATCCATCCTTTCTCATATGGGCTTGAGTTAATCAGACCAGGGGATTCACTGAGCTCTCC[G/A]TTTACTTCAAGCACTTTCCCTGAAATGGGAGAATTAATATCACTAGTAGCCTTGACACTTTCAACCGCACCAAAGCTGCTGCCCTGTGATACAGGAGTCC	Contig2089	438
AX-156979446	GTATCAACATGGTGAGTCTCTCTTTCTGTTGTTCG[A/G]GCACCTCGTCCCCGGCCTCTCCCTCGACCCCGCCC	R	4	1	4	1	1	f	Fagus grandifolia	Contig6477_599	TCAATGTGTCAGGGTTCTGAATAGGTTTGTTGCCTTGCGGAAGTGATGTGCAGGGGTCAGATCCAGTATCAACATGGTGAGTCTCTCTTTCTGTTGTTCG[G/A]GCACCTCGTCCCCGGCCTCTCCCTCGACCCCGCCCTCTTCCTCTACCACTGCTGCTGGCATGACTCATCTCATGCATCTTGCTCTTCTTCAACTCCTCAT	Contig6477	599
AX-156979447	TCATAGACAAG[C/T]AGTGCCCCAACAGCTCCTCTATAGTAAGCACTGGT	Y	4	1	4	1	1	r	Fagus grandifolia	Contig4302_663	CCATCATGATGACAATATTAGAATCTGCATGGTCCCTCAATTCACGGAGCCACCTCTGGACATTGTCAAAAGTCTGCCTCTTAGTTATRTCATAGACAAG[C/T]AGTGCCCCAACAGCTCCTCTATAGTAAGCACTGGTGATAGCACGGTATCGCTCCTGACCTGCCGTATCCCATATCTGTGCCTTAACTGTTTTTCCCTCCA	Contig4302	663
AX-156979450	GGTGGGTTTGTAGCATTGCATTGAGGCCATGGCGA[A/T]TGAAGCAAAGGGGTTCTTTAAATTTCTCTGTGTAT	W	4	1	2	1	1	r	Fagus grandifolia	Contig2440_601	GTGGACACTGTGTGGGCTGGGAGTTGGGACTTGGACTGGTACTGGGCCTGAACCTCGGTTTGGTCGGTGGGTTTGTAGCATTGCATTGAGGCCATGGCGA[A/T]TGAAGCAAAGGGGTTCTTTAAATTTCTCTGTGTATTGTTCTTGAACTCTCTTGTGGGGGGGAGGACGGAACCTGCTGTCAATTGAGTAGAAATGGAGGCT	Contig2440	601
AX-156979451	TGGGCCCACAGACTCCGGAATATTACAAGTGGGGC[C/G]AAATCCTCAGATCAACGTTCAAAGACAAACTGTTT	S	8	1	4	1	1	r	Fagus grandifolia	contig07746_740	CGCCGGAGTTTtCcTCATCAGAAACTGtCAGTGGTCCATGGACCTCATCGACGTGTGGGCCGGgATGGGCCCACAGACTCCGGAATATTACAAGTGGGGC[c/G]AAATCCTCAGATCAACGTTCAAAGACAAACTGTTTCCTGAGTCCGACGATCAGACGGGTCTtATTTACTTGATTTACAAAGAGAGAGAAAAATGGGCGGA	contig07746	740
AX-156979454	AAACAAAAATGTCATAGCTTAAATAAAGTTACCTA[C/T]GTTTGTATGGTATGGTATGCATGTGTGGTTCTCTT	Y	4	1	4	1	1	r	Fagus grandifolia	Contig2122_717	AAGTGGGTGATCATTCTGTTAATGCTGCCGCCTGAAATCTTCATTTGCTTGTAAAATTGGGCTTAAAACAAAAATGTCATAGCTTAAATAAAGTTACCTA[T/C]GTTTGTATGGTATGGTATGCATGTGTGGTTCTCTTGTGTTGCCTCTATTTCTAGTTTTCTATTATACTCATGCAGCATGCCGTAGCTTACCTACAACTAA	Contig2122	717
AX-156979455	GCAGCCAAAGGTGAATATGTTGATATGGTCAAAGC[C/T]GGAATTATTGATCCAGTGAAAGTGATTAGAACTGC	Y	4	1	4	1	1	f	Fagus grandifolia	contig06425_1589	GAGTTGAGGGGgCTGTTGTTGTTGGTAAGCTGTTGGAAGAAAATGACCCTGCCCAAGGATATGATGCAGCCAAAGGTGAATATGTTGATATGGTCAAAGC[c/T]GGAATTATTGATCCAGTGAAAGTGATTAGAACTGCTTTGGTTGATGCTGCAAGTGTGTCGTCTTTGATGACAACCACTGAAGCTATTATAACCGAAATAC	contig06425	1589
AX-156979470	CGTGCATGTTCTCCACCACAGGAGCTCCATACCCA[G/T]GCCCCATCACAGGAGCTCCATACCCAGGCCCCATC	K	4	1	4	1	1	f	Fagus grandifolia	Contig565_254	AGCATTTGGGTTTTCGTCACTGAACATCTGAGGTGCTTGCATGTGCGATGCGTGCATGTGCGGGGCGTGCATGTTCTCCACCACAGGAGCTCCATACCCA[T/G]GCCCCATCACAGGAGCTCCATACCCAGGCCCCATCACAGGAGCTCCATACCCATGCCCATATCCAGTCCCATTAGCAAATCCATACCCATTACCATATGG	Contig565	254
AX-156979475	ATCAAGGGGAAAGTTTACAATGTCTCTAATTGGGT[G/T]AAGGATCACCCTGGTGGTGATGCGCCTCTGATGAA	K	4	1	4	1	1	r	Fagus grandifolia	Contig4441_156	AGAAGAAGTTCATTACTGTGGAGGAACTGAAGGAGCACAACAAGGCAGGGGACCTTTGGATCTCAATCAAGGGGAAAGTTTACAATGTCTCTAATTGGGT[G/T]AAGGATCACCCTGGTGGTGATGCGCCTCTGATGAATTTGGCTGGTCAAGATGTCACCGACGCTTTCATAGCTTACCATCCTGGCTCTGCATGGCAATATC	Contig4441	156
AX-156979481	CCAAACTTCTGTTCAAGGAAAAACCCGACTGCACA[A/G]AGGCGCTGACCAAGCTGTCGCCGGTAAATTGGGTC	R	2	1	2	1	1	r	Fagus grandifolia	Contig7755_530	GTGGGCGTGTCTGGACTATGTAGATGTCTTTGCCAACAACACATCCTTCCACATCCTGTGGGGAGCCAAACTTCTGTTCAAGGAAAAACCCGACTGCACA[G/A]AGGCGCTGACCAAGCTGTCGCCGGTAAATTGGGTCAACTGTCAATGGCTTTTTGCTGTAGTCTACAGTCAAATGGCTAACCTCCCCATCAGCAGGACCTG	Contig7755	530
AX-156979482	GACGTATCTTCAAATGGGAAGGGCCTCTTCCAAAC[A/G]CTTTTTGCAGAAGAACTTGGTCTAATTCTTGAGGT	R	2	1	2	1	1	r	Fagus grandifolia	contig06445_810	GTGATGGGGGgCTATTGATTTGTGCCTTGGAAATGGCATTTGCTGGGAACTGTGGCATCGTCTTGGACGTATCTTCAAATGGGAAGGGCCTCTTCCAAAC[g/A]CTTTTTGCAGAAGAACTTGGTCTAATTCTTGAGGTTAGCAAGAAGAACTTGGACACTGTAATAGGAAAGCTTAGCAGTTTTGGTGTTTCTTCTGAGATAA	contig06445	810
AX-156979483	TTCATGTCAATTTGCAAGGAGGGCTACATGGTGCA[C/T]CCTACTAAATCAGCGACTCCAGTCCCACTTGATCG	Y	4	1	4	1	1	r	Fagus grandifolia	Contig4255_222	TTTTGAAAGAGTTCGGCGAGGATACACCTGATCTTGGGATCGGAGACCGCGAGTCCGACCATGATTTCATGTCAATTTGCAAGGAGGGCTACATGGTGCA[T/C]CCTACTAAATCAGCGACTCCAGTCCCACTTGATCGCCTCAAAAATCGAGTCATCTTCCACGATGGCCGCCTAGTCCAGCGTCCAGACATACTGAATGCCC	Contig4255	222
AX-156979491	TGTTCGATTACCACATTACGTCCCTTAGGACCCAT[A/G]GTGACCTTGACAGCATCAGCAAGCTCCTCCACACC	R	2	1	2	1	1	r	Fagus grandifolia	Contig5546_1790	CCTTGAATTCAATGCTCTTCGCTACAGTTACACCATCTTTTGTCACTTTCGGGGCACCCCAACTTTGTTCGATTACCACATTACGTCCCTTAGGACCCAT[A/G]GTGACCTTGACAGCATCAGCAAGCTCCTCCACACCCTTTAGCATAAGAGCCCGGGCCTCCACCCCAAATCTTATATCTTTCGCCGCATAGTTTCTTGTCG	Contig5546	1790
AX-156979495	CCCGATATGTTCGTTTCGGTGAAACCTGAGCCCGA[A/T]GTTTTATCTGTTGTGAACATGTTACCTGCTCCGGT	W	8	1	4	1	1	r	Fagus grandifolia	Contig1759_446	GGTGGGTTCCTTTTCCTTCTCTCGCTCCGGTACCCACTGATGGTTGCGATTTTATCAAATCGGAGCCCGATATGTTCGTTTCGGTGAAACCTGAGCCCGA[A/T]GTTTTATCTGTTGTGAACATGTTACCTGCTCCGGTGGAGGCGCCGTCGCAGAAACCACCGGCGCCGTCGGTGGTTCCGTCGAAGGGGAAGCATTATAGAG	Contig1759	446
AX-156979509	TTGGCACCATCTGTATTGGCAATGTTCTCCTTTGA[C/T]TCCTTTGCCTCAGAACCATTATCCATCAATGTGTC	Y	2	1	2	1	1	f	Fagus grandifolia	Contig6477_473	CTGTGGCCTTTGTGTCATCATTGTCATCAACATTGGCATTCAGATCAAAAGTTCGAGCTGCTGCGTTGGCACCATCTGTATTGGCAATGTTCTCCTTTGA[T/C]TCCTTTGCCTCAGAACCATTATCCATCAATGTGTCAGGGTTCTGAATAGGTTTGTTGCCTTGCGGAAGTGATGTGCAGGGGTCAGATCCAGTATCAACAT	Contig6477	473
AX-156979540	GCCTGCTGCCTTCCTTAGAAGTATGAGCAATTTCT[A/C]AGGCCCACTCTCCAGGATCGAACCCTAATCCTCTG	M	4	1	4	1	1	r	Fagus grandifolia	contig11405_463	TtaGTAGGCCGATATTAGTATTTCCTTTCACGCCCTCGGGCTATTGCCCATTGGGAACGTTGCGCGCCTGCTGCCTtCCTTAGAAGTATGAGCAATTTCt[C/A]AGGCCCACTCTCCAGGATCGAACCCTAATCCTCtGTACCCGTTGCGACCAAGCTGGGGCATTACCCCAGCTTCTAGTATgATAGGTCAGGAGCCACTcAA	contig11405	463
AX-156979549	TAGTGGCATCTTGCCCATACTTCTTCTTAATTACA[C/G]CCTTCAGGTGATGATATACTTCTACACCCATCTTC	S	8	1	4	1	1	f	Fagus grandifolia	Contig182_1268	CAGCAATTCAAGACCCTCTTTGTTTTCCTGAATATTAGGAGCAAAGCCACCTTCATCACCAACATTAGTGGCATCTTGCCCATACTTCTTCTTAATTACA[G/C]CCTTCAGGTGATGATATACTTCTACACCCATCTTCATAGCTTCCTTGAAACAAGATGCCCCAACAGGAAGAATCATAAATTCCTGCATTGCCAGTTTATT	Contig182	1268
AX-156979559	ACTTTTGATGGGACTCGGGGTGTTAGTATGGACAT[A/T]GAGAGTGTGGTGGATGAGAACAAAGAGAAGACATC	W	4	1	2	1	1	r	Fagus grandifolia	Contig1698_1176	CCATACTGGACATGCTGGTAACCGAGGCACGACCACGAAAAATCTGCTCCCAGATTGGTTTCTGTACTTTTGATGGGACTCGGGGTGTTAGTATGGACAT[T/A]GAGAGTGTGGTGGATGAGAACAAAGAGAAGACATCTGCTGGGGTGCATGATGCCATGTGTACCGCTTGTGAGATGGCAGTGGTATGGATAGGAAATCAGT	Contig1698	1176
AX-156979560	AAATCTTCGCGTCGGTCTCCTGTCAAATCGCGGTC[A/G]AAGTCTCCTTCTCGATCTCGCTCTCGCTCTGCTTC	R	4	1	4	1	1	r	Fagus grandifolia	Contig7233_824	GCCGTAGTCGCAGTCGTAGCCGCAGTCGTAGTCGGGGCAGGAGCCAGAGCAAGTCTCCAAAAACCAAATCTTCGCGTCGGTCTCCTGTCAAATCGCGGTC[G/A]AAGTCTCCTTCTCGATCTCGCTCTCGCTCTGCTTCAAAGTCGCGTTCTTTGTCTGGATCTCGATCAAGATCCAGATCTCCATTGCCTCCGCGTCCAAAAC	Contig7233	824
AX-156979564	AACTACCTTGCCTGGTTACAATCTTCAGGGCCATG[A/G]GCAACAAGCTGAGAAGAAGGGAGTAATGGAAAAGA	R	4	1	4	1	1	r	Fagus grandifolia	contig02334_196	ATTCCAGGTGCTGGGAACAAGGACAAGGTCCAGGGTGATCAGCATCGCCAAGATCATACAACTTCAACTACCTTGCCTGGTTACAATCTTCAGGGCCATG[A/G]GCAACAAGCTGAGAAGAAGGGAGTAATGGAAAAGATCAAGGAGAAGCTTCCTGGACGCCACTAGGTGTCACTGTGGCATCTATAAATCTGTGTGTGTATT	contig02334	196
AX-156979570	TATTGTTTACCAGAAGCACATGGCCAATCAGTTGA[C/T]GGCGTACAATAGGTGTCCATGTTGGTTTCTGTAAT	Y	2	1	2	1	1	f	Fagus grandifolia	contig10286_481	TAATGGCTCTACCTGCTGGCCCATAATTGTAGTTGTGAGTGAGTTGGATAGGTCCTCGACCATAATATTGTTTACCAGAAGCACATGGCCAATCAGTTGA[c/T]GGCGTACAATAGGTGTCCATGTTGGTTTCTGTAATAAAGCAATATCCCCATGCATATGGGCCATCCGGTGCACTTGGCCACCCTCCTGTGGTCtCATGAG	contig10286	481
AX-156979571	TTGGTAGTATGGTCTTTTGTTCCAAGAGTCCCTTA[A/G]AGTAGTGGTTTATATGTAGTGTTTGACTGCGTTGT	R	4	1	4	1	1	f	Fagus grandifolia	Contig2464_1974	GTCTCCATAAGTCTTGTGAGGAGCTGCATGAAGTTTTCTGTTGGAACAGTGCGTAATGTTCATGTTTGGTAGTATGGTCTTTTGTTCCAAGAGTCCCTTA[G/A]AGTAGTGGTTTATATGTAGTGTTTGACTGCGTTGTTATCATCTTATCCCTTATCATGTTATATCAGACTGCAATGCTAGTATGTTCTTGTTTTACATTTA	Contig2464	1974
AX-156979582	TTCCCATCTAATACAAGCTCATCCTTGACCTTTTC[A/G]GAACGGAGAATGGAAACCCCATCAAGCATGTCCAC	R	2	1	2	1	1	r	Fagus grandifolia	Contig692_590	CTTTGTTCTTAACATGACATTTCTGGTTTATCAAGGCAGCAGACCGAGAAACGAGTTCAATATCATTCCCATCTAATACAAGCTCATCCTTGACCTTTTC[A/G]GAACGGAGAATGGAAACCCCATCAAGCATGTCCACCTTTCTTACCTTCTTTTCACCGAGAAAGTTACGGATCTCAATGGACTTGTTGCTATTGGTGATAC	Contig692	590
AX-156979589	AACCACAACCACAGCAACAACAACAAGAAGAAGAA[C/G]AACAACACCCAGATCAAGAAACTGAGAATAGAGAA	S	8	1	4	1	1	r	Fagus grandifolia	contig10299_221	AGACAGAGACCTGTCTCTCTTGGTACCTTTCATCTTGGGCTTCACCAACCCAAGAAGAAACCCAGAACCACAACCACAGCAACAACAACAAGAAGAAGAA[C/G]AACAACACCCAGATCAAGAAACTGAGAATAGAGAAAGACCCACAACCCCACGTGACAGAATCATCCTCATAGACCCCTTTACACAAGGCATGGTAGTGAT	contig10299	221
AX-156979591	AAATCATTAGTCTTGGCAGCCGCTTGTCTAACTAA[C/T]TTAGCACCAATGTTCTCAACTGGGTCCTCCAACTC	Y	4	1	4	1	1	f	Fagus grandifolia	contig03031_1675	CCTTGACACCCTCAGCAATAAGACCTTGTGCAAGAACAACAGATGTTGTTGTTCCATCACCAGCCAAATCATTAGTCTTGGCAGCCGCTTGTCTAACTAA[c/T]TTAGCACCAATGTTCTCAACTGGGTCCTCCAACTCGACCTCTTTTGCCACGGTAACACCATCATTAACAATTCTTGGGgAGCCATACTTGCTTTCCAGAA	contig03031	1675
AX-156979592	CGAGCTAGAACAATCGGCGCCAATGACGCGCTGCA[C/T]GAACGTATGAATCGGAGTTTCGGGTAAGACGGTTC	Y	4	1	4	1	1	r	Fagus grandifolia	Contig1910_854	TTTGATGGGAAGCTTCGGTCATCGCGTAGGCTTCTAGAACCGGCGCGCCGAATGACTCTTCGAGCCGAGCTAGAACAATCGGCGCCAATGACGCGCTGCA[T/C]GAACGTATGAATCGGAGTTTCGGGTAAGACGGTTCGGGTTTGCTGAGGTGGCGGTCTAGGATTATTTGGTGGATGGTGGGGACCGCTGTGTACCACGTGG	Contig1910	854
AX-156979596	GCATTCAGGGTATCACCTTTGTCATTCAGGTTCAA[C/T]GAAGCAATGAGGTCTGCATTGGAGATGTTCAATCC	Y	4	1	4	1	1	r	Fagus grandifolia	contig08522_575	AACTATGGGTTACCTCAGCACCAACAGCTGTCTTGGAAAAAGGGTTCACTGTGTGGTAATAGGAcGCATTCAGGGTATCACCTTTGTCaTTCAGGTTCAA[c/T]GAAGCAATGAGGTCTGCATTGGAGATGTTCAATCCAGCATTGCATTTAGTGAAATTCCCTGTCTTTGTGTCAAAAGATAGATCtGTGCCAAGTGCAACAA	contig08522	575
AX-156979598	ATTACACAAGACATTACACCTTTCGCCACCAGTTC[A/G]GAGAGAAGGGATGACCTTGAAAGCACTTCTCTGCT	R	4	1	4	1	1	r	Fagus grandifolia	Contig8485_542	TTGATGCAAGATCTAGAGGGAAAAAATCATGTTCTAGAAGATGGTAAAGGTCTTTCACTTCTTGAATTACACAAGACATTACACCTTTCGCCACCAGTTC[A/G]GAGAGAAGGGATGACCTTGAAAGCACTTCTCTGCTCTCAAGTTTAAACTCAAGATTAAATCCTATGAGATTAGCCATCTTCAGGTTTCTCTCTTTCTCAT	Contig8485	542
AX-156979605	CCTTGTGAGGGTGGTGGCTCCATTATTCACATTGT[C/T]GATCATGTCGATTTAGATGCTTGGAGCGTTCCTGA	Y	4	1	4	1	1	f	Fagus grandifolia	contig06176_777	CTACAGGGCCTCCCGCTACTAGTTTTGTAAGAGCTGAAGTGCTTCCGAGTGGCTATCTAATACGACCTTGTGAGGGTGGTGGCTCCATTATTCACATTGT[t/C]GATCATGTCGATTTAGATGCTTGGAGCGTTCCTGAAGTTCTCAGGCCACTTTATGAATCATCAAAGATAATTGCTCAGAAAATGACTATTGCTGCCTTGC	contig06176	777
AX-156979608	CGAAACGAGAGCAAATTAGGGTTTTGAAAGAGAAA[A/G]AGCTATGGCGGATGAGCATCATCATCAGTACAACG	R	4	1	4	1	1	r	Fagus grandifolia	Contig958_446	AGAGAGAGAGAAATTTTCAAAGAGAGGTTTCGTGGTTTCTTTTTTATTTCAGTTTCGAGACGTTTCGAAACGAGAGCAAATTAGGGTTTTGAAAGAGAAA[A/G]AGCTATGGCGGATGAGCATCATCATCAGTACAACGAGGAGGTGAAGCCGAAGGAGGAGTCGTTGTTGGAGAAGATAACGGAGAAGATCCATGGCCACGAT	Contig958	446
AX-156979611	ATGAGCAGCTCTGTTACTATAATTAGGAGCCTAAG[G/T]TGCAAGTTCTGGTCATGTAGTCTATAATTAGGAGT	K	4	1	4	1	1	f	Fagus grandifolia	contig07886_972	TATGGATTTTATTTGCTGGATGTAAGGATTGGTGTGGTGAAGAAGTCAATGGTAGGACAAAGATGATGAGCAGCTCTGTTACTATAATTAGGAGCCTAAG[g/T]tGCAAGTTCTGGTCATGTAGTCTATAATTAGGAGTCTAATGCAGTaCTAATGAAGCACGCTTAGATTCTAGCTATAAATTATATCCAGTAAGGGTTCACA	contig07886	972
AX-156979616	GTTCCAAAAATGAGACTGGTGTATCTTCCGGCTGC[G/T]GCGTCCCTACCTCGACCATAGGATGGCAATGGTTT	K	4	1	4	1	1	r	Fagus grandifolia	Contig1253_1300	ACCAGAATGCTCCTTGGCCGTCAATTGTGCCATTGTCACCTGTGATAACGACGTCAGTGAGGTTTGTTCCAAAAATGAGACTGGTGTATCTTCCGGCTGC[T/G]GCGTCCCTACCTCGACCATAGGATGGCAATGGTTTCAACACGGGCCATTCGGTCATATCCTGGGAAGCAAGGAGAACAGCATCCTTATGGAGATAGAGAG	Contig1253	1300
AX-156979617	TCATCTTACCTTGGCCAACCACTTCCATTCTCCAT[A/T]ACCACATTGATATGGATTGAGGTTCTAGTCATTGG	W	8	1	4	1	1	r	Fagus grandifolia	contig07735_612	TTACTGTTGAGGCGGTCACTGGTGTTACCTGGCAAGACGCTGGAAAGGTGGAGCTGATTGAAGGTTCATCTTACCTTGGCCAACCACTTCCATTCTCCAt[t/A]aCCACATTGATATGGATTGAGGTTCTAGTCATTGGATACATAGAGTTCCAGAGGAATGCAGAGCTAGACCCTGAAAAGAGGCTTTACCCTGGCGGAAGTT	contig07735	612
AX-156979619	AACTTCTACCAAGACTTTGACATAACTTGGGGTGA[C/T]AACCGTGCCAAGATATTCAAGGCAGGGCAGCTTTT	Y	4	1	4	1	1	f	Fagus grandifolia	contig07515_309	GGTTCTCTATGTTTGTATTGGTTGGTATAGTGGTGAGCTCTTTCTTAGTTGCCACTTGTGCTGGTAACTTCTACCAAGACTTTGACATAACTTGGGGTGA[t/C]AACCGTGCCAAGATATTCAAGGCAGGGCAGCTTTTGTCTTTGTCTTTGGACAGGGTTTCTGGTTCTGGCTTCCAGTCCAAGAAAGAATACCTATTTGGGA	contig07515	309
AX-156979624	ATGTTGTGTTGGCACCGCACATGGCTGTCTTTACG[C/G]CAGAATCTTTCAAGGCTTTGTGTGATATCATGATT	S	8	1	4	1	1	r	Fagus grandifolia	contig07886_774	AGGTGCTGGCTTGGATGTGTTTGAGAATGAGCCCAATGCTCCTAAAGAGCTCTTTGCATTGGATAATGTTGTGTTGGCACCGCACATGGCTGTCTTTACG[C/G]cAGAATCTTTCAAGGCTTTGTGTGATATCATGATTGGGAATTTGGAAGCTTTCTTTTCCAACAAACCCTTGCTTTCTCCAGTCATGAATGAATAAATTAT	contig07886	774
AX-156979638	CTGAAGCCCTTGCTGTTCCTCTTTCCTCTAGCCCT[C/T]TCAAATTTCCTTCCTTTAGCACGTACATAGGGTTT	Y	2	1	2	1	1	r	Fagus grandifolia	Contig1283_323	CAACACCACTTGAACAGATTCAGTAAGTAATTTGTGTTTTAGGCATGTGTTTAGCAACTCAAACTCTGAAGCCCTTGCTGTTCCTCTTTCCTCTAGCCCT[C/T]TCAAATTTCCTTCCTTTAGCACGTACATAGGGTTTTGTGTGGCTGTGTGGCACACCAGGAGCAGGTCCAAAGTGCTTCACAGCTTCACGAGCATTCTTAG	Contig1283	323
AX-156979654	TCTGATGCATGCCATCTACTTCAGAATCACCATCA[C/T]CAGATTGTGCTTCAGAGCATGCACTTTCTTCTGCA	Y	4	1	4	1	1	f	Fagus grandifolia	contig02522_839	AGTAGAAGAAAGTTGGTTGTAACTGAGGCTCTCGGGTACTAGGCTAGATTCACAAATCTCAGAGTTCTGATGCATGCCATCTACTTCAGAATCACCATCA[C/T]CAGATTGTGCTTCAGAGCATGCACTTTCTTCTGCAAAGAGTTCTAGCAGTACTTCATCAGCCATAATCTCTTCACTGCAGCTGCTAACGATGTCATCTGA	contig02522	839
AX-156979656	AAGCTGATCTTCATTCCGATCAACAACATCATCGT[C/T]GGTTCCGCATAGGTCATATGAAGCACTAATTTTCT	Y	4	1	4	1	1	f	Fagus grandifolia	contig15933_175	TCACGAAGGTGGCGTTCCGTACAGCGATCGGATTCGTGGTGATGGGATTCGTCGGCTTCTTCGTGAAGCTGATCTTCATTCCGATCAACAACATCATCGT[T/C]GGTTCCGCATAGGTCATATGAAGCACTAATTTTCTAGAGGTGGAAGACAGATTGGTCAGAGTGCAATTTAGTGTTTTAAGAGGAATGCTTAGCATTAAGC	contig15933	175
AX-156979659	GCACATACCTGCACAGCAACATGGCTCTTAAGGCT[A/G]TTCAAGAGTCCTGGAGTAGTTTTATCAACCTCATC	R	4	1	4	1	1	r	Fagus grandifolia	Contig7268_395	ACCCCATCCACCCAAAGCCATAAACTGAACCATCATCAACCAGAACAAAGGTTTTCCTCTTTCTTGCACATACCTGCACAGCAACATGGCTCTTAAGGCT[G/A]TTCAAGAGTCCTGGAGTAGTTTTATCAACCTCATCTCCATGGCCTAGTGCACCACAGTAGCCTTTGCCCCAAGTATATACAAGTCCATTGGAGTCAAGTG	Contig7268	395
AX-156979662	CCGTACGTATGTAGATATTATGACGGAGTTGGGTT[G/T]GTGTTGTTATTTCCTTACTTATGGGGCTCATGGGG	K	4	1	4	1	1	f	Fagus grandifolia	contig07870_1030	CTCTGCGTGTAAGACGCTGGTGTGAGATGATGAGGTGGCATCATAAGTGATGGAGATAATACGTACCGTACGTATGTAGATATTATGACGGAGTTGGGTT[t/G]GTGTTGTTATTTCCTTACTTAtggggctcaTGGGgATGAGGAATATTGGGGTTTCATATTCTGTATACACTCTTTGTCGTCTTcGGTGACGTGTAAATTC	contig07870	1030
AX-156979668	AGGTTCAGCCTCTCCACATTCACGATATCGATTCC[A/G]GGAATGTTCCTGAACGCCTTCACGAGTTTCGCGCC	R	2	1	2	1	1	r	Fagus grandifolia	contig08673_619	TCTCGAATGCGGATTTTGTCCAGATAACAAACCGACCAAGGTGTCCGCCCGGAGCGAGCTTCAGGAGGTTCAGCCTCTCCACATTCACGATATCGATTCC[G/A]GgAATGTTCCTGAACGCCTTCACGAGTTTCGCGCCTTCAGTTCCGTAGACAATGAGTGGGCCTTTCCGGTTGATGTAGCGGCGGTTACGCATTTTACCTT	contig08673	619
AX-156979673	GAGGTGAGGGTGGGGATAGGGGTTTCGAAAGCGGC[C/G]GTGTGGGTTTTTGTGGTGGCGGTGGCGATGGGATT	S	8	1	4	1	1	f	Fagus grandifolia	Contig3002_497	GGTGGGGTGTCGGGTCGGGGAAAGCGGTGTACGGGTCGGCCGTGACGAGCTTGGGTTCGGGGGCGGAGGTGAGGGTGGGGATAGGGGTTTCGAAAGCGGC[G/C]GTGTGGGTTTTTGTGGTGGCGGTGGCGATGGGATTGCTGGTGGGAGCGTTTCTGATGGTGGCGGTGAAGAAGGCGGTGGTGCTTGTGGCGGTGGGTGGGG	Contig3002	497
AX-156979674	CCAGATATTACAGGCATGATTACCTCTGTTAGGAT[A/C]AGATCGGTATGATTAGTTGGATCTTCTAAGATTTT	M	2	1	2	1	1	f	Fagus grandifolia	Contig4301_2238	ACATCATAATCACGGGAATATTCTTCAGAGTTCTGTGTCTCATGATCTTGCATAAAAGACCAATTCCAGATATTACAGGCATGATTACCTCTGTTAGGAT[A/C]AGATCGGTATGATTAGTTGGATCTTCTAAGATTTTCCATGCTTGAATACCATTAGCAACAGCAGTAACTTCATAACTGCAATTCCGTAGCAGAGCACTGA	Contig4301	2238
AX-156979675	CATAAACACCACATAACAACAGTAAAATCTCCTTC[A/G]ACAGAGATTGCAGCCCAAAACAGTTTACTGAAGAT	R	4	1	4	1	1	r	Fagus grandifolia	contig10042_203	CTATCATATTGTAACAATGATCTAAACAAACAGATACATTCTCAAgACAGTATCAATGTAAAAAGCATAAACACCACATAACAACAGTAAAATCTCCTTC[A/G]aCaGAgATTGCAGCCCAAAACAGTTTACTGAAGATTTACTGATCCCCTAAGCCTTGTTAGCAATATTGTTGGAAAGCCAGTCTAaTCCCTCATACAGCCC	contig10042	203
AX-156979677	GGGCCCGGTTGGGTACGTAAGTGCGTTCAAGTCCC[A/G]ATCTCTGCGATGCTCTGCAAGGCTGGCCTCCATTG	R	4	1	4	1	1	r	Fagus grandifolia	Contig3073_143	ATATAAAGGTACTGAAAGGATGCATAGTTGCTTTGTTTTATTCGTGTGAGAGAATGAAAGTGAAAGGGCCCGGTTGGGTACGTAAGTGCGTTCAAGTCCC[G/A]ATCTCTGCGATGCTCTGCAAGGCTGGCCTCCATTGCCCCCCCACCAGCATAATGCCTACCCACACCTCTAACACTGCTGCTGGTGCTGCCATCGTTGCTT	Contig3073	143
AX-156979687	GGGATGCTTAGCGTTTTGGTGGCGGGTGGGATCGG[C/G]CGTGGAGGTGGCAAGATCTGCGGAGGAGGAGGAGG	S	4	1	2	1	1	r	Fagus grandifolia	Contig1513_450	TCGGGTACTCGAAAACGGCGTCGTTGGATGAGAGGTGCGAGGTCGGTGGGGCGAGAAATGGTGGTGGGATGCTTAGCGTTTTGGTGGCGGGTGGGATCGG[C/G]CGTGGAGGTGGCAAGATCTGCGGAGGAGGAGGAGGCGGAGGATCAGACGGAGGAGAAGATGGGGGCTTTGATTTCTGGGATTCGAATCACGGAAACGATG	Contig1513	450
AX-156979688	CGATCCCTGAAGCGGGATCAGGGACCCTCTGTGGC[A/G]GGTAGTTTGACTGGGGCGGTCGCCTCCTAAAGAGT	R	4	1	4	1	1	f	Fagus grandifolia	contig08301_551	atcGGCGCCAGCcGGtgTGGAGCCatAGGTGAAATACCACCCTGTTGTTTtCTGATGTCTAACctCGatCCcTGAAGcGGgatCAGGgACCCTCTGTGGC[G/A]GGTAGTTTGACTGGGGCGGTCGCCTCCTAAAGAGTAACGGAGGCGCGCGAatGGtGGgCTCAGGCCGGTTGGAAACCGGCTGTTAGAGTGCAATGGCATA	contig08301	551
AX-156979693	GTCTCACAAAGTCTGTTGTTGGATTCAATCCAAGT[A/T]AGGTTCTAGTGTCTACTAAGGAAGTTGTTTGGGCT	W	8	1	4	1	1	r	Fagus grandifolia	Contig2541_732	ATACCCCCCTAGTGTTTTAGCTTGGTAACAGGTTTTCGATAGTGTTAAGCTTTTCTTTATTTCCAGTCTCACAAAGTCTGTTGTTGGATTCAATCCAAGT[A/T]AGGTTCTAGTGTCTACTAAGGAAGTTGTTTGGGCTCCTTCTTTTCATATTCATTAGTGTTCTTTAAAATTTGGTTGCTTTGGACAGTTCTAAGGATGGGT	Contig2541	732
AX-156979697	AGTCCATCCCGCCTTCCCAATGGCACATTGTATTC[A/G]GGGCCTCCTGATTGGAAAACAGCTTCACGGGCTGC	R	4	1	4	1	1	f	Fagus grandifolia	Contig596_844	GGGTACCAGTGTTACTTGTGGGTGGAGGGAGGTTTTCATTCGTTGTTTCTGTTGTAGCAAAGTTTAGTCCATCCCGCCTTCCCAATGGCACATTGTATTC[G/A]GGGCCTCCTGATTGGAAAACAGCTTCACGGGCTGCAAGAGCAGTGATGTCAGCGCAAGAGACAACCCTTCCGCATTGCTTGTGGACAAGCTCACGTAGGT	Contig596	844
AX-156979699	CACAAAAGCAGCTATCTTCTTCCCATTTTTGATCA[A/G]TTGAACACGAGCACATTTCCTGATAGCAGAGTTGG	R	4	1	4	1	1	f	Fagus grandifolia	contig11556_407	CGTCCAAATCCTGCAATCAACACCTCGTCATTCTCTTCAATGTAATTCAAGCAACCATCATTAGGCACAAAAGCAGCTATCTTCTTCCCATTTTTGATCA[g/A]TTGAACACGAGCACATTTCCTGATAGCAGAGTTGGGCTGCTTAGCCTCAATGCCAATCTTTTCTAGAACAATACCCTTTGCATGGGATGATCCAGCAAAT	contig11556	407
AX-156979700	GTTGTCTCTACATTAGTTACCCAGTCCCTAATAGC[C/T]TCTGATGTGCATCTTTCAGGGTGGCTGTCCCAGAA	Y	4	1	4	1	1	f	Fagus grandifolia	contig08756_698	CATGGAACTCTCGAACCATCATGGGGTATGGATGTGGCCCAGCAACAGAGCCCAAAATaTAATGAGTTGTCTCTACATTAGTTACCCAGTCCCTAATAGc[T/C]tCTGATGTgCATCTTTCAGGGTGGCTGTCCCagAATGGACggCTCTAACCTCAGCTCCAAGAaGCcGCATTCTGAAGACATTAAGTGCTTGCCTCTCCAT	contig08756	698
AX-156979701	CATGAAGCTCTACAGCGAGAAGAGAGAGTTCGAGA[A/G]GATTCATCTCCTTCAAGCTTTGCAAGCGATCGAGT	R	4	1	4	1	1	f	Fagus grandifolia	contig06865_1184	AAGGTTCCGTACATTCTAGGCGTGGAGGTTGACCCCATGGGTGGGCCAAGGATTCAAGAGGCTGCCATGAAGCTCTACAGCGAGAAGAGAGAGTTCGAGA[a/G]GATTCATCTCCTTCAAGCTTTGCAAGCGATCGAGTCGGCAATGAAGAGATTCTTCTTCGCGTACAAGCAATTGCTTGTGgTTGTGATGGGAAGCTTaGAG	contig06865	1184
AX-156979713	ACTTTTGATTACATCTCCCACACCCACTTTATCCA[C/T]CCATTTTTACAACGATCCCATACCCAGCCAGCCCA	Y	4	1	4	1	1	r	Fagus grandifolia	Contig510_357	CAAATAACACAACATGGAATTTCAAGACCAAAAATATGGAACAAACATGGAGCACATGTTTTATGACTTTTGATTACATCTCCCACACCCACTTTATCCA[C/T]CCATTTTTACAACGATCCCATACCCAGCCAGCCCATATCCTTCCCTTAATTTTTACAATGTTTCCAACCCCTCCAATTCTCAAACTAGTGGCGATGGACA	Contig510	357
AX-156979714	GATGGGAAGGTTAAGCAAGTCTTCTTCTTTGATCC[C/T]GATGGTAATGGATTGGAGGTTGCAAGTTTGGCTCC	Y	4	1	4	1	1	f	Fagus grandifolia	Contig13860_368	ATTTCGACTCTTTTCTGCAAGCTCTTAAGGAAAAGGGAATTGAAACATTTCAGAGGTCCCTCCCTGATGGGAAGGTTAAGCAAGTCTTCTTCTTTGATCC[T/C]GATGGTAATGGATTGGAGGTTGCAAGTTTGGCTCCGCAGCAGTGAATAGGACAGCTTCAAGATGGAATATCTTTTTAGACAATAAGCTGCAGTGAAGATT	Contig13860	368
AX-156979720	GCAACATCTCCCCCTGCACTCCTTTTGATCCCTTC[C/T]CTCTTCTCAGCTGAAGAATTCAGTCCTGCCCTTGG	Y	4	1	4	1	1	r	Fagus grandifolia	Contig2666_1037	CACCGAATTGCAACTTCTCCATGAAGCTATCCATAGAAACACTTCTGTAATGTCTACTGGTTGGAGCAACATCTCCCCCTGCACTCCTTTTGATCCCTTC[C/T]CTCTTCTCAGCTGAAGAATTCAGTCCTGCCCTTGGCACGCTGCCCCCACTTTCATTCACACTGCTTTCTGCTTCGTTATCACTGCTATCACCTCCATTAG	Contig2666	1037
AX-156979721	TGGAGGTGCCCCATTAGATGCTTTTGCATCATCGC[A/C]ATTCAATTTTCTCTTCGCCTTTGCAGACTTGGAGT	M	4	1	4	1	1	r	Fagus grandifolia	Contig3797_822	TTAGAAGTAGGCACATTTTCTTCTTTTACAGAAGGTTTTAGTTCATTTTCTGTCTTCACCTTCTTTGGAGGTGCCCCATTAGATGCTTTTGCATCATCGC[A/C]ATTCAATTTTCTCTTCGCCTTTGCAGACTTGGAGTTAGATGGGGTTCCCTTGGCAGGTCCAGAAGGCACCGYTTTTAAAGGACTGTTGTCAGCAGGTTCC	Contig3797	822
AX-156979724	TGAAGGTGACCCACCGTTGATATCACCACATCAAC[A/G]TGCTTAATCGCCTTCACCAAACTCCCATGGTCGTA	R	4	1	4	1	1	r	Fagus grandifolia	Contig109_1261	GGAAAAATCTCTTAACATTACCAGCTTCTTTAATGGCAGCAATGATCTTGACCTGATCTACTATCTGAAGGTGACCCACCGTTGATATCACCACATCAAC[A/G]TGCTTAATCGCCTTCACCAAACTCCCATGGTCGTAAAGATCTCCGTGGAGCAAAGTGACACCCAAGTTCTTGAAATTCTCAACGACTTTTCCCTTAACGG	Contig109	1261
AX-156979729	AATTTTAGGAAGGTATTGATTGTTGGGACCCAAAA[C/G]TTCTCTGTCTGACCTTTCCACCATTGAACAAAGCT	S	8	1	4	1	1	f	Fagus grandifolia	Contig6110_582	CGGCTTGCAGTTTGTTCCGTTGCTAAATCCTTACCAGCACATAGAACCTCAGCAAATACTGCCACAATTTTAGGAAGGTATTGATTGTTGGGACCCAAAA[C/G]TTCTCTGTCTGACCTTTCCACCATTGAACAAAGCTGCTCATGAACAACTTTAGCCTCAATCAAATCACCTTTTATTGGCAAGCAGTTTAACCATGCAGGA	Contig6110	582
AX-156979733	GAAGACAAAATGAAGGGGACTGTTGTGGAGGGGAC[A/G]ATACAGCAATTATTTGAGGGACACCACATGAATTA	R	4	1	4	1	1	r	Fagus grandifolia	contig07199_193	ATACATATGATTCTTTCATGCAACATGATGTGCAAGAACTTAATAGAGTCCTGTGTGAAAaGCTTGAAGACAAAATGAAGGGgACTGTTGTGGAGGGGAC[A/G]aTACAGCAaTTATTTGaGGGaCACCAcATGAATTACATTGAATGCATCAATGTGGACTACAAaTCTACAAGAAAAGAATCATTTTATGACCTCCAGCTTG	contig07199	193
AX-156979743	CCTACCTCCGCCGTCTTTCAGGTGATTATCGGTGC[G/T]GCCGCTGCTACAGCTTACGTTGGAGGAGGCGGTGC	K	4	1	4	1	1	r	Fagus grandifolia	Contig2961_268	TCGTCCAGACTGCTCTCTCCTCCGACTCTTCCGGTGGAGTCCAGTCCTCCTTCTCTTATGTCACTCCTACCTCCGCCGTCTTTCAGGTGATTATCGGTGC[G/T]GCCGCTGCTACAGCTTACGTTGGAGGAGGCGGTGCGGCTGCAGCAGCTCCTGCAGGAGGCGCTGCACCAGCTGCTGAAGAGAAGAAGGAAGAGAAGAAAG	Contig2961	268
AX-156979746	GATATACGCTTGGAACTCCAACTTGGAAGGATGCT[A/G]ACACCCCACCACTTTCTTCATGGAAAGTTGTGTAA	R	2	1	2	1	1	r	Fagus grandifolia	contig02143_581	ATTAACACcAGAaGAAATgaCTAAaCTTGAAtCATTTGCTTtAAAGGATTCCGTAAAGGGTGAcAGATATAcGcTtGGAActCCAACTTGGAAGGAtgCT[g/A]aCACCccACCACTTTCTTCATGGAAAGTTGTGTAACCACAAGCCTCTTTTGTTGTGTCTCAATACCAACTACTtGGAACATTATATAATAATtAAAGTGT	contig02143	581
AX-156979748	CTTGCAATTGAAACTAAAATGACCCTACAGCTACA[A/C]GGAACAGGAACAATCCACACACCCTTTGCAAGAGA	M	4	1	4	1	1	f	Fagus grandifolia	contig06682_254	ACAATCCTCTTTCCCCGATCCCTACTTCCCAAGTACATGACAAAGAAGCGAAAACCAGAATCAGACTTGCAATTGAAACTAAAATGACCCTACAGCTACA[a/C]GGAACAGGAACAATCCACACACCCTTTGCAAGAGACCGGCAAACGGAAGTGCAGGAATTATACATGCAATACTTTCCCACAAACAAAAAGCCCATACATC	contig06682	254
AX-156979749	ATTATTAGCCGAGTACATCACAAGCATCTTGTTTC[A/C]TTGGTTGGGTACTGCATCACTGGGGCCCAGAGACT	M	4	1	4	1	1	f	Fagus grandifolia	Contig2325_1003	TAGCGGTCAAGCAGTTGAAAGCTGGAAGTGGGCAGGGGGAGCGTGAGTTTCAGGCTGAGGTTGAGATTATTAGCCGAGTACATCACAAGCATCTTGTTTC[A/C]TTGGTTGGGTACTGCATCACTGGGGCCCAGAGACTGCTTGTTTATGAGTTTGTTACAAACAATACTTTGGAGTTCCACTTACATGGGAAGGGACGACCAA	Contig2325	1003
AX-156979751	AGTTTATGGAGAAGACACACCATTGAAACATATTG[A/G]CCCCGGTTCAAGGAATCCCCCACAAACATCATTCG	R	4	1	4	1	1	f	Fagus grandifolia	contig07370_975	ATTCCTTGGCTGTGAAAACAGTTAGTGAATCGAAAGTTTCCATGGATTTTTCATCCTCAGGTATAAGTTTATGGAGAAGACACACCATTGAAACATATTG[G/A]CCCCGGTTCAAGGAATCCCCCACAAACATCATTCGCTTCCCCCGGAGTGACTCgaGCATCAATGTagCATTGAAATTGGGTAGAGAGCAATCATGAGGCT	contig07370	975
AX-156979753	GGAGATGGCGGGCCTCTTCTCGATGGGCTGCTGCC[A/G]CCCAGTTTGCCCTTGCTGTTAGCCTCACCTCGTCT	R	2	1	2	1	1	r	Fagus grandifolia	Contig5012_3685	AGTACATGGAGGGGAAGGAGAAAACAAGTTGGGAAATGGAGAGAAGAAGCCAGTAGATGGACAGAGGAGATGGCGGGCCTCTTCTCGATGGGCTGCTGCC[A/G]CCCAGTTTGCCCTTGCTGTTAGCCTCACCTCGTCTCAGAATGACCTTCAACGTCTGGAAATAGAAGACGAGAACAGCATCCTGAAGAAAACAAAGGAAGC	Contig5012	3685
AX-156979756	ATTCTCTCCATCTCTTGGGCTTTTAAAAATCACCT[C/T]CTTCAGGGCTATCTGTTACATGAGCAATAAACCTT	Y	2	1	2	1	1	f	Fagus grandifolia	contig02640_396	ACCATTCTCTGTCACGTATATTGGAGGATTATTATATCTCTGtgctatgtaattgaccattcccgattctctccatctcttgggcttttaaaaatcacct[t/C]cttcagggctatcTGTtAcATGAGCAaTAAaCcTtGTtGTATAGTGATTCAGACCAaCAAaGTCTATTGCGTTCCTAATCAACTCCcTATCTTCCTCTGA	contig02640	396
AX-156979763	ACTGGTCCAACAACACTCTTAACTGTGCCCTCCAC[A/G]GTCTCAACCCCGGGCTTCAAAGGACCAGACTTGTC	R	4	1	4	1	1	r	Fagus grandifolia	Contig3144_958	ACTCATCAACCTTGCGGTCGACATACTTGAGGACCTCAATAGGGACATCATGGAACTTGTCATACACTGGTCCAACAACACTCTTAACTGTGCCCTCCAC[A/G]GTCTCAACCCCGGGCTTCAAAGGACCAGACTTGTCCTTGGCATAAAGATAAAGGTTGGAGAAGCACACTATAGTGTGAATTGCAGCCACCTGCACGAACT	Contig3144	958
AX-156979767	GAAATGGAACAACAAAACTATCTTACAGCTCAGAA[C/T]GAGCAGCCTCCTCCTCCTCTTCCACCACTGATGTC	Y	4	1	4	1	1	f	Fagus grandifolia	Contig596_248	TCAAAAAACCAAAAACCAAAACCTTCATCCCAGAAAAAGAAAATACATATAATTAAACAAGTCCAGAAATGGAACAACAAAACTATCTTACAGCTCAGAA[T/C]GAGCAGCCTCCTCCTCCTCTTCCACCACTGATGTCAATTTTACATTATCAGCGTTCCTCACAGAGCAATCTGCACGAATTTCCCCTTTACTTCCTGTCAA	Contig596	248
AX-156979768	CAGTTGTGATAATCATGGTGATGGAAAGGATTAAC[A/G]GTGACAAATCAAACAACAAGAATAACCCTCAAAAC	R	4	1	4	1	1	r	Fagus grandifolia	Contig781_231	AAAAGAAGAAAACGAAAGGGAATCATACAACCAAACTTCATAATCAACTTCCAAGGAAAAAACAACAGTTGTGATAATCATGGTGATGGAAAGGATTAAC[A/G]GTGACAAATCAAACAACAAGAATAACCCTCAAAACAAGTAAATACACCAGAAACCTAAATGTAAAAAGCCGCACCATGCACTGTTCAGTTTATCCAAATT	Contig781	231
AX-156979774	TTCCCCAATTCCTTTTCCTTCAGCGCATGCGCCTT[C/T]CTCTCCTTCCTCTCCTTCTCCTCCTCCGAAAACTC	Y	4	1	4	1	1	r	Fagus grandifolia	Contig1722_1129	CCAATTCAATCGCCTTCGAGTAGTGCGCGATGGCCGTATCGAAATCCTTCTTCTTATAAGCTGCATTCCCCAATTCCTTTTCCTTCAGCGCATGCGCCTT[C/T]CTCTCCTTCCTCTCCTTCTCCTCCTCCGAAAACTCCATCGGCTCTGGCTCAGGTTCAGTTTCAGGCTCCTTCACGGGCTCAGCCTCTGCGGCTCTCTTCC	Contig1722	1129
AX-156979775	GCCCTCGGTTTCCGATTACCAACGGCGGCGGCTAC[G/T]ACTATGCCGAGACCGAGGCCACGATTAGCGCCATC	K	4	1	4	1	1	f	Fagus grandifolia	Contig723_692	CCGGACCCAACCGATCCGTGGATCCCAAACCTAAGTCCGAGCCCGCTTCATCTCCTTCGCTTTTCGCCCTCGGTTTCCGATTACCAACGGCGGCGGCTAC[G/T]ACTATGCCGAGACCGAGGCCACGATTAGCGCCATCGTAAAAACTGTTCTTCGTCTTCGTCTTCGTCTGGTCAACGGTTCGCCGCGCTTCAGGATCTTGAC	Contig723	692
AX-156979785	GGGGTTCAAAGAGGATCTTCCTCGTGGTCCAACCA[C/T]GTGCAGTTGTTGGATGCATATGTTCAGAATTCAAG	Y	4	1	4	1	1	r	Fagus grandifolia	contig02955_2457	TtAACTCAAGcTtATAcGACTCTCctAAGCAaCAGAATGTGCAAAgAaGTTTAGAGTCgTCATATGGGGTTCAAAgaggATCTTCctCGTGGTCcAACCA[c/T]gTGCAGTTGTTGGATGCATAtGTTCAGAATTCAAGCtGCAATGTCCCAGACtCCAGCGAGAGGCGCTATTCTAGTGTGCGCAATCTACCATCTCCtGAAA	contig02955	2457
AX-156979786	GTTCCAAACATGGTCGTGTTCTTGAACAAACAAGA[C/T]CAAGTCGATGACGAGGAGTTACTTCAACTCGTTGA	Y	4	1	4	1	1	r	Fagus grandifolia	Contig2850_841	TCTCCGGCGCCGACGGTCCCATGCCACAGACGAAAGAACATATCTTGTTGGCTAAACAAGTGGGTGTTCCAAACATGGTCGTGTTCTTGAACAAACAAGA[T/C]CAAGTCGATGACGAGGAGTTACTTCAACTCGTTGAATTAGAGGTGCGTGAGTTACTTTCTTCTTATGAATTCCCTGGTGACGATGTTCCTATCACTTCTG	Contig2850	841
AX-156979795	ACGGGCCGGGTCGATCCGGCTTCGTCTGATTTGGT[A/G]GCGAGTCTCCTGTCCGGGTCGACCCAAAACACAGC	R	2	1	2	1	1	r	Fagus grandifolia	contig08075_1047	TCTCGAGTGTGAGGAACGAGTCTTGGAGAGGGAGGCTGAGAGGGAGCGTGAACCGCTCGTTCCAAACGGGCCGGGTCGATCCGGCTTCGTCTGATTTGGT[a/G]GCGAGTCTCCTgTCCGGGTCGACCCAAAACACAGCGTACGGCTTGAGATCGCCGTTCTTCCAGTTGACGTTCTTCAAGTGCTTGGCGGAGACGATTGTGA	contig08075	1047
AX-156979803	CCTACCATACTCAAGCCTACCAGTTTCTACCGCCT[C/G]TACAGGGTTGAGCCCTGTGCTTTAACAGCAGACTT	S	8	1	4	1	1	f	Fagus grandifolia	contig15407_303	TTTCGCCTTTGGTGTTCTTCCCGATATCAACGCATTTCACCACTACATCGGGAATTCCCTCTACCCCTACCATACTCAAGCCTACCAGTTTCTACcGCCT[C/G]TACAGGGTTGAGCCCTGTGCTTTAACaGCAGACTTAaTAAACCACCTACAGACGCTTTACGCCCAATCATTCCGGATAACGCTTGCATCCTCCGTCTTAC	contig15407	303
AX-156979807	ATTTGAAGAAAAATCAATGATTTGGAGATCCTGAA[C/T]GAAGCTAAAATTTGGGAAAGTGTTGCCAGAAAAAC	Y	4	1	4	1	1	f	Fagus grandifolia	Contig5667_1371	TTTTTGCCTAATGAGAGAATTCTAGTTCCTTGGGAAAAGTTTGTTGGAATTTCACCTGAGAATTCATTTGAAGAAAAATCAATGATTTGGAGATCCTGAA[T/C]GAAGCTAAAATTTGGGAAAGTGTTGCCAGAAAAACTGTTGTTCGACAAGTCCAATAACTTAAGGTCAGAAATAGAGGCGATGGATTCAGGAACCTTCCCT	Contig5667	1371
AX-156979827	AAGAAGTTCAAGACCATCATACACCCTGGAGAGGT[A/G]AACAGAATCAGGGAACTGCCGCAGAACTCTAAGAT	R	4	1	4	1	1	r	Fagus grandifolia	Contig4320_418	AACCTAGGGTTGCAGCTGCTGAGCACATATCGCAGTTCAATGAAGAAGCGCGCTCACCGTTTGTAAAGAAGTTCAAGACCATCATACACCCTGGAGAGGT[G/A]AACAGAATCAGGGAACTGCCGCAGAACTCTAAGATTGTGGCCACTCATACTGATTCTCCTGATGTTCTCATTTGGGATGTTGAAGCTCAACCAAACCGTC	Contig4320	418
AX-156979830	TATGTGATTTATGCCAGGCAGAGGTGAATTGCATT[C/G]TGGAGATGGATAGAGAGCAGAGGAAAGGCAAACGG	S	8	1	4	1	1	r	Fagus grandifolia	Contig5666_1080	AGTTGGATTGGCCAGTGGTGGCAGTCGGGTCTACTGGTGCTCTTGCTATTGCAGCTGCTGTCGTGTATGTGATTTATGCCAGGCAGAGGTGAATTGCATT[C/G]TGGAGATGGATAGAGAGCAGAGGAAAGGCAAACGGGATGGAGCTTAGAGTTTAGGGTTTATGAATTAAGAGTTTTCCAATTTTGTTAGCTACGCTATGTT	Contig5666	1080
AX-156979832	CCTCCACGTCATCATCTTCCCATTCCTCCTCAACA[A/T]ACGGCGCGCCATACTGCTCCCCATTCTTCGGCCCC	W	8	1	4	1	1	r	Fagus grandifolia	Contig2111_1341	CGCATCATCACCAACCACCACTTCGTCAGCTGCGGCCGCTGCTGCTGCTTCACCGGGCACGAAAACCTCCACGTCATCATCTTCCCATTCCTCCTCAACA[A/T]ACGGCGCGCCATACTGCTCCCCATTCTTCGGCCCCGTCCCACTCTTCTGAAAAATCCTACACAGCACAAACGCATCAAGAACAAGTCCAGATTTTTCCAA	Contig2111	1341
AX-156979836	CATAAAGCATTTTATGTAACTAAGAATTGTGGTCC[A/G]AGAGATTTTATTATGTTCCTATGGCGGGATACTTG	R	4	1	4	1	1	f	Fagus grandifolia	contig03861_389	GGGTCTGGGCCTGACAGAAATCACTTTGGTGGAAATCGATCGCGTCCTTACTAAAaGAACCTCAGCATAAAGCATTTTATGTAACTAAGAATTGTGGTCC[G/A]AGAGATTTTATTATGTTCCTATGGCGGGATACTTGAACTGGAGACTAAGAGGTAGGTTGTTCATTTACTCTGAGCAAGGCCTCTTTTCTCCTTTTCCCTT	contig03861	389
AX-156979839	GTTGAGCTAGCTGCTATTGTTGCTTCATTTGTTCT[A/T]ATAAGTACATTGATGTTTGCTACGACATTCATTGT	W	4	1	2	1	1	f	Fagus grandifolia	contig10728_471	AcTtATTTGATGACAGCAAGCGAGGAATGCCAAAGCAGGgCTTAACTTTtCAGTTtCCAGGAGGTGTTGAGCTAGCTGCTATTGTTGCTTCATTTGTTCt[A/T]aTAAGTACATTGATGTTTGCTACGACATTCATTGTGTGGAAAGTTGGTGCCATCCATTTTAATGAGAACTAAGGTGGAGAGTAGTGGGGTTCGGCATTTT	contig10728	471
AX-156979840	GATATTACACTGCTCGCTGGCCTCGTCGTAGCGAA[C/T]CTCAGCTCCTCCTTCTCCTCCCTCTTCTTCTCTTC	Y	4	1	4	1	1	f	Fagus grandifolia	Contig729_431	TCACCGTCGATTCGCTCTTCTTCACGCTGAATTTCCCAGCCTTGGCTGCCACTTCCTCCAGCTTCGATATTACACTGCTCGCTGGCCTCGTCGTAGCGAA[C/T]CTCAGCTCCTCCTTCTCCTCCCTCTTCTTCTCTTCGAACAGCGGCGACAAGTCGAACCCTTCCGATAAAGATATTATATGAAACGCGTTCAAAGTCTCCG	Contig729	431
AX-156979847	AGAAAACCACCGAGATAATTTTGAATAGAAACTTT[A/C]ACAACACAAAATTGTAGATCCAATTCCAAACAAAC	M	4	1	4	1	1	r	Fagus grandifolia	Contig692_288	AAGGATAAATAAACAATGAACAAGAAAACCCACTTTAATTCAACATAGGCATTCATAAAAGATGCAGAAAACCACCGAGATAATTTTGAATAGAAACTTT[A/C]ACAACACAAAATTGTAGATCCAATTCCAAACAAACTTATAAAAATTGTTCACTGGCAATAAAAAGAGAACTAACACATTTCATAAGATAAGCAGCTAACC	Contig692	288
AX-156979851	CCGACTCCAGCTTCCGACGAGACATCCGAGACGGA[A/G]GTGACCTGTACGAATATGTGGAATCTCGGGGATCC	R	4	1	4	1	1	r	Fagus grandifolia	contig08719_507	CGGTTGAGACCGTCCTACGTGGCGGAACTTTGCGTCCGATGCCGGAGCTTGTTACACTCGGTGCTCCGACTCCAGCTTCCGACGAGACATCCGAGACGGA[a/G]GTGACCTGTACGAATATGTGGAATCTCGGGGATCCGAACCCGAATTCACGACCCAAGGTCTCGCCAAGACGCAGACGATCGGATGAGCTGATGATCAACC	contig08719	507
AX-156979860	GCCCCAGTTCCCATATATCAACACTTCCCGAATAA[C/T]GACCACAAACAAAACTATACCCATTAGTGTCTTGG	Y	4	1	4	1	1	f	Fagus grandifolia	contig03704_122	TTTTtATTTATTTTtAAGtGAGTTTtGCTCCTAAGGACTAATGAAAGTTTTTTtGATGAAGTTTAGCCCCAGTTCCCATATATCAACACTTCCCGAATAA[c/T]gACCACAAACAAAacTATACCcaTTAGTGTCTTGGAAAAaTACaCTGAGGGCGGACTAGaTTCATGGCCTCGTAGAGATGTCTCTTGGAAAATGAGATAA	contig03704	122
AX-156979863	AGGAACTCAGGGAAGTCAATAGTTCCATTACCATC[A/G]GCATCAACTTCGTTAATCATGTCCTGCAGCTCTGC	R	4	1	4	1	1	r	Fagus grandifolia	contig01440_168	CTCGGAATGCTTCTTTAAGTTCCTCCTCCGAATCGgTGTCCTTCATCTTCCTAGCCATCAGGTTTAGGAACTCAGGGAAGTCAATAGTTCCaTTACCATC[G/A]gCATCAACTTCGTTAATCATGTCCTGCAGCTCTGCCTCAGTTGGGTTCTGGCCCAGCGACCTCATCACAGTCCCAAGCTCCTTGGTAGTGATGCAACCGT	contig01440	168
AX-156979876	TCCCCCAGGATAGCTGGAGCTCGGTCAGTTTTATC[A/G]GGTAAAGCGAATGATTAGAGGTACCGGGGATGAAA	R	4	1	4	1	1	f	Fagus grandifolia	contig00944_973	TTCGGACTTGGGTATAGGGGCGAAAGACTAATCGAACCATCTAGTAGCTGGTTCCCTCCGAAGTTTCCCCCAGGATAGCTGGAGCTCGGTCAGTTTTATC[G/A]GGTAAAGCGAATGATTAGAGGTACCGGGGATGAAACATCCTCGACCTATTCTCAAACTTTAAATAGGTAAGACGCTTGGGTTGCTCGATTGAACCCAAGC	contig00944	973
AX-156979882	AGTCACATTTCTTACTGGAATTTCTTCACTCCCAT[A/G]GATGCGGACAGGCACACGAACTCCCTGACCATGGA	R	4	1	4	1	1	f	Fagus grandifolia	contig03434_266	TGAACGAAGGCACACTGGAATATATGCTTCTTCTTGTATGTTATCCCcACTGACATATCTCGGAAAGTCACATTTCTTACTGGAATTTCTTCACTCCCAT[a/G]GATGCGGACAGGCACACGAACTCCCTGACCATGGACACCAATGAAACTTATGTCCTCAAGCACTGGGAGAGCCTTTGGATCATACCCCTCGTCAGGGTGT	contig03434	266
AX-156979884	AATTCTCCCATTTCAGGGAAAGTGCTTGAAGTAAA[C/T]GGAGAGCTCAGTGAATCCCCTGGTCTGATTAACTC	Y	4	1	4	1	1	f	Fagus grandifolia	contig10617_368	GGACTCCTGTATCACAGGGCAGCAGCTTTGGTGCGGTTGAAAGTGTCAAGGCTACTAGTGATATTAATTCTCCCATTTCAGGGAAAGTGCTTGAAGTAAA[c/T]GGAGAGCTCAGTGAATCCCCTGGTCTGATTAAcTCAAGCCCATATGAGAAAGGATGGATAATTAAGGTTGAGGTGAGTGACAGTGGTGAAGTGAAGAATT	contig10617	368
AX-156979888	TGGGGATCCATAGAATCTCTGACTGGAACTGAATT[C/T]TATGTATGAATAAAGATGACTGGGCTATTACCTTC	Y	4	1	4	1	1	f	Fagus grandifolia	contig08697_882	AAGTCTGCTGAGGTTAAGAAAAGTGCCTAAGCTTGTTATCGGGTATGAATAGGTGTGACCAAGAGTGGGGATCCATAGAATCTCTGACTGGAACTGAATT[T/C]TATGTATGAATAAAGATGACTGGGCTATTACCTTCTTTTAACAATTCCTGTTTATTATATCcAGTTGCTTCATTCCCTACATGCTTTTGTGTTTGGTTGC	contig08697	882
AX-156979892	AAAGTCGTCGCTGCTTTTGCTGAGCGGAGGGAGTT[C/T]GACAAAATTCTGATCTACTCAAAGCAGGTTGGGTA	Y	4	1	4	1	1	r	Fagus grandifolia	Contig3455_1870	ATCTTGTGAAGACTGTGGATAATGATCTAGCATTGAAAATATATATTAAAGCCAGAGCAACTCCGAAAGTCGTCGCTGCTTTTGCTGAGCGGAGGGAGTT[C/T]GACAAAATTCTGATCTACTCAAAGCAGGTTGGGTACACTCCAGACTATCTATTCCTTTTGCAAACCATTCTTCGTTCAGATCCTCAGGGAGCTGTGAATT	Contig3455	1870
AX-156979893	TTTGGTGGAAATGGCAATCAGCAACACAGCCACAA[A/C]AACAATGAGCTTCTTGAATGCCTCCATCAATCCCA	M	4	1	4	1	1	r	Fagus grandifolia	Contig1086_638	CATGTCATCAACCCAGAAACAGACACGTTGCATATGGTTTGGGCATTGGAAACCTGAAGCACTCCTTTGGTGGAAATGGCAATCAGCAACACAGCCACAA[C/A]AACAATGAGCTTCTTGAATGCCTCCATCAATCCCAAGTGGCTAAGCTAAGTTAGTCTCTTTCTTTTGTTTTTCTATTGTTTGGATGTATGTATATACGTA	Contig1086	638
AX-156979895	GTAATTGTAAAGTGTTCTAATCCAGTCAAAATGCT[C/T]TGAAGCATTTTTATCACCTTCTTTCCACAAAGTTA	Y	4	1	4	1	1	f	Fagus grandifolia	Contig4132_407	CCCAAATCAAGATCCCTATAATTCACATATGCAGCCCTTGGTAACTTTGAAACATAAGGAGCCATGTAATTGTAAAGTGTTCTAATCCAGTCAAAATGCT[C/T]TGAAGCATTTTTATCACCTTCTTTCCACAAAGTTAGGTACTGGATTTTAAACAAGGTTCCATTTCTGTGAGGAAAAGGAATTTCAGACTCTGAAATCTTG	Contig4132	407
AX-156979903	TCGCCGTTGAATCGGGCTCGGTCGATGGCCGTTTC[A/G]GTCTGCCAGGAAATGAATTTTGCAGAGGACCAAAT	R	4	1	4	1	1	f	Fagus grandifolia	Contig8424_613	GCCAAGCAAGGGCCTTGGCCGTGTTCTTGAATTCCCAACGGGTCAGGTTCAACGCCGTTTATTCTTCGCCGTTGAATCGGGCTCGGTCGATGGCCGTTTC[A/G]GTCTGCCAGGAAATGAATTTTGCAGAGGACCAAATACAATCCTCAGATGCATTAGTGGAAATGAGTCAGGGGCATTGGGAGGGCTGCCTCCGGTCAGAAA	Contig8424	613
AX-156979904	CAAGGAAGTTACGGGACCAACCTATCAAGAAACCA[C/T]GTATGATGAGATGAATTTGGTTGGTTTTAAAATTC	Y	4	1	4	1	1	r	Fagus grandifolia	contig05982_2573	AAGGGTAGAAATTTGTCTAATCCTGGCACCAAGATTCATTGCACTTATATGGGTGGTTACACATCCAAGGAAGTTACGGGACCAACCTATCAAGAAaCCA[t/C]GTATGATGAGATGAATTTGGTTGGTTTTAAAATTCACAGTGCATCTCCTGCTGTTGTTGGTCGCTGTTTCATTGAGGTAGAAAATGGTTTCAAGGGCAAC	contig05982	2573
AX-156979905	CTTACATTCACTGTTGGAGATGCAAAGAACGGTTG[C/T]CATGGATCAATGATGGTTGAAGCATTTGCTGCCAA	Y	4	1	4	1	1	r	Fagus grandifolia	contig07682_798	TtGTTGCAGGTAGAGAAAGTGCCATTGCCCAAGTTCTCAGAACAGTTCCCAACAAATCCTACAATCTTACATTCACTGTTGGAGATGCAAAGAACGGTTG[C/T]CATGGATCAATGATGGTTGAAGCATTTGCTGCCAAAGACACCTTGAAAGTACCCTTCAAATCCGAAGGCAAGGGCAGGTTCAAGACGGCCAGCTTCAGGT	contig07682	798
AX-156979908	TCTGGTAAAGCCCAGGTGATGCCAATGAAGAATTT[A/G]TCAGATGGGCAAAGGAGCCGGGTGATCTTTGCATG	R	4	1	4	1	1	f	Fagus grandifolia	contig06266_1623	TGATTCGAGAGTACCCAGGAAATGAGGAAGAGAAAATGAGGGCAGCAATTGGGAAATTTGGACTGTCTGGTAAAGCCCAGGTGATGCCAATGAAGAATTT[g/A]TCAGATGGGCAAAGGAGCCGGGTGATCTTTGCATGGTTGGCATTCAGGCAGCCTCAGATGTTGCTGCTGGATGAGCCAACTAACCATTTGGATATTGAGA	contig06266	1623
AX-156979912	CAATGTTGCTTGGGGTGAGGATGACGTTGAAATTC[A/G]TGGTGGCGTTAACGTGGACAGTGGTGTTTGCGGTG	R	4	1	4	1	1	r	Fagus grandifolia	contig07305_778	CGGGTTGAGGGTTTTGCAAGCGGTGCTTGATGCTGGGACTCAGTATAGTTTGGTTACGAGGGAGACAATGTTgCTTGGGGTGAGGATGACGTTGAAATTC[a/G]TGGTGGCGTTAACGTGGACAGTGGTGTTTGCGGTGTTCTATGGGATGATTTGGAGTCAGAAGAATGGGGATGGAAGGTGGTCGGATGAGGCGAATAGGAG	contig07305	778
AX-156979913	TCTCTACTCTGGTATGACCTGCACATCTCAGTCAC[A/G]AAGCAAGACAGCAAGAAATAGAAGGAAGACAGGAG	R	4	1	4	1	1	f	Fagus grandifolia	contig05876_152	GCAGGCAAGGAAAACATTTTTATTATTTCAAACGCATATCCTCTTTAATGGACAGTCTGGGCAAATCTCTACTCTGGTATGACCTGCACATCTCAGTCAC[g/A]AAGCAAGACAGCAAGAAATAGAAGGAAGACAGGAGCACAACCATTTCACcACAATCCAAGCCTATTTCTGGTATCCTCCGCCATGAGTATCTAGGTCCTC	contig05876	152
AX-156979920	GGCCAAATATGTAAGCAGCCTTGTGTCGGGATCGA[C/T]AGGAGTGAGCTTGTTCTCTGCCTGGGCAACAAGTT	Y	4	1	4	1	1	f	Fagus grandifolia	contig08101_535	TCAGCCTTTAGAAGATCCAAAAACAGTTTGTATGCATGCATTCCTGTATAGGAAAACACAAAAGTGGCCAAATATGTAAGCAGCCTTGTGTCGGGATCGA[c/T]AGGAGTGAGCTTGTTCTCTGCCTGGGCAACAAGTTTGATCCATGTGGTCTGAATAGTTCCGCTATAAGCGGCGGTCAGCCGGGTCTTCAAGTTAGTCCAA	contig08101	535
AX-156979922	TTGAGGAAATGGAGCAATATGGGTCCTTGATGAAG[C/T]ATCCGATTGCGTGTAATGGGGTGACGGAGAATGAT	Y	4	1	4	1	1	r	Fagus grandifolia	Contig2637_1141	TGGGTTGAAGTACGTGTACGTGTGGCACGCGATTACTGGTTACTGGGGTGGGGTCCGACCCGGTGTTGAGGAAATGGAGCAATATGGGTCCTTGATGAAG[T/C]ATCCGATTGCGTGTAATGGGGTGACGGAGAATGATCCGACGTGGAAGACGGACGTGCTGGTGAAGCAAGGATTGGGCTTGGTGAACCCAAAGAGTGTGTA	Contig2637	1141
AX-156979933	TCAAAGGCACTGTTAGTAATCTCAGCCACTGAAAG[C/T]TGCTCATGGTACGCCTTCTCAGCCGAGATAACAGG	Y	4	1	4	1	1	r	Fagus grandifolia	Contig1321_775	ACATCAAGCAGCAAGCCATGTATTTACCATGACGTGGGTCACATTTAGCCATCATGGAAGCAGGCTCAAAGGCACTGTTAGTAATCTCAGCCACTGAAAG[C/T]TGCTCATGGTACGCCTTCTCAGCCGAGATAACAGGAGCATAAGAAGAAAGCATGAAATGGATCCTGGGGTATGGAACCAAGTTGGTCTGGAACTCCGTCA	Contig1321	775
AX-156979934	GTAGCTAATCAGCCCGTGAGCGTTGCCATTGAAGC[A/T]GGTGGCAGGGATTTCCAGTTTTACAACTCGGGTGT	W	8	1	4	1	1	r	Fagus grandifolia	Contig763_876	AGGTCGTTACAATTGATGATTACGAAGATGTTCCTGCAAATAACGAGAAAGCACTGCAGAAGGCAGTAGCTAATCAGCCCGTGAGCGTTGCCATTGAAGC[A/T]GGTGGCAGGGATTTCCAGTTTTACAACTCGGGTGTATTCACCGGAAGATGTGGGACAGCACTGGACCATGGAGTTGCTGCTGTTGGGTATGGCACAGAAA	Contig763	876
AX-156979937	CTGTCTGCAAAGCCCTTTTTCAGTTCATTGGTTGA[A/T]TACATCATTTCTGGCCCTGTTGTTGCTATGGTTTG	W	8	1	4	1	1	r	Fagus grandifolia	Contig865_251	TCGCTTTGAAAGGTTTGAAGCTTTCAACTGTGGACCGTCCTTTTGCTGAGAAACACTATGCTGATCTGTCTGCAAAGCCCTTTTTCAGTTCATTGGTTGA[T/A]TACATCATTTCTGGCCCTGTTGTTGCTATGGTTTGGGAGGGTAAGAATGTTGTGTTAACTGGGCGAAAGATTATTGGAGCCACAAACCCCTCTGAATCTG	Contig865	251
AX-156979944	AAGAACTTGAATGACCCTGGAGAACCTCTTGGGGT[A/G]ATCTTGTGTGCAGTTTCTTCTGTATGGTTGCCTGT	R	4	1	4	1	1	f	Fagus grandifolia	Contig5059_1789	CAAGCTATCATACATGGACCAAGGTGTCAAGTAAGACAGGAGAAGATATCAGGGTCAGTTCTAGGAAGAACTTGAATGACCCTGGAGAACCTCTTGGGGT[A/G]ATCTTGTGTGCAGTTTCTTCTGTATGGTTGCCTGTCTCTCCTCATATCATATTCGATTTCTTAAGAGATGAAGCTCGCCGGAGCGAGTGGGATATAATGT	Contig5059	1789
AX-156979953	ACTACTGTTCACTCCATCACTGCCACTCAGAAAAC[G/T]GTTGATGGGCCATCTAGCAAGGACTGGAGAGGTGG	K	4	1	4	1	1	r	Fagus grandifolia	contig07326_632	CCAACTGCCTCGCTCCTCTTGCAAAGGTTATTAATGATAGATTTGGCATTGTTGAGGGTCTGATGACTACTGTTCACTCCATCACTGCCACTCAGAAAAC[t/G]GTTGATGGGCCATCTAGCAAGGACTGGAGAGGTGGAAGAGCTGCTTCCTTCAACATCATTCCTAGCAGTACAGGAGCTGCTAAGGCTGTTGGGAAAGTGT	contig07326	632
AX-156979957	ACAATAATGCCATGAGCCCCACGGTAGTAGCTGCT[A/G]GTGATTGTCCTAAAACGTTCTTGACCAGCAGTGTC	R	4	1	4	1	1	r	Fagus grandifolia	contig08890_718	GGTCAATTTCATTCAACCATTGCTTAACATTGTTGAAGCTCTCCTGATCTGTGACATCATAAACAACAATAATGCCATGAGCCCCACGGTAGTAGCTGCT[G/A]gTGATTGTCCTAAAACGTTCTTGACCAGCAGTGTCCCAAATTTGGAGTTTAATGGTCTTCCCATCCTGTTCCACAGTGCGAATTTTAAAGTCAACTCCAA	contig08890	718
AX-156979964	GTCGAATCCAACAGAGCCGTCCGCTACATTGATTC[C/T]GACCACTTCTCCGTCCCACAAGGCAAACGGGCCAT	Y	4	1	4	1	1	f	Fagus grandifolia	Contig1499_759	CCTCACTCGGTGTCTTACTCCCCACTAACCTTGATGAAGAAATATCCTCATTACCCGGTTGGAATGTCGAATCCAACAGAGCCGTCCGCTACATTGATTC[T/C]GACCACTTCTCCGTCCCACAAGGCAAACGGGCCATTGAATTGCTTTCAGGCAAAGAAGGCATAATTTCCCAAATGGTGGAAACAGCACCAAACAAAGACT	Contig1499	759
AX-156979965	GAAGAAGGCCCATGGATGTTTAGAAACACCTCACT[C/T]GGTGTCTTACTCCCCACTAACCTTGATGAAGAAAT	Y	4	1	4	1	1	r	Fagus grandifolia	Contig1499_666	TTGCAATAAAAAAGCTTTTCAGTCCCGATAGACCCAAAGACAATGCTGTTGTTAATGGTGACTTTGAAGAAGGCCCATGGATGTTTAGAAACACCTCACT[C/T]GGTGTCTTACTCCCCACTAACCTTGATGAAGAAATATCCTCATTACCCGGTTGGAATGTCGAATCCAACAGAGCCGTCCGCTACATTGATTCTGACCACT	Contig1499	666
AX-156979966	GGGTGAAATTGGAGAATCCGGTAAGAGCAACTCGT[C/G]GCATTCGAATACGCATGACAGGATCGCAGGACAAG	S	4	1	2	1	1	f	Fagus grandifolia	Contig6510_1023	CTTGAAGTCTGGGTGCCCAGAATCCAAAACTTTAGCCACTCCATACCCAGTTAAGGGAGAGCCAGGGGTGAAATTGGAGAATCCGGTAAGAGCAACTCGT[G/C]GCATTCGAATACGCATGACAGGATCGCAGGACAAGTAGAGATTCTTGACCAGAACACCATTGGAACCCTGTGGAAGCTTCAATTTGATGGTACTGGTGGT	Contig6510	1023
AX-156979970	TAGCAGTGGATCAATATCATAGATACAAGGAAGAT[A/G]TTGAACTTATAGCCAAGTTGGGATTTGGATCTTAT	R	4	1	4	1	1	r	Fagus grandifolia	Contig1221_279	TCCTAGTATTTGGGATGCTTTTTCACACACCGAGGGCAAGATCATTGACAAAAGCAATGGTGATCTAGCAGTGGATCAATATCATAGATACAAGGAAGAT[A/G]TTGAACTTATAGCCAAGTTGGGATTTGGATCTTATCGCTTTTCCATATCATGGTCTCGTATCTTCCCTGATGGTTTAGGAACCAAAGTCAATGATGAAGG	Contig1221	279
AX-156979977	AAGTCGCATAGGCTAGCTGAATCGGAATCGCTGAG[A/G]GAACGCAAAAAATGAAAACCCTAGAATTTTGAGAT	R	4	1	4	1	1	r	Fagus grandifolia	Contig3911_1645	ACGGCTTGCTTCACGTACTCTATTGCTTGCTCTTTGAAATTGCTGTACATCTTTGCACCTCACGAAAGTCGCATAGGCTAGCTGAATCGGAATCGCTGAG[A/G]GAACGCAAAAAATGAAAACCCTAGAATTTTGAGATGTTCATTATTTAATTGATACAGAGGAGCTTCGATTTGAARGAAGGGTYTAGAAATTGAAAGGATC	Contig3911	1645
AX-156979978	GATTACGCCGGGATTTCCCTTATGATAGTCTCTTC[C/T]TTCTTTGCTCCCATTTACTATGCCTTCTTCTGCAA	Y	4	1	4	1	1	f	Fagus grandifolia	contig07507_673	GCAGCTCCCTCTCCCACCTCCTTGCTTGCCACTCAAAACGCTTCAACCTTTTCTTCTGGCGCCTAGATTACGCCGGGATTTCCCTTATGATAGTCTCTTC[c/T]TTCTTTGCTCCCATTTACTATGCCTTCTTCTGCAACCCCTATCCGCGTATCTTCTATCTTACCTCCATAACTGTATTAGGGATCCTTGCTATCATTACAC	contig07507	673
AX-156979982	AGCTCACGGAGAAAGATCTCCTTGTTGCTGTAGAA[A/G]GTATTGATGATCAAACTCAACAACTGGTTGATCTC	R	2	1	2	1	1	r	Fagus grandifolia	Contig475_2229	GCTTGCTCTTATCAGTCAAGCTCTCAAATCTAATCTTGTCAAGAGCATCAGAGGCATTGCTGATAAGCTCACGGAGAAAGATCTCCTTGTTGCTGTAGAA[A/G]GTATTGATGATCAAACTCAACAACTGGTTGATCTCAGCTTGGAAAGCAAACGTCTCAGTCTCCGCCATTCTCTCTCTATAAAAAATACCCTAAAAGCTTT	Contig475	2229
AX-156979993	GCCCTGAAAATGGATGGCGCTTAAGCGTGTCTACC[C/T]ATACCTCGCCGTCAGGGTTGACATGATGCCCTGAC	Y	4	1	4	1	1	r	Fagus grandifolia	Contig228_168	TCCGGTGGCCATGGAAGTCGGAATCCGCTTAGGAGTGTGTAACAACTCACCGGCCGAATGCATTGGCCCTGAAAATGGATGGCGCTTAAGCGTGTCTACC[T/C]ATACCTCGCCGTCAGGGTTGACATGATGCCCTGACGAGTAGGCAGGCGTGGAGGTCCGTGACGAAGCCTTGGGGGTGACCCCGGGTCGAACGGCCTCTAG	Contig228	168
AX-156979996	ACCATCCTAGCCTTGTTTTTAACTCCAACAAGTCC[C/T]CGAGGAGGGCCAGGTGGACGGCCTCTACTTTTCTT	Y	4	1	4	1	1	f	Fagus grandifolia	contig07977_664	GCCCATTAGGGCCCAATACGCCAGTGACTGATTTGGGcTTAGGAGGACGCCCAGGTGTTTtCTTAACCATCCTAGCCTTGTTTTtAACTCCAACAAGTCC[C/T]cGAGGAGGGCCAGGTGGACGGCCTCTACTTTTCTTGACTGAAGGCCCATCTTGCCCTAACGGCCCAGATTTCCGTGGACgACCGGGACCTCtCTTATACG	contig07977	664
AX-156979997	TTGTTGATAAGTGACTTGTGGATGTGAGGGATCAC[A/G]CCACCACCTGCAATGGTTCCTTTGATCAGAGTATC	R	4	1	4	1	1	r	Fagus grandifolia	contig10495_357	CTATTCCTAGAAAGTCGGCAAATGTAAGCAGCCATAATCCATTGGTATTCTAGTCCTTAGATGACTTGTTGATAAGTGACTTGTGGATGTGAGGGATCAC[g/A]CCACCACCTGCAATGGTTCCTTTGATCAGAGTATCAAGTTCTTCATCACCTCGGATTGCAAGCTGCAAATGCCTGGGAGTGATACGTTTGACCTTGAGAT	contig10495	357
AX-156980006	CAATCTCCTCCTTGGTCACAGGTTTAATTGGTTGG[C/T]GGTGCCTCTTCTCCTCATCCAAAAACCATTCAGGC	Y	4	1	4	1	1	r	Fagus grandifolia	contig08539_564	TTTGGCCTCTGCCACTTTCTTTACAGGCCGGGCATCAATTTCTTTGAATTGTGCTCTCATTGCAGCAATCTCCTCCTTGGTCACAGGTTTAATTGGTTGG[t/C]GGTGCCTCTTCTCCTCATCCAAAAACCATTCAGGCAAGCCCTCGTCATCAAACATGTACTTGTTGTAGGCATCATCAAGAATCTGCTCCCGATGCTTTTT	contig08539	564
AX-156980014	CCTTTCTGCGGCGGCCCCAAGTGATGCTGGCCTGC[A/C]GACGACGAGTGGCCCGGTCAGAAGACCGGGTGAAC	M	2	1	2	1	1	f	Fagus grandifolia	contig00511_303	CCTCACCCGGGGCGCGCCGAATtgTGCGAGGGgCTATAACACTCCGAagAGctACATTCCCCCcGCCTTtCTGCGGCGgCCCcAagTGATGCTGGCCTGC[C/A]GACGACGAGTGGCCCGGTCAGAAGACCGGGTGAACGCCGCCGgCAAGTCTGGTAGCATGCGCTTCCCTTTCAACAATTTCACGTGCTGTTTAACTCTCTT	contig00511	303
AX-156980018	GATTATTATATCTCTGTGCTATGTAATTGAGAACC[C/T]TCCGAATGCCCCAAGGAACAACATAAAGCCATTCT	Y	4	1	4	1	1	f	Fagus grandifolia	Contig1096_615	CTCATGAAGTGGAGAAGTATCATTGTCTTCATCATCCATACCATTCTCTGTCACGTATATTGGAGGATTATTATATCTCTGTGCTATGTAATTGAGAACC[C/T]TCCGAATGCCCCAAGGAACAACATAAAGCCATTCTGATGCTGCCTTCTCACCAATAATCTCACCCCCTTCCCATTCAACGATTCTCTCCATCTCTTGGGC	Contig1096	615
AX-156980030	AAAGTAACAAACAGCAAATTAAAGTAAAATCACTG[A/G]GAAACTCCAAGCCACTTGGTGAAAACATCAAACTC	R	4	1	4	1	1	f	Fagus grandifolia	Contig1033_150	CCTCCCATCTAGTAATTCCCATGTCTCAAAACTGTAAAAAATAAAATAAAAATGCTAGATAAACAAAAGTAACAAACAGCAAATTAAAGTAAAATCACTG[A/G]GAAACTCCAAGCCACTTGGTGAAAACATCAAACTCGGTGTAATCGCTATCGGAGATCATAGTCTGGTACCATGCTTTTCCTGCTGCCTTGATTGCAGTTG	Contig1033	150
AX-156980042	TCGACTTCACGTATGGTTTGAACATTGTCCCGTAC[A/G]ATCAGCTTTCCTTCAGGCCTGAGGATCCTATCAAC	R	2	1	2	1	1	r	Fagus grandifolia	Contig4311_471	GCAATCCCTCATTGCCATTTGAATAAATTAATCGGATTTCCCACTGTAAAGATTTAGCCATGTTCTCGACTTCACGTATGGTTTGAACATTGTCCCGTAC[G/A]ATCAGCTTTCCTTCAGGCCTGAGGATCCTATCAACTTCTGCAACCACTGCCATTAACTTGCACCTCTTTTTGAGACTGGAGAAGAGATGATCTGCATGGA	Contig4311	471
AX-156980062	GTAAGACATAACTTGCATTACTAATCTTAATAAAG[A/G]GACCTAACCCATTATAAAAACAAACACCCAAAAAG	R	2	1	2	1	1	r	Fagus grandifolia	contig07503_170	GAATGGGCTTTtGCCAACATTCCCATGCCAAGCCTACAAAAaCATACACATATCAAGTAAGTGAAGTAAGACATAACTTGCATTACTAATCTTAaTAAAG[G/A]GACCTAACCCATTATAAAAACAAACACCCAAAAAGCAAGGGCAAGGCCCAAACCTAATCCTCCAAACCTATTTCTACAAGACCCATTAAACCACACCCTC	contig07503	170
AX-156980066	GAAGCTAATGGAGGCAGGGGGAGAGGAAGACAAGA[A/G]TGACGAGCTCAGAGAAGCTTTTGGGATGTATGAGA	R	2	1	2	1	1	f	Fagus grandifolia	Contig3259_487	GCWGAAGCAGCTGTGAGGTCATCTGATTTGAATGGTGATGGGCTGCTTGACTTCGAGGAATTCCAGAAGCTAATGGAGGCAGGGGGAGAGGAAGACAAGA[A/G]TGACGAGCTCAGAGAAGCTTTTGGGATGTATGAGATGGAGGGGTCAGGTTGTATCACTGCCACAAGCTTGAAGAGGATGCTCAGTCGACTCGGCGAGTCT	Contig3259	487
AX-156980069	AGTGGGAAGGGCAATAATGGAATATCGTCAATCCC[A/T]GCGGCTTCGAGAAAGATGGTTCAGAGCTTGAAGGA	W	4	1	2	1	1	r	Fagus grandifolia	Contig4938_244	TGTCAGATCTGGGACTCTCCCACATAGACAGAGAAGAAGAAAAAATGAGTGTGAGAGGCGGCAATAGTGGGAAGGGCAATAATGGAATATCGTCAATCCC[A/T]GCGGCTTCGAGAAAGATGGTTCAGAGCTTGAAGGAGATTGTCAGTAACTGTACCGAGCAAGAGATCTACGCTACTCTTAAAGAATGTAACATGGACCCCG	Contig4938	244
AX-156980073	AAACAGTTTGTCTTTGAACGTTGATCTGAGGATTT[C/G]GCCCCACTTGTAATATTCCGGAGTCTGTGGGCCCA	S	8	1	4	1	1	r	Fagus grandifolia	Contig5864_560	TCCGCCCATTTTTCTCTCTCTTTGTAAATCAAGTAAATAAGACCCGTCTGATCGTCGGACTCAGGAAACAGTTTGTCTTTGAACGTTGATCTGAGGATTT[G/C]GCCCCACTTGTAATATTCCGGAGTCTGTGGGCCCATCCCGGCCCACACGTCGATGAGGTCCATGGACCACTGACAGTTTCTGATGAGGAAAACTCCGGCG	Contig5864	560
AX-156980074	ATTTTCTCGGCCTCGGCCTTCTCATTTGCTGCCAG[C/T]CTCATTCTAGCGGCTGCATTTATCTCATTCATTGC	Y	4	1	4	1	1	f	Fagus grandifolia	contig08147_530	GAGCTATGCCAAGCCCTGACAAGTATTTAGATTCTGCTTCTCCTTCAGCTTTCTTGATCTGCAATATTTTCTCGGCCTCGGCCTTCTCATTTGCTGCCAG[C/T]cTCATtCTAGCGGCTGCATTTATCTCATTCATTGCTCTTTTCACATGGACATCAGGCTCTATATCCACAATAAGTGTTTGGACGATTTCATACCCATAAG	contig08147	530
AX-156980076	TCGAACCGGAGATACTCCGCCCTCAAACGGAGATC[C/G]TTCTGCACGTAAGGCCAAGCCTTCTTAGCAATAAA	S	8	1	4	1	1	f	Fagus grandifolia	contig10360_298	TTCCAGTGAGGTCCTTGAGCAATTTCTTCTCCTCTTTGGGCTTAGCAGCAATGACAGTGTTAAGGTCGAACCGGAGATACTCCGCCCTCAAACGGAGATC[G/C]TTCTGCACGTAAGGCCAAGCCTTCTTAGCAATAAATTCCTTCACACCAACAATTTCCTTGGCTGATtCCTTTGCCCTCTGGGCTGCCTGAACTGGGGTCA	contig10360	298
AX-156980088	ATTGCAAAGATGAGGAAAGCCACCATAGCTAGCCG[A/G]GCATGCTTGATCTCTGCCAATTGAAGCCTGGCCTT	R	4	1	4	1	1	f	Fagus grandifolia	Contig3084_525	AAGTGGGTCACTTGTTAAAGGTAGCCACAAAACTGATTGGGCCTTTCCCAGTTACAGCAGCTTGGATTGCAAAGATGAGGAAAGCCACCATAGCTAGCCG[A/G]GCATGCTTGATCTCTGCCAATTGAAGCCTGGCCTTTTCTTCTGGGTCACTGGCCAAGCCAAGGGGATCGAAGAACTTGCCACCAGGGTATAACCTTTTCT	Contig3084	525
AX-156980092	CCCACCATCACTTCTCGGGAGATCCAAACCGCCGT[C/G]CGTCTCGTCCTCCCTGGTGAGCTGGCAAAGCACGC	S	8	1	4	1	1	f	Fagus grandifolia	contig12937_379	TCATCAATGATATCTTCGAGAAACTCGCTCAGGAATCATCTCGTCTCGCTCGCTACAACAAGAAACCCACCATCACTTCTCGGGAGATCCAAACCGCCGT[g/C]CGTCTCGTCCTCCCTGGTGAGCTGGCAAAGCACGCCGTGTCTGAGGGTACCAAGGCTGTTACCAAGTTCACTAGCTCTTAGGTTTAGGGTTtGtCTTTTt	contig12937	379
AX-156980107	TCTGCTTAAAGTGCCATCTCAGCCTGTAGTGCAGC[C/T]AGTTCATCATCCTCAGCTGTAGGCCTTGGAGTAGG	Y	4	1	4	1	1	f	Fagus grandifolia	Contig5317_216	CAAGTAATCAGGCCAATTCTTTACATAGCCTCCCATCATTACACCCAAACAATATCTGCAAAAATTCTGCTTAAAGTGCCATCTCAGCCTGTAGTGCAGC[C/T]AGTTCATCATCCTCAGCTGTAGGCCTTGGAGTAGGACGGTTTCGTTGAGGGCCTGCTGGGACCTGCACTGGTGCTGCCGGAGCAGTAGTTGCAGGCTGAA	Contig5317	216
AX-156980111	AAGGGTTTCGGCTTCATAACCCCCAACGACGGTGC[A/C]GAGGACTTGTTCGTTCATCAATCCTCCATCAGATC	M	4	1	4	1	1	r	Fagus grandifolia	Contig4914_167	AGAGAAACAAAGATCCAAAAATGGCTGAGAGGCTAAGCGGGACGGTTAAGTGGTTCAACGACCAGAAGGGTTTCGGCTTCATAACCCCCAACGACGGTGC[C/A]GAGGACTTGTTCGTTCATCAATCCTCCATCAGATCCGAGGGATTTAGGAGTCTCGGCGAGGGCGAGACCGTCGAGTACCAGATCGAGTCTGGAAACGACG	Contig4914	167
AX-156980113	AAACCTATAATTACACAGACCAAAGGAATCCTGAT[C/T]CATTACAGAATGTCACATGGACTTTTACAGTGAAA	Y	4	1	4	1	1	r	Fagus grandifolia	contig09503_117	TAaTTttCACAGTATTTTAGGTACCAAAGTAGTGtAAGCCATTAATGTAGCACTTAATTACTTCAAAACCTATAATTACACAGACCAAAGGAATCCTGAt[C/T]cATTACAGAATGTCACATGGACTTTTACAGTGAAAGTATGAGCAAAATTACAATGACCTGGGGATAAGCACATCCCCAATGTTGTTGTGCCATGGGTCAG	contig09503	117
AX-156980116	ACATCAGAAACAGATGGTGAAGCTGGTCTTCTGCT[A/C]TTGTGCTTACGCTGTCTACGAGAATCATCAGATGC	M	4	1	4	1	1	r	Fagus grandifolia	Contig1656_336	GCTTCCTGCTCTTCTTCTCAGATCGCTTCTTGCCCCTACCAACCCATGAATCATCCGAGCCACTTACATCAGAAACAGATGGTGAAGCTGGTCTTCTGCT[C/A]TTGTGCTTACGCTGTCTACGAGAATCATCAGATGCATCAGAATCAGAATCGTCAGAATGTCGGTGGCTTCTCCTCCTCCTCTTTTCCTTCCTACTCTTCC	Contig1656	336
AX-156980119	ATGTTTTTACATTTTTTTTCCTCTCTTATTTGTAC[C/T]GGTTAGCTAGCTATTTTCTGTTTCATACCTGCTGT	Y	4	1	4	1	1	f	Fagus grandifolia	contig03240_384	AAATTATAAATTGAAAACCCCCATTATaCcTTTgccGGGGGgTTAAGTATCTTAATGACTTTAGGATGTTTTtACATTTTTTTtCCTCTCTTATTTGTAc[t/C]GGTTAGCTAGCTATTTTCTGTTTCATACCTGCTGTGTGATAGAATTTACTATTTTCTGTGGGGAAGACGATCCAACTCAGCTAAGCCTTATCCCTTTTAC	contig03240	384
AX-156980125	CAAACCTCTTGTGAAACCAACCATTATTATTAGGG[A/G]TCTTCCACAATTGGATTACTCATGGCATGATTTAA	R	2	1	2	1	1	r	Fagus grandifolia	Contig6000_937	AGGTATGTGGCCTTTTGGTTGGTGATCTTTATATGCAAATTCACGTTTGCTTACTTTCTCCAGATCAAACCTCTTGTGAAACCAACCATTATTATTAGGG[G/A]TCTTCCACAATTGGATTACTCATGGCATGATTTAATCTCAAAGAAGAATAATAATGCATTGACTGTTGTTAGTCTGTGGGCTCCTGTTGTGGCGATCTAT	Contig6000	937
AX-156980137	TGGCCGACCCCTGCTAATGGGTGTTTCCCTGTCGA[C/G]TAGTATTTTTGATGACCTGCCAAAAGCTTGGTTCA	S	8	1	4	1	1	r	Fagus grandifolia	Contig5772_361	CTGAGAGCCACCACTAACACTCTTGTGGCCTTGCCCGTGAGCAGTGATGGAAGTTTGGTACAGCTTGGCCGACCCCTGCTAATGGGTGTTTCCCTGTCGA[C/G]TAGTATTTTTGATGACCTGCCAAAAGCTTGGTTCATATACTTATTTATTGGTATTGGAGCAATTCTCTTCATCATCTCTTGTTTTGGTTGTATTGGAGCT	Contig5772	361
AX-156980138	CATCACGGCCATGGGATTGGATTAACAGGAGGGTT[A/G]GGTGGATTAGGAGGTTTTGCACCAATGGCAACTGC	R	4	1	4	1	1	f	Fagus grandifolia	contig08764_577	GCTCCTCCACCCGAACCCCATCATTTTGGTCATCATGGCCATCATGGTCATCAGgtcATCACGGCCATCACGGCCATGGGATTGGATTAACAGGAGGGTT[G/A]GGTGGATTAGGAGGTTTTGCACCAATGGCAACTGCAAGGTTTGGGAATTTCACTTTCTCTGCGGCTTTTGGTGGTTTCATCCCGTCTTTGTTTAACCTTC	contig08764	577
AX-156980145	ACCACCAGCCAGAGAAATTTGCATTTTATCGGTCA[A/G]AAAAAGGCGTGGTTTTGAGACTTTGTCAGCAAATG	R	4	1	4	1	1	r	Fagus grandifolia	contig11248_403	GGACCAAATGCTGGTGTTAAGAGGCTGAGACAGAAAAaCACCGCATGGGCCACTCCATGACCCAAACCACCAGCCAGAGAAATTTGCATTTTATCGGTCA[a/G]AAAAaGGCGTGGTTTTGAGACTTTGTCAGCAAATGCATCCAACAGATCTTCCAACCTCTTGTAGACTTtaCCAAAAAaGAAGCCGAAGGCCTTCTTGAAA	contig11248	403
AX-156980150	CTTGTCCGACCAAGTGTTCACTGGATCCAGGATTT[C/T]GGAAGGCACTCCCTCAACCTCGATGGGGATCTCAA	Y	4	1	4	1	1	r	Fagus grandifolia	contig01817_399	GTGAATGTTGCAAAGTTGTTCTTGAACAGACCAGCCAGCTTCagCAGCGTACCTTcGTAAGCATTCTTGTCCGACCAAGTGTTCACTGGATCCAGGATTT[t/C]GGAAGGCACTCCCTCAACCTCGATGGGGATCTCAAGCCCgAaCACTTCAGTTTTCTTGTAATTTGCATCTAGGAGGCTGCCAGAGTGTATGGCATCAATG	contig01817	399
AX-156980154	ATAACATGCAATGGCAAGACATATTACCACACCAA[C/G]CCAGCTGTCCTTTAGGGTGTCAGCAATTAAACTAG	S	4	1	2	1	1	f	Fagus grandifolia	Contig6251_375	AGACCATTGGCTCTTGTGAAAGAGTTTCTGAACCCACCCGATGCACGGATGTGTTCTTGCAGCAAATAACATGCAATGGCAAGACATATTACCACACCAA[G/C]CCAGCTGTCCTTTAGGGTGTCAGCAATTAAACTAGGAGCCACCACCATCAGAAGAATCAAAGCACCAGGAAGTTCCAGCCAATCTGGGAAATGACGTGGG	Contig6251	375
AX-156980155	GAGGTCCTTCCGGAGCTCGATCCGACCTTCTCCAC[A/G]GCTTTAACGACGTCAAAGCCCTCGGTGATCTGACC	R	4	1	4	1	1	f	Fagus grandifolia	contig10164_344	GTAATAGTTAAAATCAGATTCAGATCTAAGAGAGTTGACCGCAGTCAGCGACGACCACAGGCTTCGAGGTCCTTCCGGAGCTCGATCCGACCTTCTCCAC[G/A]GCTTTAACGACGTCAAAGCCCTCGGTGATCTGACCGAAGACGACGTGCTTGCCGTCGAGCCACTCAGTCTTCGCGgTACAGATGAAGAACTGAGATCCAT	contig10164	344
AX-156980162	GCTTCACCATCTGTTTCTGATGTAAGTGGCTCGGA[G/T]GATTCATGGGTTGGTAGGGGCAAGAAGCGATCTGA	K	4	1	4	1	1	r	Fagus grandifolia	contig02698_625	ACGATTCTGATTCTGATGCATCTGATGATTCTCGTAGACAGCGTAAGCACAAgAGCAGAaGACCAGCTTCACCATCTGTTTCTGATGTAAGTGGCTCGGA[t/G]GATTCATGGGTTGGTAGGGGCAAGAAGCGATCTGAGAAGAAGAGCAGGAAgCGCCATCATGATGAGGATTATTAGAGTTTATTTAGTAAAGATATGCAGG	contig02698	625
AX-156980163	TCCAATTCATCCTCATCAAAATCGGCTGATGCACC[A/G]ATGGGTGTTGACAGTGCCTCCTGAATCTGTTTCAT	R	4	1	4	1	1	r	Fagus grandifolia	Contig5934_580	CAGTAGTAGCAGGCTGAAGAAGCTGTTCCTCCAACTCAGCTCCTTCCAGTTCTTCAAGCTCTGCTTCCAATTCATCCTCATCAAAATCGGCTGATGCACC[G/A]ATGGGTGTTGACAGTGCCTCCTGAATCTGTTTCATGTTCTCAGTCTGCTCATTGATCTCATCCATTGTTTTATCCACATCATCAATATTCGTTGCCTTGT	Contig5934	580
AX-156980175	TTAAATCTTGTAATTTAATGTTGTCCTGAATTGTG[A/T]AGCTGGGATTCTATATTTTTCAGTTGGCTCATGTG	W	8	1	4	1	1	r	Fagus grandifolia	contig02167_234	TGCTTCTCAATGAAATATGCTTTTGAGTAGTCTTGCTCTGTTTTCCTTTCGTTATTTTTTATTTTTtAAATCTTGTAATTTAATGTTGTCctGAATTGTG[A/T]aGCTGGGATTCTATATTTTTCAGTTGGCTCATGTGGGAAGTCAATGCTAGTGCCACTGAGGGTTTGAGCTTTTCATGTAGTGCTTGTACATCTGTCTTCt	contig02167	234
AX-156980182	AAATAAGTAGGCTCAAGGAAGATCTGACTCAGTGA[A/G]TCACACGAGTCGGAACTCACCACAACTCGGTTTGC	R	4	1	4	1	1	f	Fagus grandifolia	Contig1672_318	CAGACGTACCGTTATCGTGGTTCCAAAAATCCCCCAGAAATGTCTTCGCCGCATCCAAACTCGGAAAATAAGTAGGCTCAAGGAAGATCTGACTCAGTGA[A/G]TCACACGAGTCGGAACTCACCACAACTCGGTTTGCGTTGGCCTCTAAGCTTCCCATCACAACCACAAGCAATTGCTTGTACGCGAAGAAGAATCTCTTCA	Contig1672	318
AX-156980196	ATTGCCTTCATCACTTCAGGAGTCAATTGATTCAG[C/T]GTCATTGGAATATGGTAGGAGTGGCCAGAAGATTA	Y	4	1	4	1	1	r	Fagus grandifolia	Contig3899_1485	CTTGCTTTCTCCATGGTGGCAATATCTGTATTGATACTCAGATATGTCCCACCAGATGAGGTGCCATTGCCTTCATCACTTCAGGAGTCAATTGATTCAG[T/C]GTCATTGGAATATGGTAGGAGTGGCCAGAAGATTAATGGAAAACGATCTAAAGTTAAATTTGGCACTTCTACAACAGATAGTGATAAACCTTTACTTTTC	Contig3899	1485
AX-156980222	ATTTTTTCAAGGTAAAAGTCCTAGTTCCCCACCAC[A/G]CCCAGTGAAGGGCATGGGGTTCCCTAGAAGGAAAG	R	4	1	4	1	1	r	Fagus grandifolia	contig13164_385	ACCGATGTCCTATTCTATTATTCCATGCTAATGTATTCGAGCAAAGGCCTGCTTTGAACACTCTAATTTTTTCAaGGTAAAAGTCCTAGTTCCCCACCAC[A/G]CCCAGTGAAGGGCATGGGgTTCCCTAGAAGGAAAGGCCcGaCCGAAtCCGTGCGCTCGATTAGGAGGACAGgTCAGCCAGgCCcAAGGTTCAACTACGAG	contig13164	385
AX-156980225	AAATCAAGATTGATCTTGGTTTCTCCAAAAGCTTC[C/T]CCCACGAACCAGTCATTTACAGACCAAGATCCAGG	Y	4	1	4	1	1	f	Fagus grandifolia	Contig3143_1957	TCTGCTGAAAAGCTTTATTGACCTTGGCGTGCTCATCGTTGCCTATGCTTCTAAGAGAAGGAAACAAATCAAGATTGATCTTGGTTTCTCCAAAAGCTTC[C/T]CCCACGAACCAGTCATTTACAGACCAAGATCCAGGAAAGCTTATGATGATAGGCTCTGATGAACCACGACTTCTTTCAATTTTATATGGATCATTTGAGC	Contig3143	1957
AX-156980236	GTAACTGTTGTCCAGCTAATCCAGCACCGCCGTCG[A/G]GCCGGGAGATTATGGATCGGATCGGGACACGGTCT	R	4	1	4	1	1	f	Fagus grandifolia	contig06842_1471	TAGCTCCAAAAACGCGAATGCGTCCTTGTCAGCCTTCCGACCCGTCTTGACCCATCCACCAACCCGTAaCTGTTGTCCAGCTAATCCAGCACCGCCGTCg[a/G]gCcGGGAGATTATGGATCGGATCGGGACACGGTctGagaaCTCGGCTTTcaGAGCTTCCGAGGACGATGCGACATCGTTTAGCGTTGTGGCGGCGAGTTG	contig06842	1471
AX-156980239	CCTCCCATACCTCCCATGCCTCCCATGCCTCCCAT[A/G]CCTCCCATGTCACCAAATTTCGAGAAGTCCATTCC	R	2	1	2	1	1	r	Fagus grandifolia	Contig1522_211	CCATGCCTCCCATGCCTCCCATCATGCCACCCATGCCTCCCATCAAGTCTCCCATGCCGCCCATGCCTCCCATACCTCCCATGCCTCCCATGCCTCCCAT[G/A]CCTCCCATGTCACCAAATTTCGAGAAGTCCATTCCTCCCATATCCAAGTCACCAGCAGGACCAGTGTCCTCATCTTCATCTGCCCATTTGTCCCAATCTA	Contig1522	211
AX-156980258	CAGGCCTACCTTGAGAGCAAGGCAGTGAAAGACAC[C/T]AAGTCTTTGATCTCAGACCTTTGCCGCCAGTTCTA	Y	4	1	4	1	1	r	Fagus grandifolia	Contig7802_101	GTAGAATCCAAATGGCAGCCGTACCAGCAGTGGCAGTGAATGGAGTGAAGGTGGGTTCGACTTCACAGGCCTACCTTGAGAGCAAGGCAGTGAAAGACAC[C/T]AAGTCTTTGATCTCAGACCTTTGCCGCCAGTTCTACWATCTTGGTTGGGTCTCTGGGACTGGTGGCAGCATCACCATCAAGGTCCACGATGACTCCATCC	Contig7802	101
AX-156980271	TCTAATCTGCCGACTTTGATCAACAGGAGCACTGG[A/T]TGTACCACCATCACCACCCATGGCCTGTGATTTTT	W	8	1	4	1	1	f	Fagus grandifolia	contig06141_823	GCATTCATACTATTTACAGAAGAGCTAAGGGATGCTAGAGATTGCAAAAGCTGTTGTCCACTTGCTCTAATCTGCCGACTTTGATCAACAGGAGCACTGG[a/T]tGTACCACCATCACCACCCATGGCCTGTGATTTTTGTTGCCTGCCTCGTCTCTTACGTTCCAAACCTGCCAGCCCTAATCCAAGTGGAACaGCTTTGTCA	contig06141	823
AX-156980276	AACGAAGCCTTGATGACCCATTCTGCTCGTTGGCT[G/T]ACAGCAGCCAATCTGAGGAGAATTCACTCAGAAAC	K	4	1	4	1	1	f	Fagus grandifolia	Contig1125_242	AAAAAATATCAGCTACTACACAAGCAGGGGTCATGAAACCTGTCAGCATGAAAAAAAATCAGAATAACGAAGCCTTGATGACCCATTCTGCTCGTTGGCT[G/T]ACAGCAGCCAATCTGAGGAGAATTCACTCAGAAACTGTAATCCCCGGCCTAAACTGTAATACTTATGTAAGCCAGGGTTTACTAATAATACTCTCGAACG	Contig1125	242
AX-156980288	GAGGCTTCCGAGAGGTTAGCTTCGGTGTTGAATGA[C/T]GATGAGTTTTATTTCGATTAAAGGGAAAACTAAGC	Y	2	1	2	1	1	f	Fagus grandifolia	Contig2798_388	GAAATACGACCCTACTCATATCGAAGAGTTTATTGAATTTTTTGCTCAATTCTAGTCTTTGGCAAGAGGCTTCCGAGAGGTTAGCTTCGGTGTTGAATGA[T/C]GATGAGTTTTATTTCGATTAAAGGGAAAACTAAGCATAGGTTGTGGTTAGAGTTGTGTGATTTGCTTACTCGGCATGCCAATGAGGTGTCGGGTTTGAAT	Contig2798	388
AX-156980294	GCTTCCTTCACAAGGGGTGCCATTGATGGAACACC[A/T]TTTGATGCATCTTTTCGAATGACGGCAGCAGGGGT	W	8	1	4	1	1	r	Fagus grandifolia	contig02994_364	AGAAATTTTCTGATACAGAATCCTTTTTCGGCCATGGTGACAGGCCATTGTCTTTCTGAACTGATgCTTCCTTCACAAGGGGTGCCATTGATGGAACACC[a/T]TTTGATGCATCTTTTCGAATGACGGCAGCAGGGGTTGCACTACTTAACTGTTTCTCAaCTGGACCATTTTGAACTGTCTCCTTTGAACCCTGGTTGAAAG	contig02994	364
AX-156980302	CAGATGTGGACCTTCCCCTACTCTTCCCTTGCCTC[G/T]CAGAACTCACAATTGATCACTGTGATGATTTAGTT	K	4	1	4	1	1	r	Fagus grandifolia	contig06086_2004	TCCTCCTGAAAAaTTTGAGGAAAATTTCCCTTGTTCTATGCAAGGTAAAAACACTTTTGGTCAATCAGATGTGGACCTTCCCCTACTCTTCCCTTGCCTC[g/T]CAGAACTCACAATTGATCACTGTGATGATTTAGTTGAGTTGCCTTCTACCATTTGTGGTATGCAATCACTCAAGAACCTGAGTATCACCAACTGCCATAG	contig06086	2004
AX-156980305	TCTCTTCTGTACCCCATAGTTGATGTTTTATTCTC[A/G]TACTGTCCATGAGAATGCCCTTCAGATCTCCGACC	R	4	1	4	1	1	f	Fagus grandifolia	contig03784_214	CCCTAGTCGTATAATCCCTTCCATAACTGGAaTACACCCTTtCTGCATCCCTTCTACTAATCTCTTCTCTTCTGTACCCCATAGTTGATGTTTTATTCTC[g/A]TACTGTCCATGAGAATGCCCTTCAGATCTCCGACCACCTTCATCATACCCAAGACGAGACCCACGACCCAGCCTGGTGGAGTTGCTTCCATAAGAATTAT	contig03784	214
AX-156980319	AAACGGTCAGGTGGTTCTAGCAGAGCGGGTAGTGA[C/T]GAGGATGATTATGACTCGAGAAAAGATTTGCGTTC	Y	4	1	4	1	1	r	Fagus grandifolia	Contig7494_424	AAGATGCCGAAGGGTTAGATAGCAGTGGAAGAAGAAGAAGTTCTGGGGACAGAAATGAGGGTCGGAAACGGTCAGGTGGTTCTAGCAGAGCGGGTAGTGA[C/T]GAGGATGATTATGACTCGAGAAAAGATTTGCGTTCTAAGCAGATCAAGAAGAGACAAGAAGAGAATACATTGGAAAAGCTGAGCAATTGGTACCAGGATG	Contig7494	424
AX-156980320	AAGAATCCTAATGCAGCATTGCCAAGGGCCAATGT[A/G]TACACAAAAAGTCCAAATACCACATGCCAAGGAAG	R	4	1	4	1	1	r	Fagus grandifolia	Contig1790_337	TGACAAGGAAGGCCTCTGAGCCATACTTGGCGATCCCTGAAGTTTCAAGGAAAGTAAGCTTCTCTAAGAATCCTAATGCAGCATTGCCAAGGGCCAATGT[A/G]TACACAAAAAGTCCAAATACCACATGCCAAGGAAGAGACTCGCTCCTAAGCTCACTAGACCCTCCAGGGTAGAAGAAGAGTACGAACCCATATATCCACT	Contig1790	337
AX-156980322	GTGCTGGTGCGACAAATAAGAGCGGACTCAACAAA[A/G]GCTTAAAACGTGTGAGGAAGCTGTCCAAGATGACA	R	4	1	4	1	1	f	Fagus grandifolia	contig03524_708	AACGATTCTAACTAATGCTGCAGAGGATAGAAATGGTGTCACAGCAAGAAGTAACAGCAATAGAAGTGCTGGTGCGACAAATAAGAGCGGACTCAACAAa[G/A]gCTTAAAACGTGTGAGGAAGCTGTCCAAGATGACAGAAAAGATAAGCAAATCCATGCTTGATGGTATTGGTTATGCCACTGGATCAGTGATGGCACCTAT	contig03524	708
AX-156980324	CAAAGATTCTTTCTTTGGACGTGACTTCTTAGAGG[A/G]ACTATCGGTGTGTAGCCGACGGAAGTTCGAGGCAA	R	4	1	4	1	1	f	Fagus grandifolia	contig00993_242	TGGTGGAGTGATTTGTCTGGTTAATTCCGTTAACGAACGAGACCTCGACCTGCTAAATAGTTCGACAAAgaTtCTttCTTTGGACGTGACTTCTTAGAGG[G/A]ACTATCGGTGTGTAGCCGACGGAAGTTCGAGGCAATAACAGGTCTGTGATGCCCTTAGATGTTCTGGGCCGCACGCGCGCTACACTGATGCATtCATCAA	contig00993	242
AX-156980327	ATGTTGTTGGAAAGCCAATCCAACCCCTCATACAG[A/G]CCCTCTCCAGAAGTTGCACATGTGCTCTGGATGTA	R	4	1	4	1	1	r	Fagus grandifolia	contig10389_272	GAGAAGGCGTCATCTCCCAAATCGCTAGGAACCAAAATTCTTTAATGGCTTATGCCTTGCTAGCAATGTTGTTGGAAAGCCAATCCAACCCCTCATACAG[A/G]CCCTCTCCAGAAGTTGCACATGTGCTCTGGATGTACCAGTGGCGTTGGCGGAGAGAATGCAGGCCAAGCTTGTCAGTTATCTCTGCAGCATTCATTGCAT	contig10389	272
AX-156980333	GGTCTCCGAGTGCGTGGACAGCACACAAAGACAAC[C/T]GGTCGCCGTGGAAAGACTGTTGGTGTCTCAAAGAA	Y	4	1	4	1	1	r	Fagus grandifolia	contig14739_228	AGCTCAGGGATGATCTTGAGCGTTTGAAGAAGATCAGGAATCACCGTGGTCTGCGACACTACTGGGGTCTCCGAGTGCGTGGaCAGCACACAAAGaCAAc[t/C]GGTCGCCGTGGAAAGACTGTTGGtGTCTCAAAGAAGCGTTGAGCTTaTTTCATCCcTTtCTGGGATGGCgtGTTCCTGTTGCGAATTTTGTTTTGCTTTT	contig14739	228
AX-156980334	GCCCTCTTCCTGAGCTCCTCCATGATGGGGTTCTC[A/G]GGGTTGATCTCCATGGTCTTCTTGCTTGACATATA	R	4	1	4	1	1	r	Fagus grandifolia	Contig475_471	GAAGGGCAGTCTCGAAAAGCAGGAGAACAAGGTCCTTCACAGATTTGTCATTCTTGTCAGCATCAGCCCTCTTCCTGAGCTCCTCCATGATGGGGTTCTC[A/G]GGGTTGATCTCCATGGTCTTCTTGCTTGACATATAGCCAGCCATGCTGCTATCCCTCAATGCCTGGGCCTTCATGATTCTCTCCATGTTGGCAGTCCACC	Contig475	471
AX-156980335	TCTTCTTCTTGCTCGGAGCCGGAGCTGGAACCTCA[A/G]CAGCAGTAGGTGCCGCAACTGGAGCCGGAGGAGAA	R	4	1	4	1	1	f	Fagus grandifolia	Contig2785_822	GGGAGGACTATCCACTGCTGGTGCCGGAGCCGGCGCGTGGTGCTTCTTCTTTGTCTTTGTCTTTGTCTTCTTCTTGCTCGGAGCCGGAGCTGGAACCTCA[A/G]CAGCAGTAGGTGCCGCAACTGGAGCCGGAGGAGAAGTGGCGGGAACAGCTACCGGAGCTGGTGAAGGAGGAGAGGTCACCGGAACTGGAGCTGGTGAGGC	Contig2785	822
AX-156980340	GACATGCTGGTAACCGAGGCACGACCACGAAAAAT[A/C]TGCTCCCAGATTGGTTTCTGTACTTTTGATGGGAC	M	4	1	4	1	1	r	Fagus grandifolia	Contig1698_1119	GAGCGTCTGGGGTTGTAAGCCAAGAATGCAAAACAGTGGTTTCACAATATGGGAAAACCATACTGGACATGCTGGTAACCGAGGCACGACCACGAAAAAT[C/A]TGCTCCCAGATTGGTTTCTGTACTTTTGATGGGACTCGGGGTGTTAGTATGGACATTGAGAGTGTGGTGGATGAGAACAAAGAGAAGACATCTGCTGGGG	Contig1698	1119
AX-156980343	GCTTTGATCGAGTCTATCCAAGACCAAAATAAGAG[C/G]GTTTCATTGGGCCTCCTGGAGAAAGCTAAGAGCAT	S	8	1	4	1	1	f	Fagus grandifolia	Contig8430_427	ATWCTAGTGTATTTGCTGCACCACTGGGTTTTGCTCGCATGTATTTTCCTGTGTCAGCCACACCGGCTTTGATCGAGTCTATCCAAGACCAAAATAAGAG[C/G]GTTTCATTGGGCCTCCTGGAGAAAGCTAAGAGCATCTGTGCTAGTAGAGGGGTAAAGGTGGACACGTTTACAGAGGCAGGGGATCCTAAGGAAACCATAT	Contig8430	427
AX-156980351	CAGGTCATCATCATGAACCACCCTGGTCAGATTGG[A/C]AATGGCTATGCTCCAGTCCTTGATTGCCATACCTC	M	4	1	4	1	1	r	Fagus grandifolia	Contig1272_117	AGCGTGGTTTTGTTGCTTCCAACTCCAAGGATGATCCTGCCAGGGAAGCTGCCAAYTTCACCTCCCAGGTCATCATCATGAACCACCCTGGTCAGATTGG[A/C]AATGGCTATGCTCCAGTCCTTGATTGCCATACCTCCCACATTGCTGTTAAGTTCAGTGAGATCTTGACCAAGATTGACAGGCGATCTGGAAAGGAGCTTG	Contig1272	117
AX-156980366	AAGAATGACAAATCTGTGAAGGACCTTGTTCTCCT[A/G]CTTTTCGAGACTGCCCTTCTCACCTCAGGCTTCAG	R	4	1	4	1	1	f	Fagus grandifolia	contig06167_2100	AGACCATGGAGATCAACCCtGAGAACCCCATCATGGAGGAGCTCAGGAAGAGGGCTGATGCTGACAAGAATGACAAATCTGTGAAGGACCTTGTTCTCCT[G/A]CTTTTCGAGACTGCCCTTCTCACCTCAGGCTTCAGCCTTGACGAGCCCAACACCTTCGGCAACAGGATCCACAGGATGCTGAAACTTGGTCTGAGCATTG	contig06167	2100
AX-156980368	TAGGGACCACCGACCATGGTGACGAGGTCACGTGC[A/C]GCTACAGCTAATATGTCGGCGCATGAGACGGTGTT	M	4	1	4	1	1	f	Fagus grandifolia	Contig3604_723	GCTTGCCTTCGACATAGTTAGATTTAGAAACCAAYCCATCTTTTCGACCCAAGAGTACGTTGTAGTAGGGACCACCGACCATGGTGACGAGGTCACGTGC[A/C]GCTACAGCTAATATGTCGGCGCATGAGACGGTGTTGGGACAGGCTAGCTCCAACGCGGTCTTGGCGCGTACCACCACGTCGAAGGCGTCACCTGGGAGAG	Contig3604	723
AX-156980386	CCATCAGCTGCATCCAGAGCAATCCGATACCTCGT[A/T]GGCCAATCCAACATGTCTTTCTTGCTACTATGCAA	W	4	1	2	1	1	f	Fagus grandifolia	Contig5574_894	TATTGTTTGATTTCACATCCCTATGAACAATAGATGGAACACAATCATGATGCAGATAAGAAAGCCCATCAGCTGCATCCAGAGCAATCCGATACCTCGT[T/A]GGCCAATCCAACATGTCTTTCTTGCTACTATGCAACAAATCTCCCAAGCTCCCTTTAGGCATGTATTCATAAACCAGAAGCTTGCAATCCCCAGTGTCAT	Contig5574	894
AX-156980390	TCAAGCCTGACGGTGAGGTCAACAACTGAAACATC[A/C]ACAGTTGGTACACGGAAGGCCATTCCGGTCAATTT	M	2	1	2	1	1	r	Fagus grandifolia	Contig520_599	CCTTGAGCTTGCCCTCAGACTCCTCCTTGATAGCTTTTTTGATCTCATCATAGGTTGCCTTCTTCTCAAGCCTGACGGTGAGGTCAACAACTGAAACATC[C/A]ACAGTTGGTACACGGAAGGCCATTCCGGTCAATTTGCCATTAAGTGCTGGAAGAACTTTTCCAACAGCCTTAGCAGCCCCAGTGCTGCTGGGAATAATGT	Contig520	599
AX-156980392	GTTTTACGGAGCAGAATGGTTCGTGGAGGAGAAAA[G/T]ATGCTTGGTGACACCAATTGGTTCCTGCTGTCTCA	K	2	1	2	1	1	f	Fagus grandifolia	Contig71_1951	GGTTGAACTTTGCAGTACACAAGATGTTCGTGGAGAGGTGAAGATGCTTGTTTTCACAAGCTGTTGTTTTACGGAGCAGAATGGTTCGTGGAGGAGAAAA[G/T]ATGCTTGGTGACACCAATTGGTTCCTGCTGTCTCAGGCAGCAGCTTTGAGGTGATTTAACTGAGATTAATGATCAATTATTTCACATCTATGTTTTTTTA	Contig71	1951
AX-156980397	AGTAACTGGACTGTAAAACAGATCCACTACCGGCC[G/T]GGAATGACCATGGCAAACCAGCGGAACCGCCACTC	K	4	1	4	1	1	r	Fagus grandifolia	contig09480_621	GTCTCTCCATTTCTGAGCATTGGATTAGAATCCTtGCTtgCACTGATGAGGAAgAACCCATCGGgAGTAACTGGACTGTAAAACAGATCCACTACCGGCC[G/T]GgAATGACCATGGCAAACCAGCGGAACCGCCACTCTTTtCTTTtCCATCACTCACAAATCCAATAAAACCTAATTTTTCAACCAACTTTTTTATTTTCTA	contig09480	621
AX-156980398	TCGTGGACGAGTACGTGAGTGAAAAGGTAGCGACG[A/G]GGATTTCGGACGCGAAAGCTATCGGGTCGGTGGGA	R	4	1	4	1	1	f	Fagus grandifolia	contig12319_410	GACGTCGTTGCAGCCCTTCTTTCAACCGAAGCGGAACGAGACCCGGGTCCTGGTCCGATTCAGCGTCGTGGACGAGTACGTGAGTGAAAAGGTAGCGACG[G/A]GgATTTCGGACGcGAAAGCTATCGGGTCGGTGGGATTTAGGGTCCGAGTGATCGCTTTGGTCAAGTTTAGGTCTGGGATTTGGTGGACGAGGCAGCGTTT	contig12319	410
AX-156980403	ACGTGTTCAACCCGCTTTAACGCAACCTTCGCAGC[A/G]GCTTTTAGATCCTCAACCCGTTCTAAATAATCCTG	R	4	1	4	1	1	r	Fagus grandifolia	Contig2035_1836	CTCCATCTCCCGTCTGCTCAGCCAGTTTTTTCATGGCAACATAAACCTCTTGTGGCTTATAATAGACGTGTTCAACCCGCTTTAACGCAACCTTCGCAGC[A/G]GCTTTTAGATCCTCAACCCGTTCTAAATAATCCTGGACATTTTGAGCAAGAACCAAAAACATAGGCTCATCCCTGAGTCTCTCAACATACTCACGAGTAT	Contig2035	1836
AX-156980409	GACCACTTTCCTTGTGCAACCAAAGCGATTTGGTA[C/T]TTTGAAGGAATATATGCCTACTCACCTCACATACC	Y	4	1	4	1	1	r	Fagus grandifolia	contig06808_562	TCCCTGGAGATGAATGGGGTTATACAGCAACATTTGACAGAGAAAATGGAGGTGGTTTCCTGACTGACCACTTTCCTTGTGCAACCAAAGCGATTTGGTA[T/C]TTTGAAGGAATATATGCCTACTCACCTCACATACCAGGAGTAAGATTTCCTGGTTTAACTCACCCTGGAATAATTGGAACTGCACCATCACTGGAACTGC	contig06808	562
AX-156980412	TAGTGTTATTGGGTTTCCACACCAAGGAAGGCTCA[A/G]TTTGCTGAAACCCTGTAGATCTTCTTATGTTGAAG	R	4	1	4	1	1	r	Fagus grandifolia	contig06728_216	GCAGTGATGGGgTCTCTTCAACAGCCCATTTGGATcAAGGGGTCAAATTTTCCTCCAAAAGGGTCtaGTGTTATTGGGTTTCCACACCAAGGAaGGCTCa[g/A]TTTGCTGAAACCCTGTAGATcTTCttaTGTTGAAGGAAGTTtGGTTACTGGGaGGCcgCCTTCTTCTGTCTCTGTTCCTGTGCCTGAAATTGGAGGTAGT	contig06728	216
AX-156980419	GCCACCGGAAACAAAGTCTTCCAGAATTCAAAGTC[A/G]GTCTTGGGTGCCTCAGCGACCCTTGTGGCCCAAGA	R	4	1	4	1	1	f	Fagus grandifolia	Contig3485_920	TGAATGAAACTGCAACCTTTGACATACTCACAGTTGCCGCAACATGCCCAATAGTATGTGCCACAGCCACCGGAAACAAAGTCTTCCAGAATTCAAAGTC[A/G]GTCTTGGGTGCCTCAGCGACCCTTGTGGCCCAAGAGATTAGCATCATGAGAGACCCACATGCAAGCGAGAGAGTCGAGGTCAGCCATGGGTAAGGGAAAG	Contig3485	920
AX-156980431	GTGACTTCAACGGCAACAACCCCGGCCAACTGGTA[A/G]AAATCGGCGTAAGAGATGGTGGGGAATTGTTCCTT	R	4	1	4	1	1	r	Fagus grandifolia	Contig453_873	GGCCCTCAGGAGGTGGGTGAGGCTTGTCCTCGCGTCCAGGGTGGAAGGGAACCTCGGGCCCACCAGTGACTTCAACGGCAACAACCCCGGCCAACTGGTA[G/A]AAATCGGCGTAAGAGATGGTGGGGAATTGTTCCTTGATGGGCTCCAAGAGCCTGACGGCGATGTCGAGGCCATTGTTGGCTTCGTGTGCGAGCTCAGACG	Contig453	873
AX-156980445	TTGAAATTGCTGAGGGTCGTCACCCCTTTTGCACA[A/G]CCCTTGCGAATGCCAAGAACCCAGCCATAATTGTT	R	4	1	4	1	1	r	Fagus grandifolia	Contig2759_1461	CATTGGCCCTGCAACTGATTTCAACTATGATCACCAGCATCTTGGTACAGGCCCTCAAACACTAATTGAAATTGCTGAGGGTCGTCACCCCTTTTGCACA[G/A]CCCTTGCGAATGCCAAGAACCCAGCCATAATTGTTGGTGCAGGGCTTTTTGAGAGGAAGGACAAGGATGCAATATTCTCTGCTGTTGAAAAAATTGCAGA	Contig2759	1461
AX-156980446	ATGTATGCGGGCATAGTCAGAGGCAAGCTAGATCA[A/G]TTGCGAAGATGCTTCGAGGTTCAATTTGCTGCAGG	R	4	1	4	1	1	f	Fagus grandifolia	contig03734_617	AACTAATGCAGGAGTTAGATGTTATGAATGTACGTGAACTTGAAGATTTCCTAATCAATGAATGCATGTATGCGGGCATAGTCAGAGGCAAGCTAGATCA[a/G]TTGCGAAGATGCTTCGAGGTTCAATTTGCTGCAGGGAGGGATCTGAGACCAGGTCAACTTGGGAGCATGATACAAACACTTTCAAACTGGTTGTCTACAT	contig03734	617
AX-156980453	ATATAGGAAATATCCTCATCATCCAATTCAATCGC[A/C]TTCGAGTAGTGCGCGATGGCCGTATCGAAATCCTT	M	4	1	4	1	1	f	Fagus grandifolia	Contig1722_1042	TGTCACAGTCTTTAATACATTCCTCATACTGACCCATTTCGAGATAAGTAGCGGCACGATTCATGATATAGGAAATATCCTCATCATCCAATTCAATCGC[C/A]TTCGAGTAGTGCGCGATGGCCGTATCGAAATCCTTCTTCTTATAAGCTGCATTCCCCAATTCCTTTTCCTTCAGCGCATGCGCCTTCCTCTCCTTCCTCT	Contig1722	1042
AX-156980457	GTATTACCCATACCTCACCGTCAGCGTTTATGTGA[C/T]GCGCTGACGAGTAGGCAGGCGTGGAGGTCAGTGAA	Y	4	1	4	1	1	f	Fagus grandifolia	contig00055_174	GCTAAGGAGTGTGTAACAACTCACCTGCCGAATGAATTAGCCCTGAAAATGGATGGCGCTCAAGCGTATtACCCATACCTCACCGTCAGCGTTTATGTGA[C/T]GCGCTGACGAGTAGGCAGGCGTGGAGGTCAGTGAAGAAGCCTTGGCAGTGATGCTGGGTGAAACGGCCTCTAGTGCAGATCTTGGTGGAAGTAGCAAATA	contig00055	174
AX-156980461	GCATAAAAGTAAAACCCCTATATAATCACGCATAG[A/C]TTCAAAACTGATGATTCAAAAACTTGCGGATCTTC	M	4	1	4	1	1	r	Fagus grandifolia	Contig707_186	ATGCAAGATTATTTACAAGAGAAAAAACTCCCACACATATATATAAAAACCCAACAGAAATAAGCGCATAAAAGTAAAACCCCTATATAATCACGCATAG[C/A]TTCAAAACTGATGATTCAAAAACTTGCGGATCTTCCTCATAAACCCACCCTCATGCCTATGCTCATGCTCATGCTCATGTTCGTGCTCATGCTCATGCTC	Contig707	186
AX-156980466	GATTTGAAACTGGGTAGGCAATATGAGAACACACC[C/G]GAGTAGAGTGACCCGGATTGTGATAATAAAGACAA	S	8	1	4	1	1	f	Fagus grandifolia	contig07089_760	GGGTGGTCCGGATTCTCgTGGGTTGACCCGATGGACCGAGTTTGAGTGACCCTGAAAAGTAGTAGGATTTGAAACTGGGtAGGCAATATGAGAACACACC[G/C]gAGTAGAGTGACCCGGATTGTGATAATAAAGACAAGGGTCCACGACCCAAACCCAACAACCCTtGGGGCGGAATTGACCCGCCAGAGACAGCATTGATGC	contig07089	760
AX-156980477	AGTCGCTCCGGTTTTCTCAGACCCGGTACGAGCTG[C/T]TGAACTGGACGTACCGGAGACAGCTTTTTTCGTAG	Y	4	1	4	1	1	r	Fagus grandifolia	Contig3485_1301	CCGACCCGAAACTCAGCTTCTCAACAGAATTCACATGCAAAGGCCTCGACACCGATACCACGCCGAGTCGCTCCGGTTTTCTCAGACCCGGTACGAGCTG[C/T]TGAACTGGACGTACCGGAGACAGCTTTTTTCGTAGAAATAAATCGGACCCATTAATCGTAGTTGACACGGATTGCTTCACAGAGCAAATCATGGCGTAAA	Contig3485	1301
AX-156980478	CATCCTTAGCAAATGCTTTCGCTGTTGTTCGTCAT[A/G]CGAGGGTCCAAGAATTTCACCTCTAGCCCCGCAGT	R	4	1	4	1	1	r	Fagus grandifolia	contig09891_235	GGTTAGAACTAGGgCGGTATCTgaTCGCCTTCGATCCTCTAACTTTCGTTCTTGATTAATGAAAaCATCCTTAGCAAATGCTTTCGCTGTTGTtcGTCAT[g/A]CgagggTCCAAGAATTTCACCTCTAGCCCcGCAGTACGAATGCTCCCGTCTGTTCCTATTGATCATTATGTGGAGTTGGAAGCCAACGAGCCAACATGAG	contig09891	235
AX-156980487	GCTTCCCGAAAGTTGCATGATGCCATGCTTAGCTC[A/G]ATTTTAAGAGCACCAATGGTCTTCTTCCACACCAA	R	4	1	4	1	1	f	Fagus grandifolia	Contig5012_2115	TATCATTTGGTCAGGTTTTGGTGACATTGACAAACTCTTTTTGGTTGATCACATCAAGTCTTTATGCTTCCCGAAAGTTGCATGATGCCATGCTTAGCTC[G/A]ATTTTAAGAGCACCAATGGTCTTCTTCCACACCAATCCGCTTGGGCGCATTATCAATAGATTTGCGAAGGATCTAGGAGACATTGATCGGAATGTTGCAC	Contig5012	2115
AX-156980490	GTATAATTTGACTCATAATGAAGCTGAGGGTGCTT[A/G]GTCTTCACAGATTCCAGCTTGACAGCCACTTCCTC	R	4	1	4	1	1	f	Fagus grandifolia	contig03267_255	cattgtactctccctcaacgccaaaccatttcagatgggatacccgttcctccttgtagaagcatgtataatttgactcataatgaagctgagggtgcTt[a/G]gtcTtCaCagATtCcAGCTtGACAGCcACTtCcTCTCCACTCTGTACATTAACCCCCAAATAGAGTTCTCCAAACGATCCACTACCGATCTTTCGCCCAA	contig03267	255
AX-156980496	TTCATCAAAAACAAAAAGCACGGAAAGTAACAATT[A/C]TTTCCCTAACAAGTAACAATGATCAGACTGTCTAA	M	4	1	4	1	1	f	Fagus grandifolia	contig08361_155	CTTCCCTACTAcTttcTCTTTCTCCCCcAAACAATTTCTCCAGAAAAACAGTCTCCGCACCGCACTTCATCAAAAACAAaAAGCACGGAAAGTAACAATT[a/C]TTTCccTAACAAGTAACAATGATCAGACTGTCTAAAATGCAAGCAGCTATAATGCTAAACCAAACTTTCTAACATATATTACGACATGATTGTTATAATT	contig08361	155
AX-156980497	GTGACATTGTAACATTTCCTTAAGTCAAGTGATTC[A/G]AGGTGAGGACAACCATCAAGTATGGCCTGCAAGCC	R	4	1	4	1	1	r	Fagus grandifolia	contig08195_533	AATCATTGGGTAGACGCAAGtttttAATCCCTTCAGTACATCTTCTTCCCAAATTgCcTGACAGAGTGACATTGTAACATTTCCTTAAGTCAAGtGATTC[g/A]AGGTGAGGACAACCATCAAGTATGGCCtGCAAGCCATCATTAGTCAGCTtATTTCCaacaaGCTGGAGGTGGCGTAATTCGGgCATGTTCTCTGCAATAG	contig08195	533
AX-156980498	GGGCAATCTTCTCTGGTGATCAGGTAATGGCATAC[G/T]TGACCGTGACTGCAGTGGCTGCTGCTGCACAATCA	K	4	1	4	1	1	r	Fagus grandifolia	Contig4727_677	GCAAGTGTTGCGGTGTGTTGTGAGCATGGTTAGAGGGCATGTGCTTTTCAACAAGCCCTTAGCTTGGGCAATCTTCTCTGGTGATCAGGTAATGGCATAC[T/G]TGACCGTGACTGCAGTGGCTGCTGCTGCACAATCATCGGTGATTGCGAAGTTGGGGCAGCCAGACCTGCAATGGATGCAGATATGCAATATGTATGGGAA	Contig4727	677
AX-156980501	GCGTTTGGTGCTCAAATGGTAGACCTTGGTCTGCC[A/G]CAAATTGTTCAAAGCTTGAAAGCACAAGCATGGAG	R	2	1	2	1	1	r	Fagus grandifolia	Contig4610_763	GTTCCACAAAGGAGAAGGTTGTTAGAGTTGTTGTCTTGACCCTTAGGAACTTCATTTCCAATGTGGCGTTTGGTGCTCAAATGGTAGACCTTGGTCTGCC[A/G]CAAATTGTTCAAAGCTTGAAAGCACAAGCATGGAGTGACGAGGACCTGTTGGAGGCTCTGAATCAACTAGAGGAAGGGCTGAAGGACAACATTAAGAAAT	Contig4610	763
AX-156980502	TTCGATTCCCATATAAAATCAGCCGCAGAAGCTCC[C/T]CGAAAAGCCCGATTCAACCGGGCCAATTTGCAAAT	Y	4	1	4	1	1	r	Fagus grandifolia	contig08759_748	CcAATTTAAACATAGTTTCCTCATCAAACACTTTCTCCATAATATACCGATAATTCGTTGGCAATTTCGATTCCCATATAAAATCAGCCGCAGAAGCTCC[c/T]CGAAAAGCCCGATTCAaCCGGGCCAATTTGCAAATCTCAGGTGgCTCCAAGTACATCAAAaCCAATGCCACACAGCTCTCTGGTATATCCCCCAACCTGG	contig08759	748
AX-156980505	GCTGCAGAGATAACTGACAAGCTTGGCCTGCATTC[C/T]CTCCGCCAACGCCACTGGTACATCCAGAGCACATG	Y	4	1	4	1	1	f	Fagus grandifolia	Contig725_505	ATGAACTCAGGGAGGCTGTTTTGCTTGTATTTGCCAACAAACAAGATCTTCCTAATGCAATGAATGCTGCAGAGATAACTGACAAGCTTGGCCTGCATTC[T/C]CTCCGCCAACGCCACTGGTACATCCAGAGCACATGTGCAACTTCTGGAGAGGGTCTGTATGAGGGGTTGGATTGGCTTTCCAACAACATTGCTAGCAAGG	Contig725	505
AX-156980509	GAGCTCGAGGCTCTCCTGACACGGCTCGGAGCCGA[A/G]CCGCCGAGCCAGGAGGAGGTCACGATGATGTTAAG	R	4	1	4	1	1	r	Fagus grandifolia	contig08242_409	CGCATTTGGAACTCGCGCAATCGTTCAAGCTCGTGGACCCAGACAACGGGATGGTGTCTAGGAAAGAGCTCGAGGCTCTCCTGACACGGCTCGGAGCcGA[G/A]CCGCCGAGCCAGGAGGAGGTCACGATGATGTTAAGCGAAGTCGACCGAAACGGCGAGGGTTGCATAAGCGTCGAGGCGCTCCTGAGCCGTGTCGGATCGG	contig08242	409
AX-156980512	TGCATCCATCAAATTCTTCACTTCACCACTGTCAC[C/T]CACCTCAACCTTAATTATCCATCCTTTCTCATATG	Y	4	1	4	1	1	f	Fagus grandifolia	Contig2089_362	TCTTTCATGGCCAGAGCCACTCAGTGACTTGCATCTTCTTCTTCACAGAACTTGGAGTACTTATCTGCATCCATCAAATTCTTCACTTCACCACTGTCAC[T/C]CACCTCAACCTTAATTATCCATCCTTTCTCATATGGGCTTGAGTTAATCAGACCAGGGGATTCACTGAGCTCTCCGTTTACTTCAAGCACTTTCCCTGAA	Contig2089	362
AX-156980525	TCATGCCATGGAATGGTCAGGACAGAAACAGTTTG[A/G]GGCATCCCCAACTGTTCCATTTGTAGTTGATGGTG	R	2	1	2	1	1	f	Fagus grandifolia	contig07015_1120	GAGGTGCTTGTGTATGCTGGGgAGTATGATCTCATATGCAACTGGCTCGGGAATTCAAGGTGGGTTCATGCCATGGAATGGTCAGGACAGAAACAGTTTG[G/A]GgCATCCCCAACTGTTCCATTTGTAGTTGATGGTGCAGAAGCAGGATTGCTAAAGAGCCATGGGCCTCTCACTTTCCTCAAGGTCCATAATGCTGGTCAT	contig07015	1120
AX-156980545	TTAGTTTTGGCAACTTGTAAGAATGATATAATACG[C/T]TCCAACATAGTCTTAAATATTTTCAACTTATCAAG	Y	4	1	4	1	1	f	Fagus grandifolia	Contig9299_400	TGTTTACAAAATTTACTATCTGCTTCTCATAAGATCCCAACTTCTCCTTGTAACCAAGTGATATATTAGTTTTGGCAACTTGTAAGAATGATATAATACG[T/C]TCCAACATAGTCTTAAATATTTTCAACTTATCAAGCTGATCTGAGTTTGATTGTTGTGGAAGAGAATCATGCTGCTGCAATTTAGCATCAATTTTCTGGT	Contig9299	400
AX-156980547	TGCGCTTTTTGTTTCTTTTGTGTTTCTTCTTCTTC[C/T]GCAAACTCAAGGATGCCCGGAAAAGGAAGTGTGGG	Y	4	1	4	1	1	r	Fagus grandifolia	contig02993_923	CAGATCTGCAGAGATGCAATCTGTGTCCAACAATTGTTCTCTGCTAAGACTTTTCATGTCTAAAGTGCGCTTTTTGTTTCTTTTgTGTTTCTTCTTCTTC[T/C]GCAAACTCAAGGATGCCCGGAAAAGGAAGTGTGGGTAAAGCTGCATGCTTGACACCTTACACTTCAAAAGCTTCTTTTTTtGTTTTTTGGGGCGCTTGCA	contig02993	923
AX-156980550	CCCTCGAATTCCTTGAGCTGACCAACAGCATACTC[A/G]TCAATGGCATCAACCATGTAAAGGACCTCATAGCC	R	4	1	4	1	1	r	Fagus grandifolia	Contig475_807	TCTTCTTCTCATCTTCACTCTCATCAAGCTTCAAACCTTCCTTGGTAGCAGAGACAAGCTTCTTGCCCTCGAATTCCTTGAGCTGACCAACAGCATACTC[A/G]TCAATGGCATCAACCATGTAAAGGACCTCATAGCCCTTCTTCTTCAGCTTCTCAAGGAATGGGGAGTTCTCTACAGCTTTCTTGCTCTCACCGGTAATGT	Contig475	807
AX-156980551	TTGGTAAAGAAGCGCATAATCTCGGACCAGATAGT[C/T]GGGATTGGAGAAGCAGGATGTTCATCATTTCCTTC	Y	2	1	2	1	1	r	Fagus grandifolia	Contig5049_1951	CCAAAGTCGTGATGTTCTTTTTGGGATCTGGTCTAGCAAGGGCAAGTATCATGGGCTTGTGAGGGTTGGTAAAGAAGCGCATAATCTCGGACCAGATAGT[C/T]GGGATTGGAGAAGCAGGATGTTCATCATTTCCTTCAGTTTCACCATCCACATCACCATCTTGTGGAACAATATGATGGAACTCCATTCCAGGAGCAATTA	Contig5049	1951
AX-156980576	GCCATCGTTTCGGGCGATAAAACCACCTCCAGATC[A/T]ACGCTTCCGTTTCCTTCTCTCCCCGGAAAAGCCGA	W	4	1	2	1	1	f	Fagus grandifolia	contig07016_360	CATAACCAACCAATCAAACCGTTCCCGATACGTATTGCATAAACTCCGTATCGGTCTCAAGCATAGCCATCGTTTCGGGCGATAAAACCACCTCCAGATC[A/T]aCGCTTCCGTTTCCTTCTCTCCCCGGAAAAGCCGAGATCTTACCGTCGAATTTGTTAGCTCCACCACTCCGTACCGCCAAGGGTCGGCCCCACCCGAAAT	contig07016	360
AX-156980578	TCAGAGGACTCGACCTCGAGGGTTATGGTCTTCCC[A/G]GTTAGGGTTTTCACGAAGATCTGCATGGTTGGTGG	R	4	1	4	1	1	f	Fagus grandifolia	contig10482_622	GACGCTGCTGGTCCGGTGGGATTCCCTCCTTGTCCTGGATCTTGGCTTTGACATTGTCGATGGTGTCAGAGGACTCGACCTCGAGGGTTATGGTCTTCCC[G/A]gTTAGGGTTTTCACGAAGATCTGCATGGTTGGTGGTTGGTTTGTGCGACCCATGAGACCCTTGAGGAAGGGGTATAAATGAAGAATCACCCAGAAGGAGA	contig10482	622
AX-156980581	ACGAGCTCCGTGTTGCCCCCGAGGAGCACCCCGTC[C/T]TCTTGACTGAGGCCCCTTGAACCCCAAGGCCAACA	Y	4	1	4	1	1	f	Fagus grandifolia	contig13504_287	CaTtGAGCACGGAATCGtgACCAACTGGGAtGATATGGAGAAGATCTGGCATCACACCTtCTACAACGAGCTCCGTGTtgCCCCcGAGGAGCACCCcGTC[c/T]tcTtgACTGAGGCCCcTtgAACCCCAAGGCcAACaggAGAAGATGAcCagATCATGTTCGAGACCTTCAACACCCCcGCCATGTACGTCGCCATCCAGGC	contig13504	287
AX-156980582	CAATAAATATTGGATATCGGATACGATACGAGTAC[A/G]AATATCAGGTACGATACGGGTATGGGTACGTGGGC	R	4	1	4	1	1	f	Fagus grandifolia	Contig5555_205	TATCCTACCCGATACGAGTATGGGTACAGGGATATATTATTTTTTTAAAAAACATATGTGGGATACAATAAATATTGGATATCGGATACGATACGAGTAC[A/G]AATATCAGGTACGATACGGGTATGGGTACGTGGGCTAAAATAGAGTACCCTTGCAATCTAGGCAATACGTCACTCTTCAAACTGATTTTCTCACGACAAG	Contig5555	205
AX-156980589	AGCCTGCTCACAATCAATATCTTCTCCTACTCCTT[C/T]GAAGCTTGTATCTTCCATGAAAGGTAGCCGTGAGA	Y	4	1	4	1	1	r	Fagus grandifolia	contig07330_875	GGTGAAGAAGATGAGGAACCTGAAACAGTATCGCAAGGGGTCTTTTCTATGGAATCTGAGGATCAAGCCTGCTCACAATCAATATCTTCTCCTACTCCTT[T/C]GAAGCTTGTATCTTCCATGAAAGGTAGCCGTGAGAAACTGGGGATTCTGCGGGAGAAACTGACTGTGAAATGGGCTCCTGATGTGTATGATCCAgTTCCC	contig07330	875
AX-156980594	ATCAGATCGAGAAAGAGAAGGCTCATGGTGTTGAC[C/T]TGTCGGCTTATGGGTCATCTAAGGTGGTTGGAACC	Y	4	1	4	1	1	f	Fagus grandifolia	contig07025_1132	GCTTGGCTGGGCTCCTACTATGAAGTTGAAGGATGGGCTGAGATTTACaTACTTCTGGATCAAGGATCAGATcGAGAAAGAGAAGGCTCATGGTGTTGAC[c/T]TGTCGGCTTATGGGTCATCTAAGGTGGTTGGAACCCAAGCTCCAGTTCAGCTAGGATCACTCCGTGCTGCTGATGGCAAAGAATGAGGTGGTTtGAAGCC	contig07025	1132
AX-156980595	TTCCAAATCATCTCACGCGTGTTGGTAGAAGGACC[A/G]ATCGTACATACGATCTTCGTCTTCCGCCTAACTAT	R	4	1	4	1	1	f	Fagus grandifolia	contig06505_1534	GATGAGACGCATGGTCTCCATGTGACATGTTCATCCGAGCAACATTCATTCCAGCCTCAGCCAATTTCCAAATCATCTCACGCGTGTTGGTAGAAGGACC[g/A]aTCGTACaTACGATCTTCGTCTTCCGCCTAACTATCGGCTTCGACCACACGCCCACCGGCgCGTCCAGAAGTTGTTGAACTTGCACATGCTCAAATTGCT	contig06505	1534
AX-156980601	AAGCCTTTGATTAGGCTTGGCGGTGAGACTTTGAC[A/G]ATATCACAGGTTGCAGCAATAGCTGTGACTGAGTC	R	4	1	4	1	1	r	Fagus grandifolia	Contig3188_246	TGGCTGCCGAGTCACTGAAAGGTAGTCATTTGGACGAGGTGAAACGCATGGTGGAGGAGTATAGGAAGCCTTTGATTAGGCTTGGCGGTGAGACTTTGAC[A/G]ATATCACAGGTTGCAGCAATAGCTGTGACTGAGTCTGGGATTAAAGTGGAGCTTTCTGAGTCAGCTAGGGCGGGTGTGAAGGCTAGCAGTGACTGGGTCA	Contig3188	246
AX-156980602	TAGCACGTTAAAGGAGATGAGGGATGGAAAGTCAG[C/T]GCTGGACATTGATCCCAAATCCGCCGTCGGTGGCG	Y	4	1	4	1	1	f	Fagus grandifolia	Contig308_150	GTGTGTATCACATAACAGAGAGTGTGTAAGTGTTTAACTTTTGAAGTTGAAAAACAAAAAATGGATAGCACGTTAAAGGAGATGAGGGATGGAAAGTCAG[C/T]GCTGGACATTGATCCCAAATCCGCCGTCGGTGGCGGAGTTGAGGACGTGTACGGTGAGGATCGTGCCACTGAGGACCAGCTCGTCACTCCCTGGACTCTC	Contig308	150
AX-156980606	CCACGCCAGCCCTTTATCTCACTTTCGCCAACAAC[A/G]ATTTCACCGGGCCAATCCCAAGAAGCATTGGCCTA	R	4	1	4	1	1	r	Fagus grandifolia	Contig4440_715	AGACGTGGACGTACTCTTCATCAACAACAACAAATTCCAGCAATATCTTCCAGATAATCTTGGCTCCACGCCAGCCCTTTATCTCACTTTCGCCAACAAC[A/G]ATTTCACCGGGCCAATCCCAAGAAGCATTGGCCTAGCTTCTAAGACACTCATTGAAGTGCTCTTCTTACGCAACTGTCTCACTGGGTGCTTGCCATACGA	Contig4440	715
AX-156980613	GAAGAGCATGATCAACAGGTGTGTTGCTATTGTTA[C/G]CTAGTGAAAACATGTATTGCTGGCCTTGCTGCGGG	S	8	1	4	1	1	f	Fagus grandifolia	contig09075_577	ACCTTCCATCACAAACCCATCAGAGAGTCCCATGTTAGTGGGTCTTGAGCTTCCAAGTCTTTGAAGAAGAGCATGATCAACAGGTGTGTTGCTATTGTTA[C/G]cTAGTgAAAaCATGTATTGCTGGCCTTGCTGCGGgTATAaTTGTTGTTGATGAGGCTGTAGATGATACCCATGATGAGCTGCAGCAGGAGGCAACATCAT	contig09075	577
AX-156980621	ATTGAAGCTGTTGATGGGGGTAAGAAGAAGCTTTA[C/T]GAAGCCAAGGTTTGGGTGAAGCCATGGCTGAACTT	Y	4	1	4	1	1	r	Fagus grandifolia	contig11354_236	TTGAGTTTGCAAGGGTCATAAAGGCGCAAGAACAGGTGGTTGCTGGGACATTGCATCATCTTACTATTGAAGCTgTTGATGGGGgTAAGAAGAAGCTTTA[c/T]GAAGCCAAGGTTtGGGTGAAGCCATGGCTGAACTTCAAAGAATTGCAGGAGTTCAAGCATGCTGGTGATTCACCATCATTTACCCCTTCAGATCtcGGTG	contig11354	236
AX-156980622	ATTTGGAACTCTAGAGCCACTCTTCTTCTCCTCAG[C/T]CTTCTCCACCTCCTTAGGGTCCTCCTTCACTACCT	Y	4	1	4	1	1	f	Fagus grandifolia	contig08665_612	TTTATAGTGACCTCTTGCAGGATCTGCGTCCAAGAGTACTTCTCGAGATCAAGGCCGTTGCCACTATTTGGAACTCTAGAGCCACTCTTCTTCTCCTCAG[T/C]CTTCTCCACCTCCTTAGGGTCCTCCTTCACTACCTCCACAGGCTCCTCCTTCACCACCTCCATAGGCTCCTTCACCACCGCCTCCTTCTTGACTTCCTTC	contig08665	612
AX-156980623	AGCGAACTCCAAGGCCACGAGGACGACGTTCGTGG[A/G]ATCTGTGTGTGTGGTAATGCGGGCATTGCGACCTC	R	4	1	4	1	1	r	Fagus grandifolia	Contig8629_133	TAAACTCTCTCTCTCTCTCTCTCAACTTTCACATGGATATCGATTTCAACGAATACCAACTGAGCAGCGAACTCCAAGGCCACGAGGACGACGTTCGTGG[A/G]ATCTGTGTGTGTGGTAATGCGGGCATTGCGACCTCGTCTAGGGACCGGACCGTGCGGTACTGGTCCCAGGAGGGGCACAAGTACGCGGCATCGAAAATTC	Contig8629	133
AX-156980624	TCACAGCAAAATCTTCCATCTTCATCAGGATCACT[C/T]TCAACAGTCCCTCAACCATCCAAGGACAAGTTTGA	Y	4	1	4	1	1	f	Fagus grandifolia	contig06027_2255	TACAACAAAaCAATGATGTCTATGGTAATATACTTCCTCAAGCGGGACCAAACACTCACATGACTTCACAGCAAAATCTTCCATCTTCATCAGGATCACT[T/C]tCAACAGTCCCTCAACCATCCAAGGACAAGTTTGAGACCAAGTCAACTGTTtGGACCGATACACTAAGCAGAGGGCTAGTCAATTTAAAtATATCTGGAG	contig06027	2255
AX-156980658	CAAACCGATCATAAGGCCTGCCTGAAACGTTGAAC[A/G]CTAGGTACAGAGGCCAGCCTAGAGTGAGCGTAATG	R	4	1	4	1	1	r	Fagus grandifolia	contig06922_560	AGACATGAAAATTTGGAGCCTTTGACGATCTGAGTAGATGGGACCATAAGGGTCATAGTGGCTAGCAAACCGATCATAAGGCCTGCCTGAAACGTTGAAC[g/A]CTAGGTACAGAGGCCAGCCTAGAGTGAGCGTAATGGTGAGTGTGAGGAGTCGGCCTGGTGGATTGTTAAGGTATTTGGAGTACCATTGGATACCaGATTT	contig06922	560
AX-156980665	TTGAAGTAAAAGTTTGCCAATTCGTCCAGCACCAA[C/T]AGTTCCAACTGTCTTTCCCTCAAGATCATAAGCCC	Y	4	1	4	1	1	f	Fagus grandifolia	contig07445_727	TCTAACTCAGGGTCCATCTTTAGACGATCATGATAAAGGAGATTACAGTTAAAAGGTTTCAAACGTTGAAGTAAAAGTTTGCCAATTCGTCCaGCACCAA[c/T]AGTTCCAACTGTCTTTCCCTCAAGATCATAAGCCCTGTAAGCAATAGCTGCAACATTCCATTCCCCACTAATAGCTTGATGGTATCCAGGTAAGAAGTTT	contig07445	727
AX-156980668	ATAAACGCAACCTGCTCTGGAAGCCAGGTATCCAG[C/T]GTAGCAGACCGCACCTTCGATATGTGTACCCCAAG	Y	4	1	4	1	1	f	Fagus grandifolia	Contig5256_1616	TGTCATAATTTGGTGGTAGCTCTGCTTCCCAGTAACTATTTGCCTTCTCATTTCCCATTGATTGAATAAACGCAACCTGCTCTGGAAGCCAGGTATCCAG[C/T]GTAGCAGACCGCACCTTCGATATGTGTACCCCAAGACTTCTATGGATGCCAGAACATTGCATGCATATAAAGATGCCTAAATTCACACTTGCCCATCTTG	Contig5256	1616
AX-156980681	CGGCTCGGCGCGGCTCACCTCGGCTTGACTAACTT[C/T]GAAGACGCCGTGTCCGCTTACAAGAAGGGTCTCGA	Y	4	1	4	1	1	r	Fagus grandifolia	contig06567_260	CCGACGCCTTGGACGATGCCAAGAAGACCGTCGAGCTCAAGCCGGACTGGTCCAAGGGCTACAGCCGGCTCGGCGCGGCTCACCTCGGCTTGACTAACtt[c/T]GAAGACGCCGTGTCCGCTTACAAGAAGGGTCTCGAGTACGACCCTAACAACGAGGCTCTCAAATCCGGCTTAGCCGATGCTCAGTCCTCGGCTTCACGGT	contig06567	260
AX-156980690	TTGGTCTTGCTTTGTTGTTGACTCGTCTGTGCCAC[C/T]GTAATCAAGGTCAAGCAAGGTCGGTGGCTGGTGAT	Y	4	1	4	1	1	r	Fagus grandifolia	Contig831_1278	AAAAGCGTAGGATTCTTGCCATTTGATACCATTTGACGATACATGACGTTGAGGTTGCTGGCCAATTGGTCTTGCTTTGTTGTTGACTCGTCTGTGCCAC[T/C]GTAATCAAGGTCAAGCAAGGTCGGTGGCTGGTGATCTGCGTTGCGTAGAGCATCATAAAGTGAAGCTTTTGTGTCAGCAAAAATTGCTGGCATTTGCATT	Contig831	1278
AX-156980692	ATGCACCAACACCCAACCCAGTAGAAATGTCCGAG[C/T]CATAAAGACAGTATTCATAGTTTTTTTCAGCATCT	Y	4	1	4	1	1	f	Fagus grandifolia	Contig1355_707	CTTTCCACAACAGAAGCATCGGCTTGCCACCATTATTAGGGCTTGACTAGCCATAAGGAACAAAAATGCACCAACACCCAACCCAGTAGAAATGTCCGAG[T/C]CATAAAGACAGTATTCATAGTTTTTTTCAGCATCTGGGACAATTGTGGCAGTGCTTCTCCTCTGCTCAGCACCAATAGCCAAACCAAAAGCAATGATATC	Contig1355	707
AX-156980696	CTGCAGCTACTGTACACGTGGGAACACTCCTTTCC[A/G]AACCCAGCGGCGACCATACGCTTCGCGATCTCGTG	R	2	1	2	1	1	r	Fagus grandifolia	contig02586_312	GAACTTCCTCGATGCTCAGCTTCTTTAACCCTAgCCTCGACAAGCTCTCCTCGAGGAATTCACGCCTGCAGCTACTGTACACGTGGGAaCACTCCTTTCC[g/A]AACCCAGCGGCGACCATACGCTTCGCGATCTCGTGGAGGTCGTTGATCGTAGCTGAGGGAAGAACGTCGATGATGATTTCGTAGTCGGAGATAGGCTGCG	contig02586	312
AX-156980706	GCTAGTAATCACAAATATGATTGGCTTATCTTGCT[C/G]CTTCTTGCACTGCTAGAAGTCATTCTATTTATCAT	S	8	1	4	1	1	f	Fagus grandifolia	contig08973_146	AGGTGGGCAGATTTAGACAGGTCAAGCTTGGGACACACACTATTGCATCTCATGGTGCCATTATTGCTAGTAATCACAAATATGATTGGCTTATCTTGCT[C/G]cTTCTTGCACTGCTAGAAGTCATTCTATTTATCATTAAACCATTTTACCGCTTTGTGGGAAAGGATATGATGGAAGACCTCAAGTATCCCATGAAAGAAA	contig08973	146
AX-156980709	GGCTCAATCAGCTCGATCGGGCAGCCGTTGATCTT[A/G]ATCAGGCCTCGCCCGCGCTTGCAGTAGGTCACAGC	R	2	1	2	1	1	f	Fagus grandifolia	contig11687_543	CGCCGGCGAAACGGTGTCGTCCAAGGAGGAGgATGGGCTCATAGGCCTTGAACCGTAGGATCTCAGGCTCAATCAGCTCGATCGGGCAGCCGTTGATCTT[G/A]ATCAGGCCTCGCCCGCGCTTGCAGTAGGTCACAGCCACCGCTGTCTTCTTGCGCCCGAAACATTGTACGGACTCCATTGCTGGTGCCGCCATGTTTGCTC	contig11687	543
AX-156980710	ACCATGGTGACGAGGTCACGTGCCGCGACAGCTAA[G/T]ATGTCGGCGCATGAGACGGTGTTGGGACAGGCTAG	K	4	1	4	1	1	r	Fagus grandifolia	contig09513_735	CATAGTTAGATTTAGAAACCAAcccATCTTTTCGACCCAAGAGTACGTTGTAGTAGGGACCACCGACCATGGTGACGAGGTCACGTGCcGCgACAGCTAA[g/T]ATGTCGGCGCATGAGACGGTGTTGGGACAGGCTAGCTCCAACGCGGTCTTGGCGCGTACCACCACGTCGAAGGCGTCACCtGGGAGAGAGAGGTTGATGT	contig09513	735
AX-156980733	GCGCGTGAAATTGGAACAACGTCGTCCGCGGAGGC[A/G]TAACCAGGAGCAGGAACATCTTCTTTGTTGTTGTT	R	4	1	4	1	1	f	Fagus grandifolia	Contig2434_1241	ACAGGAATAGCTTATGCTCTTCCTCAGTCCATGGCACCCCTCGTTTGCGCTCACGGTCACGATTGGCGCGTGAAATTGGAACAACGTCGTCCGCGGAGGC[A/G]TAACCAGGAGCAGGAACATCTTCTTTGTTGTTGTTATTAATCTCCTGAGGATGTTCGTACTGAGAGAGGTTGTTCATACTCACGCTCTTCCTCATCGCGT	Contig2434	1241
AX-156980736	GACATCAATGTTAGAGCTGCTCCAGCCGCAAACAC[A/G]CCTTTCCGGAGGGTGGCACATGATAAGTGCTCTAC	R	4	1	4	1	1	f	Fagus grandifolia	Contig3754_358	GCTTCTCCCATCCACCAGTATCAGCTCTAGAGTGAGACCAGTAGTAAAGAATTGACCCCAGCAGTGACATCAATGTTAGAGCTGCTCCAGCCGCAAACAC[G/A]CCTTTCCGGAGGGTGGCACATGATAAGTGCTCTACCTTAAAGACAGCTCGATACTTGGTGTGGTATGCATTCTTAGCTGAGCCGGCCAACAAGCACGCCT	Contig3754	358
AX-156980737	AGTACATCCTATGAACTTATCACTGCTGCGACGGC[A/G]GCGCCTCGCCTGACTCACGCTTAGATGCTTCCTTA	R	4	1	4	1	1	r	Fagus grandifolia	Contig656_269	TAAGAAATCCTGCTACAACAACCCACATGCCATCTATGTAAGGGGTTTCAAGATTAAAAGTACAGAGTACATCCTATGAACTTATCACTGCTGCGACGGC[G/A]GCGCCTCGCCTGACTCACGCTTAGATGCTTCCTTAATCTCATCGCCAGCATCATCCGTGATGTCAGAAGTCCACAAAGTCAGATTGTCTCGGAGAAGTTG	Contig656	269
AX-156980743	GGTTACTGGGGTGGGGTCCGACCCGGTGTTGAGGA[A/G]ATGGAGCAATATGGGTCCTTGATGAAGTATCCGAT	R	2	1	2	1	1	f	Fagus grandifolia	Contig2637_1113	GCATAGTGAACATAGCGAAAGAGAAGCATGGGTTGAAGTACGTGTACGTGTGGCACGCGATTACTGGTTACTGGGGTGGGGTCCGACCCGGTGTTGAGGA[A/G]ATGGAGCAATATGGGTCCTTGATGAAGTATCCGATTGCGTGTAATGGGGTGACGGAGAATGATCCGACGTGGAAGACGGACGTGCTGGTGAAGCAAGGAT	Contig2637	1113
AX-156980745	TCCGGCAGCTTGAACTTTATCGATGGTACTCCTAC[A/C]TTCGCCACTGCCACTTTCGCTGTTGTAGGAAAGGG	M	4	1	4	1	1	f	Fagus grandifolia	contig07331_1106	TTCTATTGGAAAaGaGCAAATGGAATGTGATGATGTATGGGGATGGGAAGGACAAGACCATTGTCTCCGGCAGcTtGAACTTTATCGATGGTACTCCTAc[a/C]TTCGCCACTGCCACTTTCGCTGTTGTAGGAAAGGGTTTCATTGCAAAAGACATGGGGTTCATTAACAATGCAGGTGCTGCAAAGCACCAAGCGGTTGCAA	contig07331	1106
AX-156980750	TTTTGGGTTGTTTTTGGCAAGGAAGCTCTCGCTCA[A/C]CAGGGCGGTGTTCTACATGATAATGCAGTGCTTGG	M	4	1	4	1	1	f	Fagus grandifolia	contig08251_481	ATGATCTTTGCTCTTGTCTATTGCACTGCTGGCATTTCAGGGGGTCATATTAACCCAGCAGTGACTTTTGGGTTGTTTTTGGCAAGGAAGCTCTCGCTCA[A/C]CAGGGCGGTGTTCTACATGATAATGCAGTGCTTGGGAGCTATCTGTGGTGCTGCTGTGGTAAAGGGCTTCCAAAAGGGCCAGTACGAGAGGCTTGGTGGT	contig08251	481
AX-156980753	CTGTGGCTGCTCACTTGTTGGAAAAGTACAATCAC[A/G]CGGTGAACGACATGACCCAAAAGGGATATCCTATC	R	4	1	4	1	1	r	Fagus grandifolia	contig09068_570	CATGAAGATATGGGGTGGACTGAACAAGTGTCCACCATTCCACACTGTGGCAGTGAAGGTTGTGCCTGTGGCTGCTCACTTGTTGGAAAAGTACAATCAC[a/G]CGGTGAACGACATGACCCAAAAGGGATATCCTATCTTTGGCTATATGCCATTAGTTCCTGTTGAGGAGATATCCGAGGCAGTCAAGCAGGGTGAGGCTGA	contig09068	570
AX-156980755	AATCTGCAAGTTCCATCATCTGAGCCAGTTCCAAA[C/T]CTATTGCCATCTGGAAAGAATTTCACAGAATTAAC	Y	4	1	4	1	1	r	Fagus grandifolia	Contig2674_559	GTACATCATTATCACCATGCTGCTGATAGTATACTTGGAGTTGGTGCCCAGTTCTGATATCAAATAATCTGCAAGTTCCATCATCTGAGCCAGTTCCAAA[C/T]CTATTGCCATCTGGAAAGAATTTCACAGAATTAACATCTCCTTCATGTCCATGAAATGTCCGCACTGCTCGACTTGCAACACGAGTGTCCCACAAACGGG	Contig2674	559
AX-156980765	CCAAGGAATGTTTCTAATGTAGATGGATCAGGAGC[A/G]TTAAGGATGTCCAAGAGAAGATGCATCATCTCCAA	R	4	1	4	1	1	r	Fagus grandifolia	Contig4485_1954	CATTTGCTTGCCCAAAGTAACCGTGTGGAGATAAAATAACAACATCAAATACCATAGGTATTCTCCCAAGGAATGTTTCTAATGTAGATGGATCAGGAGC[G/A]TTAAGGATGTCCAAGAGAAGATGCATCATCTCCAATACTCGTTCTGCTGTATCACCCCAACCTCTCTCAAAACCCAATCCTTGTAATGCATATTCACAGT	Contig4485	1954
AX-156980768	CTCCAAGGACGGACCACAATTACAAAATTATAACA[A/C]AAGTTTTCCGTCAAGCATTCCAGGAGGAAGCAATA	M	2	1	2	1	1	r	Fagus grandifolia	Contig1055_230	GAGATCCATGCCTTAAATAACATAAGACGAGTCTAATTATTCTTGAAACTATGCTTGGCTAAAATCTCCAAGGACGGACCACAATTACAAAATTATAACA[C/A]AAGTTTTCCGTCAAGCATTCCAGGAGGAAGCAATAAGGCAGCCGTAACAACGCATGGTCCTGAATTTCAATCATTCTTCTTCACTGTGGCTGACTTGATA	Contig1055	230
AX-156980772	TCAACAGTCTTCTGTGTGGCAGTGATGGAGTGGAC[A/G]GTGGTCATGAGACCCTCAACAATGCCGAACCTGTC	R	4	1	4	1	1	r	Fagus grandifolia	Contig520_782	TGCTGCTGGGAATAATGTTAAAGGAAGCAGCTCTTCCACCTCTCCAGTCCTTGCTTGATGGGCCATCAACAGTCTTCTGTGTGGCAGTGATGGAGTGGAC[A/G]GTGGTCATGAGACCCTCAACAATGCCGAACCTGTCATTGATAACCTTGGCAAGGGGAGCAAGGCAGTTGGTAGTGCAACTAGCATTGGAAACAATATCAA	Contig520	782
AX-156980786	TCTGCTCCAGGGTCATCTGAAAGGAATTTTTCTAC[A/G]TCTGCTATAATGGAAAGAATCCCAAGCAAATGGCC	R	2	1	2	1	1	r	Fagus grandifolia	contig05731_468	GTCCATCTATTCAATCAAAGGCACCGATTGGTGGTGGTCTACCCAGCAAAAGCATTACCACTGTTTCTGCTCCAGGGTCATCTGAAAGGAATTTTTCTAC[G/A]TCTGCTATAATGGAAAGAATCCCAAGCAAATGGCCACGTCCTGTATGGCATGCTCCATGGAAGACCTACAGGGTCATCAGTGGCCACTTAGGGTGGGTGA	contig05731	468
AX-156980788	CGCTTGTGAGATGGCAGTGGTATGGATAGGAAATC[A/G]GTTAAGGCGGAATGAGACAGAAGAACAGATATTGG	R	4	1	4	1	1	r	Fagus grandifolia	Contig1698_1274	ATTGAGAGTGTGGTGGATGAGAACAAAGAGAAGACATCTGCTGGGGTGCATGATGCCATGTGTACCGCTTGTGAGATGGCAGTGGTATGGATAGGAAATC[A/G]GTTAAGGCGGAATGAGACAGAAGAACAGATATTGGATTATGTCAATGAGCTGTGCGACCGGCTTCCCAGTCCAAATGGAGAATCAGCAGTTGATTGCAGC	Contig1698	1274
AX-156980791	GGTGAGAAACCAGGAGGAGATGTCAATGACAGATT[C/T]ACTGATTACATTAATCGCGCAAAGAAGATCATCAG	Y	4	1	4	1	1	f	Fagus grandifolia	Contig20593_498	CTACTTCAGAAGTTGGGGAGAAACACAACGAGCCCAAGTTAGAGGCACCTGCAAAAGCACTCACTGGTGAGAAACCAGGAGGAGATGTCAATGACAGATT[T/C]ACTGATTACATTAATCGCGCAAAGAAGATCATCAGGACTGTCACAAATGTTGGTGGTGGTGGGCACAATACTTCTGGACAAGATCATGTTGATGATACAA	Contig20593	498
AX-156980794	GATACTCTGATCAAAGGAACCATTGCAGGTGGTGG[C/T]GTGATCCCTCACATCCACAAGTCACTTATCAACAA	Y	4	1	4	1	1	r	Fagus grandifolia	Contig4859_502	ATCTCAAGGTCAAACGTATCACTCCCAGGCATTTGCAGCTTGCAATCCGAGGTGATGAAGAACTTGATACTCTGATCAAAGGAACCATTGCAGGTGGTGG[T/C]GTGATCCCTCACATCCACAAGTCACTTATCAACAAGTCATCTAAGGACTAGAATACCAATGGATTATGGCTGCTTACATTTGCCGACTTTCTAGGAATAG	Contig4859	502
AX-156980795	CTCTTCACATAGCCACGCTCACCATAAGAAATTTC[A/G]ACATCTCTGTCATCCTCTTCTTCATGGTGACGATG	R	4	1	4	1	1	r	Fagus grandifolia	Contig6445_746	CAATGTCATCTTTACCAGTTTTCTGCTTGAGTATTTCGATGAGGGTCTCGATAGGCAGAGATCTACTCTTCACATAGCCACGCTCACCATAAGAAATTTC[G/A]ACATCTCTGTCATCCTCTTCTTCATGGTGACGATGGTGATGGTGATGCTGATGCGGGATGCTGATTCCACGGGACTCCAATGTATTTCCCACAGTCTGTT	Contig6445	746
AX-156980797	ACCAACAGCAACAGCAACAGTACTTGGCAGCAGTG[A/T]TGAACCAGCAACGTGCAATGGGGAATGATAGGTTC	W	4	1	2	1	1	r	Fagus grandifolia	Contig4254_1698	TGGTGGCGGTGGCGGCGGGTACTTTCATGCGGCTGGACCAGAAGTGATGCCTGGAAACCCATACCACCAACAGCAACAGCAACAGTACTTGGCAGCAGTG[A/T]TGAACCAGCAACGTGCAATGGGGAATGATAGGTTCCAGCCCATGATGTATAATAGACCCCCTCCAGCAGTCAATTACATGGCACCACCACAAGGACCATA	Contig4254	1698
AX-156980802	GATGGAAGTTTCATCATGAATGTGCAGGAGTTAGC[A/G]ACTATCCGGGTGGAGAATCTTCCGGTTAAGATCAT	R	4	1	4	1	1	f	Fagus grandifolia	Contig7938_802	GATTGCCTGCTGCTATTGGAGCTGCGGTGGCGAATCCTGATGCCATCGTTGTAGACATTGATGGTGATGGAAGTTTCATCATGAATGTGCAGGAGTTAGC[A/G]ACTATCCGGGTGGAGAATCTTCCGGTTAAGATCATGTTGCTGAATAATCAGCATTTGGGAATGGTGATGCAATGGGAGGATAGGTTTTATAAGGCTAATA	Contig7938	802
AX-156980808	CGGGTTATAAGAGCAGGAGAGTTTGAGAAATTCTT[A/G]ACATCTGGCTTTTACTTGCATGCAGTATTTGTTCT	R	4	1	4	1	1	f	Fagus grandifolia	contig07460_1187	CCCCGAAAGAAGTGAAACTCCATTATAGCAAtGAAcTGCAaGGATGCAggggCACATTTGTtACCCGGgTtATAagAGCAGGAGAGTTTGAGAAATTCTT[G/A]aCATCTGGCTTTTACTTGCATgCAGTATTTGTTCTTTTATTCCTTgTATGGTATTGGCTCTTATTTTATAATAaCCAGGCTATGTTGGCATTTGGATGTT	contig07460	1187
AX-156980820	CCTATGGTATTTGATGTTGTTATTTTATCTCCACA[C/T]GGTTACTTTGGGCAAGCAAATGTTTTAGGTTTACC	Y	4	1	4	1	1	f	Fagus grandifolia	contig06108_841	ATCTTCTCTTGGACATCCTTAAcGCTCCTGATCCATCTACATTAGAAAcATTCCTTGGGAGAATACCTATGGTATTtGATGTTGTTATTTTATCTCCACA[c/T]GGTTACTTTGGGCAAGCAAATGTTTTAGGTTTaCCAGACACTGGTGGCCAGGTTGTGTACATACTAGATCAAGTTCGTGCTTTGGAGAATGAAATGCTTC	contig06108	841
AX-156980831	GTGCACAATGGTCATGCTTTGCTGATGACTGACAC[C/G]CGTCGTCGACTTCTGGAGATGGGCTACAAGAACCC	S	8	1	4	1	1	r	Fagus grandifolia	contig06630_858	AACTCCGTGAGGAATTTACAAGGCGCAATGCTGATGCAGTGTTTGCTTTCCAACTCCGAAATCCTGTGCACAATGGTCATGCTTTGCTGATGACTGACAC[g/C]CGTCGTCGACTTCTGGAGATGGGCTACAAGAACCCAATCCTCCTGCTGCATCCACTGGGAGGCTATACAAAGGCAGATGATGTTCCACTTAGTTGGCGAA	contig06630	858
AX-156980841	GATTACTTTAAGAGGCTGTTCAACTTCAAGAAAGA[C/T]AGGGATGGCTACTGGAAATGGTTTGCAGGTAACTT	Y	4	1	4	1	1	r	Fagus grandifolia	contig08230_540	GGAGAGGGAACACAGCAAATGTCATCCGCTACTTCCCCACTCAGGCcTTGAACTTTGCTTTCAAAGATTACTTTAAGAGgCTGTTCAACTTCAAGAAAGA[c/T]AGGGATGGCTACTGGAAATGGTTTGCAGGTAACTTGGCTTCTGGTGGTGCTGCTGGTGCCTCTTCCCTGCTCTTTGTCTACTCTTTGGATTATGCCCGAA	contig08230	540
AX-156980864	TACCCAACCTGCTTTGAGTAGATCAGAATTTTGTC[A/G]AACTCCCTCCGCTCAGCAAAAGCAGCGACGACTTT	R	4	1	4	1	1	r	Fagus grandifolia	contig02014_1080	AATTCACAGCTCCCTGAGGATCTGAACGAAGAATGGTTTGCAAAAGGAATAGATAGTCTGGAGTGTACCCAACCTGCTTTGAGTAGATCAGAATTTTGTC[g/A]aaCTCCCTCCGCTCAGCAAAaGCAGCGACGACTTTCGGAGTTGCTCTGGCTTTAATATATATTTTCAATGCTAGATCATTATCCACAGTCTTCACAAGAT	contig02014	1080
AX-156980869	TCTTGTCAAAAAATTCGAGGAAAGACCAGGAGCCA[A/G]AGCGAATACAATCACCGAGAATTAAATAGTTAATC	R	4	1	4	1	1	r	Fagus grandifolia	Contig723_365	TTAAATCTATCCTAGTTAGCAACAAGTATATAATTTTATTTCGCTCGCACTCGAAAAGCCAATCCTCTTGTCAAAAAATTCGAGGAAAGACCAGGAGCCA[A/G]AGCGAATACAATCACCGAGAATTAAATAGTTAATCTATTCACCATCGGACTCAATCGAGACGCAACAACCGGCGCAAATCGCTGGTGGCGGCGCCGTTCT	Contig723	365
AX-156980871	GTGAAGCCTATCAAGAAGGAAGTGAAGAGGGCAAC[A/G]CTGAAGAAGAATCCTCTCAAGAATCTGAATGCACT	R	4	1	4	1	1	f	Fagus grandifolia	contig07822_931	CTAGGTCGAAGATGGTGAATGCTGATCTTGCTAGGATCATCAATTCGGATGAGGTGCAGTCCGTTGTGAAGCCTATCAAGAAGGAAGTGAAGAGGGCAAC[A/G]CTGAAGAAGAATCCTCTCAAGAATCTGAATGCACTTCTCAAGCTCAATCCCTATGCCAAGACCGCCAGGAGGATGGCGCTTTTAGCCGAGGCTGATCGCG	contig07822	931
AX-156980886	CGGTATAAATACGCGGACGAGGCACAAAAGGCGGT[C/T]GAAAAGCTCGACGGAAAAATTGTCGATGGCAGAGA	Y	2	1	2	1	1	f	Fagus grandifolia	contig08060_326	AGGTCGTCGACGTCTTTATCCCCAGAGACCGAAGGACCGGAGAGTCGCGAGGcTTCGCGTTTGTTCGGTATAAATACGCGGACGAGGCACAAAAGGCGGT[t/C]GAAAAGCTCGACGGAAAAATTGTCGATGGCAGAGAGATTATGGTTCAGTTTGCCAAGTACGGCCCAAATGCCGAGCGAATtCACAaGGggAGgATAaTAG	contig08060	326
AX-156980888	CCCCGCCATTCTTCTCCATGTGGTCGTCCTATGTA[C/G]TTCTCCATGATTAGTAAAACCTTCCGGATGAAAGG	S	8	1	4	1	1	r	Fagus grandifolia	contig07061_348	AACCAGTGCCAATCCAGGATCATAGTAATGGGCAAGGGGTTTtCCTtCCATATCAACAGCCATAACCCCGCCATTCTTCTCCAtGTGGTCGTCCTATGTA[g/C]TTCTCCATGATTAGTAAAACCTTCCGGATGAAAGgaTATCTGAaTGCTAAaTCCCATTGAAGTGAAGGTCCCGTTgCcAACCCAATCCAATATTGGCCTT	contig07061	348
AX-156980900	TGGTTTGACTCCAGTGTAATAGCAGTTTGTTCTGT[G/T]GCATCAGATGCTTGCTTGTACCAGTTTCTCTTATA	K	4	1	4	1	1	r	Fagus grandifolia	Contig891_700	AAGGGAGGACATGAACTAAGTCTGACCACTGGCAATGCAGGTGGAAGATTGGCATGTGGTGTGGTTGGTTTGACTCCAGTGTAATAGCAGTTTGTTCTGT[G/T]GCATCAGATGCTTGCTTGTACCAGTTTCTCTTATAGAGCAAAATGTTATTTCAAAGCCGAGGTTGTACTATATAAATAATGGAAACAGCCAATGTTAGTC	Contig891	700
AX-156980901	CCATCATTCCGGTTTGAGGAAGCAGAAATAGCTCT[A/G]GTAGCTGTTTTCTTTAGCTCATCGAACATAGAGCG	R	4	1	4	1	1	r	Fagus grandifolia	Contig3050_505	TAATGAATCTGAAGAAATCCCTCCACATCAACTCAAACATCAACCAGTTCATTCCAGTATCACCACCATCATTCCGGTTTGAGGAAGCAGAAATAGCTCT[A/G]GTAGCTGTTTTCTTTAGCTCATCGAACATAGAGCGGGGAGAGACACATCCCATGGCTAGCCATGGAGAAATCTTGCAGGAAAAGTTTGCACCATATATGC	Contig3050	505
AX-156980904	GGAGCTGAGGTTCGCTACGACGAGGCCAGCGAGCA[C/G]TGTAATATCGAAGCTGGAGGAAGTGGCAGCCAAGG	S	8	1	4	1	1	f	Fagus grandifolia	contig03169_1039	ATATCTTTATCGGAAGGGTTCGACTTGTCGCCGCTGTTCGAAGAGAAGAAGAGGGAGGAGAAGGAGGAGCTGAGGTTCGCTACGACGAGGCCAGCGAGCA[G/C]TGTAATATCGAAGCTGGAGGAAGTGGCAGCCAAGGCTGGGAAATTCAGCGTGAAGAAGAGCGAATCGACGGTGAGACTTCAAGGCCATGAGAGTGGACGT	contig03169	1039
AX-156980910	GTGGGCTCAAGGTCAACAAAGACAGCACGAGGGAC[A/G]TGCTTCCCAGAACCAGTTTCACTGAAAAAGGTGTT	R	2	1	2	1	1	r	Fagus grandifolia	contig06888_1382	CACTGATCAGCTGTTCCGGGTGGAAGAGCTGGCGGTAAGTTCCAGTCCTCACTTCATCAATGACAGTGGGCTCAAGGTCAACAAAGACAGCACGAGGGAC[g/A]TGCTTCCCAGAACCAGTTTCACTGAAAAAGGTGTTGAAGGCATCATCACCTCCACCAACAGTCTTGTCACTTGGCATTTGGCCATCAGGCTGGATGCCAT	contig06888	1382
AX-156980927	TAACAAGTAACAGCCACTTTGCTTTGAGCCTTTGT[C/G]CATCTCTGCTCATTTGCAGTTGCATGGGTCGCAGG	S	8	1	4	1	1	r	Fagus grandifolia	Contig770_250	CAATAATATATAAGCTAGACCCAACAATACATTCCGGTTTCTTGTCCCTTTTTATTAGAATAACCTAACAAGTAACAGCCACTTTGCTTTGAGCCTTTGT[C/G]CATCTCTGCTCATTTGCAGTTGCATGGGTCGCAGGTGCAGTTTGATCCACACTTGCAGCCATTCTCTGCTCCAGAGCTCATCTCAGACCCCTCATAGTGG	Contig770	250
AX-156980936	GTGAATGAGCAAGACATCACGAAACTAGGGTGCCC[A/T]GTGGCACAACCCAAGTTCATGAGCCGACCCTCAGC	W	8	1	4	1	1	r	Fagus grandifolia	Contig219_597	CCTTCTTCTCATACTTTCCGGTTGCCCTCTCCTTCCACAGCTCGAGCTGTGCAATCACCTGGTTGGTGAATGAGCAAGACATCACGAAACTAGGGTGCCC[T/A]GTGGCACAACCCAAGTTCATGAGCCGACCCTCAGCCAACACAATGATGCCTGAGTTTGTATCGGGGAACACCCACCTGTCTGTTTGGGGCTTGATGGTGA	Contig219	597
AX-156980941	GTAGCGGTAACAGCTGAGGTAGCCCAAGACGAGGT[G/T]GTAGTAACAGCTGATGATGAGGTTCAGGTAGACAC	K	4	1	4	1	1	f	Fagus grandifolia	contig03779_276	TTTCAGTTAATGCCATCATCTCCAGCAAGTGGCGCCTCCTAAGGATATCAGCTGCAGTTGAAGAGGTAGCGGTAACAGCTGAGGTAGCCCAAGACGAGGt[G/T]gTAGTAACaGCTGATGATGAGGTTCAGGTAGACACGGAGTTGGGGTtGGTTGAGGAGGAAGATAAGAGAGAAGAGGAAGTGTTGGATAATGGAGAGGGTG	contig03779	276
AX-156980960	TGGCCTAGCAATTGCTTTTGTTTGGGTTCTCATCT[C/G]TAGCATATCCAGCTTGTTCAAAGACCTTAACCCAT	S	8	1	4	1	1	r	Fagus grandifolia	contig06191_2228	CCTTGTCCACATATGATTTTCCCATTAGGCATGTCCTTCTCAGTTTTACTCACTGTGCTTCTTGCTGGCCTAGCAATTGCTTTTGTTtGGGTTCTCATCT[g/C]TAGCATATCCAGCTTGTTCAAAGACCTTAACCCATAATGAGTCATTGCTTGGTTCCTTAGGCCTAAGTTTGCTTTAGTTTCTGATCCTGAAGTTCCATGG	contig06191	2228
AX-156980961	TTCTCCGGTTATCAGGATGAGCTTTTATGGGGTGC[C/T]GCTTGGCTACACAAGGCAACCAGGAATCCAGCTTT	Y	4	1	4	1	1	f	Fagus grandifolia	contig07345_658	CCGATAAGTACAGAGGAGCCTACAGCAATGGTTTGAAGAAAGTTGTGTGCCCcTTCTATTGCTCTTTCTCCGGTTATCAGGATGAGCTTTTATGGGGTGC[T/C]GCTTGGCTACACAAGGCAACCAGGAATCCAGCTTTCCTAAACTACATTCAAGTTAATGGACAGCTCTTTGGAGCTGCAGATTTTGATAATTTCTTTGGGT	contig07345	658
AX-156980965	GAGAAGTCTTGCCGCACTGTGATGAGCAAGTCACC[C/T]AACAAGCATAACCGTCTATACATGGAAGCACGTCC	Y	2	1	2	1	1	r	Fagus grandifolia	Contig757_1886	ATTTCATGGGTGGAGCAGAGATTATAAAGTCTGACCCTGTTGTGTCCTTCCGTGAGACAGTTCTGGAGAAGTCTTGCCGCACTGTGATGAGCAAGTCACC[C/T]AACAAGCATAACCGTCTATACATGGAAGCACGTCCCATGGAAGAAGGGCTTGCAGAGGCCATTGACGACGGCCGTATTGGTCCAAGGGATGATCCTAAAG	Contig757	1886
AX-156980968	GTGGTGGAAGGAAACGTCCATTTGGCAAGCGACTG[C/T]TGGGATCACGTAGCTCATCAAAAAAGGGATGGATT	Y	4	1	4	1	1	f	Fagus grandifolia	contig06687_453	TGGGATCAATTTCACCAAAATCTCAACCGGCACCCCcTTCAATTCATGAGATTTAAAGTTGAATAGTGGTGGAAGGAAACGTCCATTTGGCAAGCGACTG[T/C]tGGGATCACGTAGCTCATCAAAAAAGGGATGGATTAAAGCATCCAGAGCTGAGCACCGTAGGTTAGGGGAGTATTGCAGTAGTCTTGAAACAAGATCAAC	contig06687	453
AX-156980975	TCCCAAGAAGCATTGGCCTAGCTTCTAAGACACTC[A/G]TTGAAGTGCTCTTCTTACGCAACTGTCTCACTGGG	R	4	1	4	1	1	r	Fagus grandifolia	Contig4440_766	AGATAATCTTGGCTCCACGCCAGCCCTTTATCTCACTTTCGCCAACAACAATTTCACCGGGCCAATCCCAAGAAGCATTGGCCTAGCTTCTAAGACACTC[A/G]TTGAAGTGCTCTTCTTACGCAACTGTCTCACTGGGTGCTTGCCATACGAAATTGGGTATCTGAAAAATGCCACTGTTTTTGATGTCAGCTACAACCTATT	Contig4440	766
AX-156980982	CGATGCTGGCCTGCCCGCGGAAGAGTACACCGCCC[A/C]GAAGGACGGCTGAGCAACCGCGGCCAAGTCTGGCT	M	4	1	4	1	1	r	Fagus grandifolia	contig00280_852	AAGGGGCTATAACACTCCCCCGAAGGAGAGCTACATTCCCCGAACCTTTATACGGCCCCCAAAACCGATGCTGGCCTGCCCGCGGAAGAGTACACCGCCC[A/C]GAAGGACGGCTGAGCAACCGCGGCCAAGTCTGGCTGCATGAGCTTCCCTTTCAACAATTTCACGTGCTTTTTAACTCTCTTTCCAAAGTGCTTTTCATCT	contig00280	852
AX-156980984	ACAGCCCTCTGCACCTTAGCAAGGTCACCTCCTGG[A/G]ACAACAGTTGGTGGCTGGTAATTGATACCACACTT	R	4	1	4	1	1	r	Fagus grandifolia	Contig1321_541	GATCAAACTTGTGGTCAATACGAGAGAACACCTCAGCAACACTGGTTGAGTTGGAGATCATGCAGACAGCCCTCTGCACCTTAGCAAGGTCACCTCCTGG[G/A]ACAACAGTTGGTGGCTGGTAATTGATACCACACTTAAACCCAGTTGGACACCAGTCAACAAACTGGATCGTGCGCTTGGTCTTAATGGTGGCCACAGCTG	Contig1321	541
AX-156980989	TATAAGAGAAACTGGTACAAGCAAGCATCTGATGC[A/C]ACAGAACAAACTGCTATTACACTGGAGTCAAACCA	M	4	1	4	1	1	r	Fagus grandifolia	contig10922_159	GACTAACATTGGCTGTTTCCATTATTTATATAGTACAACcTCGGCTTTGAAATAACATTTTGCTCTATAAGAGAAACTGGTACAAGCAAGCATCTGATGC[C/A]ACAGAACAAACTGCTATTACACTGGAGTCAAACCAACCACACCACATGCCAATCTTCCACCTGCATTGCCAGTGGTCAGACTTAGTTCATGTCCTCCCTT	contig10922	159
AX-156981010	CGCTTAGATCAGCCGAAAGAAATTCAAGCCTTAAA[A/T]CTAGAACCAGGTTTTACCCTGGGCTCTACCTCACG	W	8	1	4	1	1	r	Fagus grandifolia	contig01157_325	GACACCTGCGTTATCGTTTAACAGGTATGCCGCCCCAGCCAAACTCCCCACCTGACTATGTCTTCCGCTTAGATCAGCCGAAaGAAaTtCAAgCCTTAAA[a/T]CTAGAACCAGGTTTtACCCTGGGCTCTACCTCACGGAATAAGTAAAATGGCAAAACGAGTAGTGGTTTTACAGGATCGCTTTCGCTCCCACTTAGGCTAT	contig01157	325
AX-156981014	ATTCATAATCTGGGTAGTTTTCTTTTCCTCTTCTT[A/C]TGTCTGGGATACTTGAAGAGCTGCTTGAATTTCCA	M	4	1	4	1	1	r	Fagus grandifolia	Contig3114_316	AAAGCCTTCCAATTCACCAAGTCTTGAGCCTATTGCTGAAGAGGATGCCGAGGAATACGATTATGATTCATAATCTGGGTAGTTTTCTTTTCCTCTTCTT[A/C]TGTCTGGGATACTTGAAGAGCTGCTTGAATTTCCAAGGCTACCCGAATTCAGATTTATATAAACGCTACAGTGTTATGTTGAGTTGAAGTTTAATGTATC	Contig3114	316
AX-156981021	GTAAACACCATCCTGGATGCTGCCAGCAAATCCCA[A/G]AGGGTCAAAGAATTTGCCACCCGGGTAGCCCTGTT	R	2	1	2	1	1	f	Fagus grandifolia	Contig1090_347	ATGGCAAGCCTAGCATGTTTGATCTCAGCCAACTTCAGTCTCTCTAGCTTCTCCACATCAGGAATGTAAACACCATCCTGGATGCTGCCAGCAAATCCCA[G/A]AGGGTCAAAGAATTTGCCACCCGGGTAGCCCTGTTCCCCAGTTGCATTGGCAAAGTTCTCAGCTGTCCTTGACCACGGTGTAGCCCATTCCACAGACTGT	Contig1090	347
AX-156981024	ACGATGAAGGAGATTGGGGCATCCTCAAAATCTTC[A/G]TCTGTTTTCATCCCACATGGGCCTGGTGCAGTCAG	R	4	1	4	1	1	r	Fagus grandifolia	Contig2926_960	AGAATGTGCCTGGAACAACTGCCAAGGATGTCATGGACATGGTGCTGGTTACGCAATACTTCGACACGATGAAGGAGATTGGGGCATCCTCAAAATCTTC[A/G]TCTGTTTTCATCCCACATGGGCCTGGTGCAGTCAGAGACGTTGCTTCACAAATCCGAGAGGGTCTTCTTCAATCCCATTCTGTCGAGAGTTGAAGACTAA	Contig2926	960
AX-156981036	CAGGTCCCGTAAAAATCTGAGATAGCACATCCCAT[C/G]AGGAAGAGATGTCAGATTGGGACATTCTTCAATTT	S	8	1	4	1	1	r	Fagus grandifolia	contig09009_268	TGAAGtGAGGTGAGCTCGCcAaTctGCTCTGGGAAAGTTGTCcAATTGACgAaGTCTTGAATtCTCAGGTCCcGTAAAAATcTGAGATAGcACATCCCAT[g/C]AGGAAGAGATGTCAGATTGGGACATTCTTCAATTTCGAGCTTTTCAAGTGAGGTGAagTTGCTAATCCActcGGGgAAaGTCGTCAAAtttggAAACCCT	contig09009	268
AX-156981044	GATTAACTATTTAATTCTCGGTGATTGTATTCGCT[C/T]TGGCTCCTGGTCTTTCCTCGAATTTTTTGACAAGA	Y	4	1	4	1	1	r	Fagus grandifolia	contig08728_771	AGAACGGCGCCGCCACCAGCGATTTGCGCCGGTTGTTGCGTCTCGATTGAGTCCGATGGTGAATAGATTAACTATTTAATTCTCGGTGATTGTATTCGCT[t/C]TGGCTCCTGGTCTTTCCTCGAATTTTTTGACAAGAGGATTGGCTTTTCGAGTGCGAGCGAAATAAAATTATATACTTGTTGCTAACTAGGATAGATTTAA	contig08728	771
AX-156981054	GCAAGGTCTTGAACCTTTTGTCAACTGCATTGTTG[G/T]TGTTGGGATTTTCATTGTTGTTGTTGGTGGTGTTA	K	4	1	4	1	1	f	Fagus grandifolia	Contig2045_887	GTCATTATTGCATACAAAGATGTATCCTCCCAACACCTCATCCCGTGGGAGAGTCTCTGTTGCTGGCAAGGTCTTGAACCTTTTGTCAACTGCATTGTTG[G/T]TGTTGGGATTTTCATTGTTGTTGTTGGTGGTGTTATTGTTACTGTTATTGTCGTTGGATGCTTTACTGATGTGGTTAATATTGCTACTATACTTGGTACC	Contig2045	887
AX-156981057	AGAGTGGAATTAAGAGGAGGCTTTCGAAGCCCAGG[A/G]GCGACCGTTATGAGACACGTGTCGGCGATCAGTTG	R	4	1	4	1	1	r	Fagus grandifolia	Contig763_430	CGGGTTGAACCGGTTCGCCGACCTGACCAACGAGGAGTACCGAGCTATGTACCTGGGTGCTAAGAAGAGTGGAATTAAGAGGAGGCTTTCGAAGCCCAGG[A/G]GCGACCGTTATGAGACACGTGTCGGCGATCAGTTGCCTGAGTCCGTTGATTGGAGGAAAGAAGGTGCGGTCGTTGACGTCAAAGACCAAGGGAGTTGTGG	Contig763	430
AX-156981060	AAGAGTGATGACCGGTCCTCTAGACGTCCTCTTCC[A/G]TATTCATATGGAATCCCTTGTTTCTCACATATCTT	R	4	1	4	1	1	r	Fagus grandifolia	Contig2963_618	TGGGTCTACCAGTCACACCAGCAGCATTGAAAACATGGGTTGGCTTAACATTCTGAATATCTGCCAAGAGTGATGACCGGTCCTCTAGACGTCCTCTTCC[A/G]TATTCATATGGAATCCCTTGTTTCTCACATATCTTCCCAAGCAGACCACCAATCCAACCAGTCCTACCATAGATCAAGAACTTCAAGGAAGGTTTTCGAG	Contig2963	618
AX-156981069	TACGTAAGATAATTGTCTGCTCGATTATCAGCCTG[A/G]TGGTATGGAGCAATGTTATTAGTTTCATCTTCCAC	R	2	1	2	1	1	r	Fagus grandifolia	Contig4491_514	CATCCATACCAGTGCAAGCATCATTACATAATTTAGCAGAAATAAATTTTTTGGTGTCCTTGCTATACGTAAGATAATTGTCTGCTCGATTATCAGCCTG[G/A]TGGTATGGAGCAATGTTATTAGTTTCATCTTCCACCGAGGAAGGATTAGAAAGGCTACTACAGTTGGTAGCTGGACTTTGACTTCTTTCTTTTACAAAGC	Contig4491	514
AX-156981073	GATTCACCTTGGATGCTATTTACAGCTGCACCTTC[C/T]ACACAACACTTCCTTTCCTCCTTTGGCCTTTGCAT	Y	2	1	2	1	1	r	Fagus grandifolia	Contig26237_370	CTGATATTTCCATTGACAAGCTTGGCTTCATTTCAGATTCACATTTGTTAGTGTCTCCACTGTCCGATTCACCTTGGATGCTATTTACAGCTGCACCTTC[C/T]ACACAACACTTCCTTTCCTCCTTTGGCCTTTGCATCAGATCAGTCAGCTTCTGCAACTGGACAACCAAATCCTGCTTTTCTTTCTTCATAGCTTCGAACA	Contig26237	370
AX-156981074	CCAGAAAATCCATTGGTCATCCCAGGCCTTGTCTT[G/T]GTTGTAGATCACTGCGGCTCCAAAACTTCTAGCTG	K	2	1	2	1	1	r	Fagus grandifolia	Contig621_478	GCTGCTGCTCTAAGAACGAATTGATGGTAGAAGGCAGCAATGGCAGCTCCAACAAAAGGTCCAACCCAGAAAATCCATTGGTCATCCCAGGCCTTGTCTT[G/T]GTTGTAGATCACTGCGGCTCCAAAACTTCTAGCTGGGTTGATACCCGTGCCAGTGATTGGGATTGTGGCCAAGTGAACCATGAATACAGCGAATCCAATA	Contig621	478
AX-156981089	GGGTTCTTGTAGCCCATCTCCAGAAGTCGACGACG[C/G]GTGTCAGTCATCAGCAAAGCATGACCATTGTGCAC	S	8	1	4	1	1	r	Fagus grandifolia	Contig2055_960	TTCGCCAACTAAGTGGAACATCATCTGCCTTTGTATAGCCTCCCAGTGGATGCAGCAGGAGGATTGGGTTCTTGTAGCCCATCTCCAGAAGTCGACGACG[C/G]GTGTCAGTCATCAGCAAAGCATGACCATTGTGCACAGGATTTCGGAGTTGGAAAGCAAACACTGCATCAGCATTGCGCCTTGTAAATTCCTCACGGAGTT	Contig2055	960
AX-156981090	ATGAACCGCTGGAAGTGATCGATCCGGACATTACC[A/G]ACATCATCGAGCTCGAGAAAGCTCGGCAATGGAAG	R	4	1	4	1	1	r	Fagus grandifolia	Contig6175_172	CTCTTTGCCTAACGAGGCAGTACAGGAAAAGGAAAAAGCTCGAGCTACTTGGATTAAGCAATTGAATGAACCGCTGGAAGTGATCGATCCGGACATTACC[A/G]ACATCATCGAGCTCGAGAAAGCTCGGCAATGGAAGGGTCTTGAGCTTATACCTTCAGAAAACTTCACGTCCTTGTCAGTGATGCAAGCTGTTGGATCTGT	Contig6175	172
AX-156981099	AACGGAGAGCTCAGTGAATCCCCTGGTCTGATTAA[C/T]TCAAGCCCATATGAGAAAGGATGGATAATTAAGGT	Y	4	1	4	1	1	r	Fagus grandifolia	contig10617_401	CGGTTGAAAGTGTCAAGGCTACTAGTGATATTAATTCTCCCATTTCAGGGAAAGTGCTTGAAGTAAAcGGAGAGCTCAGTGAATCCCCTGGTCTGATTAA[c/T]TCAAGCCCATATGAGAAAGGATGGATAATTAAGGTTGAGGTGAGTGACAGTGGTGAAGTGAAGAATTTGATGGATGCAGATAAGTACTCCAAGTTCTGTG	contig10617	401
AX-156981106	CTCCCGACGACCCTTGAAAATCCGCTGGAAGGAAT[A/C]AGATTCGCGCCAGGTCGTACTCATAACCGCAGCAG	M	4	1	4	1	1	r	Fagus grandifolia	Contig228_652	TCGGTTTGTCCGGAGCTAGGGTTTAACGGCCGGCAGAGCACTACACCTCTGTAGTGTCCGGTGCGCTCCCGACGACCCTTGAAAATCCGCTGGAAGGAAT[A/C]AGATTCGCGCCAGGTCGTACTCATAACCGCAGCAGGTCTCCAAGGTGAACAGCCTCTAGTTGATAGAACAATGTAGATAAGGGAAGTCGGCAAAATAGAT	Contig228	652
AX-156981107	TTACCTTTCTTGCTTGCTATTGAGGATGTGTTTTC[A/G]ATTACGGGTCGTGGTACTGTCGCCACGGGCCGTGT	R	4	1	4	1	1	f	Fagus grandifolia	Contig2850_1114	ATAAGATTTATGAACTTATGGATTCTGTTGATAGTTATATACCAATCCCACAAAGACAAACTGAATTACCTTTCTTGCTTGCTATTGAGGATGTGTTTTC[G/A]ATTACGGGTCGTGGTACTGTCGCCACGGGCCGTGTCGAGAGAGGTCTGATTAAGGTCGGAGATACTGTCGATATTGTGGGTTTGAAGGATACTAGGAGTA	Contig2850	1114
AX-156981112	GGGCCTTTAACCGAACTAGCTCTGCTCACCAGATT[C/T]GAATCAAGAAAAACAACTATGACTGTGATGTCATC	Y	2	1	2	1	1	f	Fagus grandifolia	contig06702_265	GTGTGGCACAGGGGGCTAAAGTTTTTGCAGATAGGTTAACACCAGCTCCTCTtACaGACAAAGTAGGGCCTTTAACCGAACTAGCTCTGCTCACCAGATt[c/T]GAATCAAGAAAAaCAACTATGACTGTGATGTCATCATGGAAATGTCGGCGGACACCACGGTCAATTTTCTTCAGATCTGTGTATCTCATTTCTCTCTTCT	contig06702	265
AX-156981118	CCTTTCTTTTCAGCCTCACCCTGCTTGACTGCCTC[A/G]GATATCTCCTCAACAGGAACTAATGGCATATAGCC	R	4	1	4	1	1	f	Fagus grandifolia	Contig1550_371	AGAAACTCTTTTAATCTGAATCAGAAGAATCTGCTTTTTGTTCAGCATATGCTGCTGCTGCATCTCCTTTCTTTTCAGCCTCACCCTGCTTGACTGCCTC[G/A]GATATCTCCTCAACAGGAACTAATGGCATATAGCCAAAGATAGGATATCCCTTTTGGGTCATGTCGTTCACCGTGTGATTGTACTTTTCCAACAAGTGAG	Contig1550	371
AX-156981130	CTTTTAGTGGAACCTGATCATCATGTGTCCATATC[C/T]AGTTTGGAGCTATTGATTTTTTCAGGAAGCATGAT	Y	4	1	4	1	1	r	Fagus grandifolia	contig02167_397	TTTGAGCTTTTCATGTAGTGCTTGTACATCTGTCTTCttgtCTTGTTTCTGTTGATTTTTTCTTGCTTTTAGTGgAACCTGATCATCATGTGTCCATATC[t/C]AGTTTGGAGCTATTGATTTTTTCAGGaagcaTGATTTTTtATTTTGGTGCTTCACAGCTTAAGCagTGGAGTCTGATTCAGCAATAAGCTCTCTTTCCTC	contig02167	397
AX-156981138	CTGACCATTACTGCATCAATCACAGTTGATGGATC[A/C]TCTTCAAATAATTCTGAAAATGAGAAGCTCCCGGA	M	4	1	4	1	1	r	Fagus grandifolia	contig01426_689	TAAGGAGTGCTGCTAGGGAAAAGcTGCGCCGGCGAGGCGATAGCCATCTTTCAGCAGTTGACAATCTGACCATTACTGCaTCAATCACAGTTGATGGATC[a/C]TCTTCAAATAATTCTGAAAATGAGAAGCTCCCGGAAATCACCAGGAGTTTGCCATTCTCCCCAACGAGTTTCCTAGAATCACTAGGGAACTTGGCTGTTC	contig01426	689
AX-156981139	CTGCTGAAGGATTCTGCAGATGAAATCCTGGATAC[C/T]GAAGCCATGGGCACTACTGGTGTTGTAGACATTAA	Y	4	1	4	1	1	f	Fagus grandifolia	Contig1864_902	CCATCTTGTGTGCATCTTATTGGTCTGCATGGAGTGCTAGAGAGGCAGTTATTGAACAGGACAAGCTGCTGAAGGATTCTGCAGATGAAATCCTGGATAC[T/C]GAAGCCATGGGCACTACTGGTGTTGTAGACATTAACACAACATCTGCTGTCCTGTTTGTTGTTATTGCTTCATGCTTCTTGGTTTTACTATACAAACTTA	Contig1864	902
AX-156981142	TGTCAGCCTCAAACCTCCAATGGCGGGGCTTCTTC[A/G]GTATCTAGATCGGGAAAAGTTGATGCTATGGTTTT	R	4	1	4	1	1	r	Fagus grandifolia	Contig7606_614	ATCATTGCCACCAAAACCTCATGAAAGTTTTCTCTGCCGTTGGAAGTGTGAAGTCAATCCGTACTTGTCAGCCTCAAACCTCCAATGGCGGGGCTTCTTC[A/G]GTATCTAGATCGGGAAAAGTTGATGCTATGGTTTTCAGTAACAAGTGGCATGCTTTTGTGGAATATGAATCTGTTGAGCTGGCTGAGAAAGCAGTTGCAG	Contig7606	614
AX-156981147	CCACTCTTCCCTTGGAAAGCCCTTCGACAATTCAG[C/T]GCTCTGCTTCAAGACTGGGCATTATCTGCAGCATC	Y	4	1	4	1	1	r	Fagus grandifolia	contig06501_294	ATCGACCACATAAAAACCCCTTCTCATGGAAAGGATTCAAAGAAGCATTTTTCTTATCTTGCTCTCCACTCTTCCCTTGGAAAGCCCTTCGACAATTCAG[c/T]GCTCTGCTTCAAGACTGGGCATTATCTGCAGCATCTGAATCACTTCCTGAAGAACTCCCTGAATCCGAATCACTTGATGAGGAGGAATCACTGTCTGAGC	contig06501	294
AX-156981148	AACACGTTCTTCGGTACGGAGCAGTCTAATAGAGG[A/T]GCTGGATTTCTATTTACATGAGGGAATCATAAGGA	W	8	1	4	1	1	f	Fagus grandifolia	Contig1282_130	CGTTAGACAATCGGATGCAGGTTCATAAAAGCACAACAAGCATTACCATATTAATTACAATTTAGAACACGTTCTTCGGTACGGAGCAGTCTAATAGAGG[A/T]GCTGGATTTCTATTTACATGAGGGAATCATAAGGACTATCATCAAAATACAATACGGTTACAAACCCTGTATATAGATTACTACATTTCAAGTTTTGGCT	Contig1282	130
AX-156981149	GACCCTGAAATAATGGTGACGTTTCCAATAATCGG[C/T]GATCCACATATGGCAGCCTTTGTGGCTTGGACCAC	Y	4	1	4	1	1	r	Fagus grandifolia	contig06018_669	ACAGCACTGGTTGTAAGACaCCTATATCTAATTTTGAAGCCGGCCAGGAATATAGGGATGTCCCTGACCCTGAAATAATGGTGACGTTTCCAATAAtcGG[c/T]GATCCACATATGGCAGCCTTTGTGGCTTGGACCACAACTCCGTGGACCCTTCCTAGTAATCTTGCCCTTTGTGTCAATGCAGATTTTGTCTATGTGAAGG	contig06018	669
AX-156981168	GTTGCTGAGGAGGCTTAGGCTCTGGCTC[C/T]GGCGGAGGCGGAGGAGTGTAGTTCTCTGGTGGAGG	Y	4	1	4	1	1	r	Fagus grandifolia	Contig3637_905	CCAGCCTATTCCCCTGATCATCAGCAGAAACCGCATCATCTCTTAAATTCACCAAGTCTTGGGTGACTACTWGTTGCTGAGGAGGCTTAGGCTCTGGCTC[C/T]GGCGGAGGCGGAGGAGTGTAGTTCTCTGGTGGAGGCAACGCTTTAATCTCATTCATACTCTGTGGCGGTTCCTCCTCTTGAGGGATGGGCGGAAGCTCCA	Contig3637	905
AX-156981176	ATATTAGTATATATGAATGTGAGAGAACCATAGTG[A/G]GTATTGAAGCACTTTCGGATGCGAATATTCCGAAT	R	4	1	4	1	1	r	Fagus grandifolia	contig08295_968	ACCGAAGTTGACCGCATGATTTATATTCATCAGGTCTTTGGCTGCCTtATTATTCTCGTTTCTTtATATTAGTATATATGAATGTGAGAGAACCATAGTg[a/G]gTATTGAAGCACTTTCGGATGcgAATATTCCgAaTTCAGTTTtGTTTTGTTTTgTTTTgTTGGCGTATTAAGtCTTATTTTACCAAGTTCATGTAATGTT	contig08295	968
AX-156981177	GGAGAATATGGACCATATGGTGCATATCCAAACCC[A/G]TGGTGATACATAAGAGACCCGTTATCCCCGTAAAC	R	4	1	4	1	1	r	Fagus grandifolia	contig06076_2267	ACTGGTAGTGCTGAGGCCCATATAACTGACCATCATTACCCAAAGTTGGAACTGGTGAAGCTGCTGGAGAATATGGACCATATGGTGCATATCCAAACCC[G/A]TGGTGATACATAAGAGACCCGTTATCCCCGTAAACTCCAGAAGTCATGTCAACTCCCTCAGGATTCAGATATCTTGAGTAGTCCTCCCCCCACTCATTAC	contig06076	2267
AX-156981207	TTCTTCTGCGGTTGCTCAAGGGCTTTCCGGGCCCC[A/G]CGGCGGCTCTTGAAGAGGATGAAACCGTAACCCTT	R	2	1	2	1	1	r	Fagus grandifolia	Contig2698_1209	TCGAATTCACCGTCGGGACGGGACCAAGCGAGGCGAGCTGGCAGGCGGTCATTCGATTACCGATCTTCTTCTGCGGTTGCTCAAGGGCTTTCCGGGCCCC[G/A]CGGCGGCTCTTGAAGAGGATGAAACCGTAACCCTTGGATTTCCCTGAGATCTTATCACAAACCGCCTTGCAATCCTCGATCTCGCCGAACTGCTTAAAGA	Contig2698	1209
AX-156981208	TTAAGGAGGAGCATCAGCATCACAAACAATGCCAG[A/T]CGATATGTCCCTCCCTTGGCGTTTTTAACTTCCAT	W	8	1	4	1	1	f	Fagus grandifolia	contig01573_408	GGCGGCCATTGCAACGAACAGTGGTGTTGCTCTTAACAAGGACAGCAGCATCACAACAATATGCGTTAAGGAGGAGCATCAGCATCACAAACAATGCCAG[A/T]CGATATGTCCCTCCCTTGGCGTTTTTAACTTCCATTTCAGTGTTCCTTTACCTCACTCACCTTTACTATACTAGCTGCTTGATCTTCCTCCACAaCTATT	contig01573	408
AX-156981225	GTGTTGATTGCTGGATTTGGACGTAAGGGTCATGC[C/T]GTCGGTGATATTCCTGGTGTCAGATTTAAGGTTGT	Y	4	1	4	1	1	r	Fagus grandifolia	contig12760_406	GGAAAAAGATTGCTGCATTTGTCCCCAACGATGGTTGCTTGAACTACATTGAAGAAAATGATGAGGTGTTGATTGCTGGATTTGGACGTAAGGGTCATGC[c/T]GTCGGTGATATTCCTGGTGTCAGATTTAAGGTTGTGAAGGTTTCTGGTGTCTCCCTGTTGGCTCTCTTCAAGGAGAAGAAGGAGAAGCCCAGGTCTTAAT	contig12760	406
AX-156981243	TGATTTCCAAGCCAGTGTTGCATATGGACACCAAT[C/G]GCATCCAAGTACGAGCTACTCCTACCATGAAAACC	S	4	1	2	1	1	f	Fagus grandifolia	contig06636_194	ACTTTtATTTTTATCAAAGCTTCGCTCAACTGAAcTTTTtGAAGATGGATGACTTTGCAGGTCGTTGATTTCCAAGCCAGTGTTGCATATGGACACCAAT[c/G]gCATCCAAGTACGAGCTACTCCTACCATGAAAaCCGACCgCCTTGCCTTCTGTCGTGGTTGATGTGAAAAaTGTTCCCATTTCCTCACCgAaCGGACCAT	contig06636	194
AX-156981244	CTCAGGTTGGTTCTTCAAACTGGGGTTTCATGAGC[C/T]GGAACTATGGGGCAGTGTGGGACACAAGTAGAGTG	Y	4	1	4	1	1	f	Fagus grandifolia	contig09606_583	AAATTACTTGGCAGTTAAATTTCTGTATCAAGGTGGTCAAACAGAAATAGTAGGTGTTGATGTAGCTCAGGTTGGTTCTTCAAACTGGGGTTTCATGAGC[c/T]GgAaCTATGGGGCAGTGTGGGACACAAGTAGAGTGCCATCAGGGCCATTGCAATTCCGGTTTGTcGTAACGgCAGGGTACGATGGGAAGTATATTTGGGC	contig09606	583
AX-156981245	CTTCAGGAGGTCAAAGAGATGCAATCTAATCCTTC[C/T]GACGATTTCATGAGTCTTCCTCTCGAGGAGAATAT	Y	4	1	4	1	1	f	Fagus grandifolia	contig07717_228	GGCGTAAATCAGATCGAATGGCGGAGGACAAGTACAACCTGAAGAACCCGGCGGTGAAGCGTATTCTTCAGGAGGTCAAAGAGATGCAATCTAATCCTTC[c/T]GACGATTTCATGAGTCTTCCTCTCGAGGAGAATATATTTGAGTGGCAATTTGCAATCAGGGGACCTCAGGATACCGAGTTCGAGGGTGGAATCTATCATG	contig07717	228
AX-156981246	TGGGTGTGTGGTGGTGGCGCGTGAGGGAAAGAGTT[C/T]GCAGCGGCTGCGGCGGCGGCGGCAGAGTTTAGAAA	Y	4	1	4	1	1	f	Fagus grandifolia	contig02022_2166	CGTGGTGTGGGTGCATGGATTGAGAATTGGGGTCTTGGGAAGGAAGTGGGATGCCGACAAATTGTTGGGTGTGTGGTGGTGGCGCGTGAGGGAAAGAGTT[T/C]GCAGCGGCTGCggcGGCGGCGGCAGAGTTTAGAAATACGAAGTTGTTGGCAGAAGCTGACTGTGGCGGTGGTGGTGGTggcgTGTCAGAGTATTGGACGT	contig02022	2166
AX-156981258	AACATCGACTCGAAAATTCCTGTGGTAGACGAAGA[C/G]GAAGACGAAGACGAAGACGAAGACGACGACTCTTT	S	8	1	4	1	1	f	Fagus grandifolia	contig04143_353	CTTGCTTTCTCCCATTCAACTCAGAGTGCAGAGACTCCCTGCCCAACACCTTTGACGAAGGTGCAAACATCGACTCGAAAATTCCTGTGGTAGACGAAGA[c/G]GAAGACGAAGACGAAGACGAAGACGACGACTCTTTGGACCCAAAAAGCTCACAAGTCAAGGAAGAAGACGACGCCGTTTGTTTATTCCCTTCCATTTCCT	contig04143	353
AX-156981260	GGTGGAGAGCTATTCACCATCCTCTATGCGGGAGT[G/T]GTGGCATCAGGCGTAGCATTCGCTGTACAAATATG	K	4	1	4	1	1	r	Fagus grandifolia	contig07854_854	TCATACAGTTTGTGATTATTGCTCTCATCTTTGAGAGAGACCCACAGAGCTGGATTTTTCACTCTGGTGGAGAGCTATTCACCATCCTCTATGCGGGAGT[t/G]GTGGCATCAGGCGTAGCATTCGCTGTACAAATATGGTGCATTGACAGAGGGGGCCCTGTCTTCGTTGCTGTGTATCAACCTGTTCAGACTCTCGTTGTCG	contig07854	854
AX-156981262	TCACCCTTGCGTGTTAGACCAGCTGCTCATTTGGC[C/T]AACAAGGAATACATAGCCAAATTTAACCAAGCCAT	Y	4	1	4	1	1	f	Fagus grandifolia	contig06366_439	CACCGATCAATTGCTGCCCACCCTCATCCACAAAAATCACTGATTTCAAGCTACCTGCCAAAAaCTCACCCTTGCGTGTTAGACCAGCTGCTCATTTGGC[T/C]AACAAGGAATACATAGCCAAATTTAACCAAGCCATTAAGCTCATGAAAGCTCTCCCAGCTGATGACCCACGTAATTTCACACAACAAGCTAATGTTCATT	contig06366	439
AX-156981295	TTGGTGTGGAAGAAGACCATTGGTGCTCTTAAAAT[C/T]GAGCTAAGCATGGCATCATGCAACTTTCGGGAAGC	Y	4	1	4	1	1	f	Fagus grandifolia	contig05994_2172	GTGCAACATTCCGATCAATGTCTCCTAGATCCTTCGCAAATCTATTGATAATGCGCCCAAGCGGATTGGTGTGGAAGAAGACCATTGGTGCTCTTAAAAt[c/T]GAGCTAAGCATGGCATCATGCAACTTTcGGgAAGCATAAAGACTTGATGTGATCAACCAAAAAGaGTTTGTCAATGTCACCAAAACCTGACCAAATGATA	contig05994	2172
AX-156981299	ATTCCTGAGCTAAACGAGCCTGGGTTTCATTGTAG[C/T]AGTATATTCCAGATCGATATTGTGCACCCACATCA	Y	2	1	2	1	1	r	Fagus grandifolia	Contig7648_182	TTTCGCTGGAAGAATTTCTGTCACAATCTTCTTGTCCTTCAACTCCAACTGCTTAGCTTCCTTTGATTCCTGAGCTAAACGAGCCTGGGTTTCATTGTAG[C/T]AGTATATTCCAGATCGATATTGTGCACCCACATCACCACCCTGGCGATTAGGGGTTGTCGGATCATGGCGACCCCAAAAGAGAGAAAGGAGATTGGTGTA	Contig7648	182
AX-156981306	TATATCCATATCGAATCAATAGCAGAAACTAGGCC[A/G]TAAATGTTCTCCAAGTTTTCAACAGCAACATATTC	R	2	1	2	1	1	r	Fagus grandifolia	Contig6599_345	AACGTTCAAGTGCTTGCTGATTGGGGTTCACAACAGCAACTAGAAAGGACTCGAAGCTGTTTCCATATATCCATATCGAATCAATAGCAGAAACTAGGCC[G/A]TAAATGTTCTCCAAGTTTTCAACAGCAACATATTCTCCTTGAGAAAGCTTAAAAATATTCTTCTTGCGGTCAACGATTTTCAAGCTTCCGTCCGATTGCC	Contig6599	345
AX-156981323	TTGCTCTAGTTTCCATATCTCATCATCTCTTATAT[A/C]GATCCAATCACGCTCCTCGGTTTTAGAATAAAGTA	M	4	1	4	1	1	f	Fagus grandifolia	contig01585_702	TGTTTTAAATATGATGGCAATTGATCATAACTCAATCTCAaCGCAGGTAAAATGTCAtcTtcaTTTtGCTcTagTTTCCATATCTCAtcATCtcTTAtat[C/A]GATCCAATCACGCTCCTCGGTTTTAGAATAAAGtAAgCTCCCTAAAGTCCtCAcGgCCAAAGgAaCACCACTGCATTTTTtCACAaTTTGTTTtCCAATC	contig01585	702
AX-156981326	GGCCTCGGAAATGGGAAGAAGTACACTGGTGTATC[A/G]CTCTATAATGGGAAAGAGTTGATAGATACTCTGTT	R	4	1	4	1	1	r	Fagus grandifolia	Contig2169_1154	ACGTTGCTCCTTGGATAACCACTGTGGGTGCCGGAACTTTGGACCGTGATTTTCCTGTTCAAGTTGGCCTCGGAAATGGGAAGAAGTACACTGGTGTATC[G/A]CTCTATAATGGGAAAGAGTTGATAGATACTCTGTTTCCACTTGTTTATGCTGGTAATGCAAGCAACTCAGTGTATGGTTATCTGTGCATGAGTGACAGTC	Contig2169	1154
AX-156981328	CGGAAAACTTGTGTTATAATTTTGTAATTGTGGTC[C/T]GTCCTTGGAGATTTTAGCCAAGCATAGTTTCAAGA	Y	4	1	4	1	1	r	Fagus grandifolia	contig08553_909	AATGATTGAAATTCAGGACCATGCGTTGTTACGGCTGCCTTATTGCTTCCTCCTGGAATGCTTGACGGAAAACttgtGTTATAATTTTGTAATTGTGGTC[c/T]GTCCTTGGAGATTTTAGCCAAGCATAGTTTCAAGAATAATTAGACTCGTCTTATGTTATTTAAGGCATGGATCTCACTTTAAACTTTTGAGAGTTTTACT	contig08553	909
AX-156981344	TTTGAATTCTAAAAATCAGAGAGGAGAGAAGCCGC[C/T]GAAAGAACGGAATGGCAAAAGACCATCAGTTGCTG	Y	2	1	2	1	1	r	Fagus grandifolia	contig06783_1440	GCTAGCAAATCTGGTGTACAAAAGAAAGTTCAAACCAGAAGCATTAGGCCAGGAAAGCCAAGCAATTTGAATTCTAAAAaTCAGAGAGGAGAGAAGCCGC[c/T]GAAAGAACGGAATGGCAAAAGACCATCaGTTGCTGCCAGAAAGGCAAAAGACAGAGTGCgAAATGATGGTGGTGCTTCAAGACAAGCAGGGATAAAACGC	contig06783	1440
AX-156981348	AGTTTGTATCAGGCAGCTCGGGTGGGAGAAGGCGA[C/T]GATATGATTGATGGGATGAGGTCGGCTGGGTACGG	Y	4	1	4	1	1	r	Fagus grandifolia	Contig5430_716	GTTTGATAGGATGGGAGAAGTGGGGTTGTTATCCGGACGATACGACTTTTCTCGTGTTGATTAGGAGTTTGTATCAGGCAGCTCGGGTGGGAGAAGGCGA[T/C]GATATGATTGATGGGATGAGGTCGGCTGGGTACGGGAGTAAGCTTGATAAGAAGGCGTATTATGGGTTCTTGAAGATATTGTGTGGGATTGAGAGGATTG	Contig5430	716
AX-156981355	GCATTGCCTCTGCAGCTTCATGTGGCCCAAGACCA[A/T]CAAAGTTTCCATAATCAAACTCATTGTCCAAATCA	W	4	1	2	1	1	r	Fagus grandifolia	contig06398_1328	TGAGAATGAAGGGATTCCAGACGCATTAGAATGATGACCGCGGCCAGTGTTAAGGCGTGCAGAGAGCATTGCCTCTGCAGCTTCATGTGGCCCAAGACCA[T/A]CAAAGTTTCCATAATCAAACTCATTGTCCAAATCATCAATGTCATCTTCTTCCTCATCACCTTCAACCCTAGGACTACCTTTGAGGCGCTTGTATCTAGT	contig06398	1328
AX-156981357	TTTGAAGTTGAAAAACAAAAAATGGATAGCACGTT[A/G]AAGGAGATGAGGGATGGAAAGTCAGCGCTGGACAT	R	4	1	4	1	1	r	Fagus grandifolia	Contig308_124	TATATATATATATCTGGCTCTGTTTTGTGTGTATCACATAACAGAGAGTGTGTAAGTGTTTAACTTTTGAAGTTGAAAAACAAAAAATGGATAGCACGTT[A/G]AAGGAGATGAGGGATGGAAAGTCAGCGCTGGACATTGATCCCAAATCCGCCGTCGGTGGCGGAGTTGAGGACGTGTACGGTGAGGATCGTGCCACTGAGG	Contig308	124
AX-156981363	GAAGTTCATTTCTCCCACTGAAGTTTCTGTGGAAA[C/G]TCCTGATGGGGGTAACACTGTCGTGAAAGGCAAGA	S	8	1	4	1	1	f	Fagus grandifolia	Contig4416_583	AATTTGACTAAAGGTATYGAAGGCCTATTCAAGAAGAACAAAGTGAGCTATGTAAAAGGCTATGGGAAGTTCATTTCTCCCACTGAAGTTTCTGTGGAAA[G/C]TCCTGATGGGGGTAACACTGTCGTGAAAGGCAAGAATATCATAATCGCCACTGGTTCTGATGTCAAATCTTTACCTGGGATCACCATTGATGAGAAGAGA	Contig4416	583
AX-156981366	TGGACCTGCAGGACAAGGAACCAACCCTGACTGCA[G/T]TAAGTGGAACAATGATCAAACCGAACTTTGCTATA	K	4	1	4	1	1	r	Fagus grandifolia	Contig3048_687	TCTGGTTGCTGCAAGCCCCCAACAGACTGCGGTGCTGTCTATGGCAATGAGACGTACTGGACCGGTGGACCTGCAGGACAAGGAACCAACCCTGACTGCA[G/T]TAAGTGGAACAATGATCAAACCGAACTTTGCTATACCTGTGACTCTTGCAAAGCCGGTGTGCTGGCTAGCCTCAGGAAGAGTTGGAGGAAGGTCTCGGTG	Contig3048	687
AX-156981375	TTAATTTTCTTTGCCTTCCATGGGCCCTTGTACTC[A/G]GGGTTGGCAATCGTTGGGGGTGTCCACTCACCATC	R	4	1	4	1	1	f	Fagus grandifolia	contig01665_428	GGTCATCCTTGAACTCTGGGTTGTCAATCAATGGTGCCTTCCACTTCCCCTTGTAGTTAGGGTTCTTAATTTTCTTTGCCTTCCATGGGCCCTTGTACTC[a/G]GGGTTGGCAATCGTTGGGGGTGTCCACTCACCATCTTCCTCATCATCCCAGTCTTCAGGCTTCTTGGCATCAGTATCGGGAAGCTCCTTGGGGATGTCAT	contig01665	428
AX-156981376	GTCATGAATGCCATAACCCAAGCAATGAATATGGC[A/G]GAAGAACCAGGTGCCGGCCAACCGCAGCAGCCAGG	R	2	1	2	1	1	f	Fagus grandifolia	contig08982_815	TACCGCCACAAGAAAGGTCCTTTTGGGCTAAATACTGGATGTACCTGATCCCTCTTGGACTGATCGTCATGAATGCCATAACCCAAGCAATGAATATGGC[G/A]gAAGAACCAGGTGCCGGCCAACCgCAGCAGCCAGGGGCTGCGgTCCagcGTGGGCCAACTCCTGCTGTGCGGAGAAGATGATGGGTTTGGTtGCCTCTAA	contig08982	815
AX-156981384	TTGAGACAAGTGTTCCAACTGAAAATGCTCACCCA[C/T]TGAACTTCTATTATGGGGAAACGAGCAACCATGTT	Y	4	1	4	1	1	r	Fagus grandifolia	contig06448_818	CGCAGCTGACGAAGTGGTGGTTGGTGATGATGCGTTTGTTGAACAGAATGACCTTGACCAGTAtCTTGAGACAAGTGTTCCAaCTGAAAATGCTCACCCA[c/T]TGAACTTCTATTATGGGGAAACGAGCAACCATGTTGAGCATTCTGGGGAGTTTATTGAAGGTGATCAAAAGCCTATTATAGGCACTGGTGAAACTTCTGA	contig06448	818
AX-156981389	ATGGACAAAGCGGAGCGGCGGGCTCGCTTGGCTCT[C/T]CTTGATTCATCCAATTGTTCCAAATCAGATTGATT	Y	2	1	2	1	1	f	Fagus grandifolia	Contig1358_1353	CAGGCGGCGGCTTTGAGGCCGAATCAGTGACCGAATTATCGACAGCAGTCGCAATAGCTGTCGAGATGGACAAAGCGGAGCGGCGGGCTCGCTTGGCTCT[C/T]CTTGATTCATCCAATTGTTCCAAATCAGATTGATTGTTTTGTAATTGAACATGGTAATCATTCATAGCTTCAATCTTTTGGTTTTGGTTGATCTCGAATA	Contig1358	1353
AX-156981390	AAACCGGTACTCCCTTCTCGCCCTGGCCCTTAACC[A/T]GCGCACCCTCTTCCCTGTACTCTCTAACCGGAGCC	W	8	1	4	1	1	r	Fagus grandifolia	Contig899_2009	GTTCATCGCTTTCTTCCGGTTCACCGTGTTGTTCATCGTCACGCTGTCTAGAGGCATCATCACGTAAACCGGTACTCCCTTCTCGCCCTGGCCCTTAACC[A/T]GCGCACCCTCTTCCCTGTACTCTCTAACCGGAGCCGGAGACCTCGCCGTTTCCACCTCTATCTCCGTCGCGAACGCTCTACACGCCACGGATAGATCCGC	Contig899	2009
AX-156981414	TCCTGTCAATATCTTCCGGATGAGGACACTCACCT[A/G]ATCACCAGTTCTGGTGATCAAACATGTGTTTTGTG	R	4	1	4	1	1	f	Fagus grandifolia	contig07282_653	CCACTGACAAGGATGGGAATTTACCAGTTTCAAGAATGCTTAGTGGGCATAAGGGTTATGTTTCTTCCTGTCAATATCTTCCGGATGAGGACACTCACCT[A/G]aTCACCAGTTCTGGTGATCAAACATGTGTTTTGTGGGATATTACTACAGGTCTCAGAACTTCTGTATTTGGAGGGGAATTTCAGTCTGGACACACTGCAG	contig07282	653
AX-156981416	AAAGAGAATCTCTTTGCAAATCGGGTCTTTGATCT[G/T]TTTGATGTTAAGCGGAAGGGAGTCATTGATTTCGG	K	2	1	2	1	1	r	Fagus grandifolia	contig12182_314	CTGTAATTGATGATGGGTTGATAAGCAAGGAAGAATTTCAGTTGGCGCTTTTCAAGAATAGAAaGAAaGAGAATCTCTTTGCAAATCGGGTCTTTGATCt[g/T]tttGATGTTAAGcGGAAGGGAGTCATTGATTTCGGTGACTTTGTTAGATCACTTAATgTCTTCcACCCCAATGTTCCTCAGGAAGACAAGATTGATTTTt	contig12182	314
AX-156981423	TTGTCCCTAGCAAGAGCAAGAGGACCAGCAGTGCC[A/G]AGTGGCTCAGTCTCTTGTGAGCATGTGATCTTGAT	R	4	1	4	1	1	f	Fagus grandifolia	contig07069_1092	GAGGGTATTCACTGATAACATCACTGTTGAGAACAAAAAATGGCTCACCAGAATCATCTAGTAGTTTGTCCCTAGCAAGAGCAAGAGGACCAGCAGTGCC[g/A]aGTGGCTCAGTCTCTTGTGAGCATGTGATCTTGATCCCAAGCTTTGTCTCAAAATCCTTCAAGAAGTTCAACATCACCTCTGGTTGGTAATTGATAGCCA	contig07069	1092
AX-156981425	GAAAAAAAAATATAACAAAAAGTTAAAAAACAAAA[A/C]ACAAAAGAGATTAATTTACGGGTTTTCCGTGATTG	M	4	1	4	1	1	r	Fagus grandifolia	contig02073_189	GTGTCTTTTTCTTTTCTCTTTCTTTAAGAGGTTTTTCTTTTCCCATTTCTTTTtCACTTATACGGGAAAAAAAAaTATAACAAAAAGTTAAAAAacAAAA[A/C]aCAAAAGAGATTAATTTACGGGTTTTCCGTGATTGTAGCCGTAATACGAAAGGTACCACCGAACAAACTTCTTCAACCCGGTTTCCAAATCGGTTGTGGG	contig02073	189
AX-156981439	AAACCTCAAGATATCCCAAATCCTGATTACTTTGA[A/G]CTTGAGAAACCTGATTTTGAGCCCATTGCTGCCAT	R	4	1	4	1	1	r	Fagus grandifolia	contig06512_1100	ACCCTGCTTATAAAGGAAAATGGCATGCTCCACTAATTGATAACCCAAATTATAAGGGCATATGGAAACCTCAAGATATCCCAAATCCTGATTACTTTGA[G/A]CTTGAGAAACCTGATTTTGAGCCCATTGCTGCCATTGGCATTGAGATCTGGACAATGCAGGATGGCATATTGTTTGACAATATTCTCATTGCTGGTGATG	contig06512	1100
AX-156981443	GTTTACTTCCTTTTCTCCTTGACTTATTTCGTTCT[C/T]GCTGGACTTTGGATCGCTGTCTTGTACAAGAAGCG	Y	4	1	4	1	1	f	Fagus grandifolia	contig07112_621	ACAACCTCGACGGAAAGAGCAGACGCCGCGACTATCTCTCCGCCGGAAAAACCGTTCTACCTAGGGTTTACTTCCTTTTCTCCTTGACTTATTTCGTTCt[c/T]GCTGGACTTTGGATCGCTGTCTTGTACAAGAAGCGATTGACCGTGTTTGGAATCCATTTCTTCATGCTCGCGGTTCTCATCCTCAAGGCTCTGAATCTCC	contig07112	621
AX-156981445	GCCGCATATCCACGTCTGGTGATAGTGTTGGAGAA[C/G]CCATCGACGACGAGAGCAGAGAGAAGCTTAGCGGT	S	4	1	2	1	1	f	Fagus grandifolia	Contig480_370	TCTTCACCATCCTTGTTCCTGAACCTCCACTTCTTGCCAAGCTGGACACAACTCCTTGTGACGCCGCCGCATATCCACGTCTGGTGATAGTGTTGGAGAA[C/G]CCATCGACGACGAGAGCAGAGAGAAGCTTAGCGGTAGAGAAAGAGCGAGCCATTTTATATGTTTATGAACGAAAGTCGGAGATTAAAATCTACGCTGCCG	Contig480	370
AX-156981470	AGAACTCTCATAGTCCCACCACCACCAGCAACACA[A/G]CAAAACTACTAAAAGGAATCAAAAGCCCAAATTTT	R	4	1	4	1	1	r	Fagus grandifolia	contig02999_213	CTAATAAGTAGTAACCTTCTAGATCTAGATGTACAAAAaGaGAAAAAAGaTGgAGAGAGAGAGAGAGAACTCTCATAGTCCCACCACCACCAGCAACACa[g/A]CAAAACTACTAAAAGGAATCAAAAGCCCAAATTTTACCCAAGTAGAAGGGAGAAGAAAAAACAAAATTAAACTAGCAGGACAAGATGAACACCTTCAAAA	contig02999	213
AX-156981483	CTTTTTCTCAAGCTCCATTCCAATTCGCACACAGC[C/T]TTATTCAGAAGAGTAAATACACATCCTCTTAACAA	Y	2	1	2	1	1	r	Fagus grandifolia	contig08931_171	TTGGTCTTTTATATTTTTaaaATAcTTATTGACCTTCATACGTTTCATATCTCCTACACAACTTTCTTTTtCTCAAGCTCCATTCCAATTCGcACACAGc[t/C]ttATTCAGAAGAGTAAATACACATCCTCTTAACAAAGTACTCCGTCTCCATGTAACTCAAGTTTTATATTAGGAAAATGTTGCATCCTAGCTAGCTCATG	contig08931	171
AX-156981493	GCACCAGCTGCTGAAGAGAAGAAGGAAGAGAAGAA[A/C]GAAGAGAAAGAAGACAGTGATGATGATTTGGGATT	M	4	1	4	1	1	f	Fagus grandifolia	Contig2961_367	CGGCCGCTGCTACAGCTTACGTTGGAGGAGGCGGTGCGGCTGCAGCAGCTCCTGCAGGAGGCGCTGCACCAGCTGCTGAAGAGAAGAAGGAAGAGAAGAA[A/C]GAAGAGAAAGAAGACAGTGATGATGATTTGGGATTCTCGCTCTTTGATTAGTGCTCATCAGTTATGTCATGGTTTACTTCTATTTATCTGTGTTTTATTA	Contig2961	367
AX-156981498	AGTAAGCAAGCTTATATGCGTGGAAAGAGGGTACT[C/T]GAGATCAACCCAAGGCACCCAATTATTAAGGAACT	Y	4	1	4	1	1	f	Fagus grandifolia	contig06093_2185	CCTCCAAATATGGATGGAGTGCAAACATGGAGAGGATAATGCAGTCTCAGACTTTATCTGATGCTAGTAAGCAAGCTTATATGCGTGGAAAGAGGGTACT[c/T]GAGATCAACCCAAGGCACCCAATTATTAAGGAACTCCGGGAGAGAGTAGTGGTGAACCCTGAGGATGAGAGCGTAAAGCAAACAGCACTGCTTATGTACC	contig06093	2185
AX-156981499	AAAGGAAGATCTGTCACAGGGCGCAAGGCATCGAC[C/T]ACAAGAGGTCCAATTGTAATGTTTGGAACAAAACG	Y	4	1	4	1	1	r	Fagus grandifolia	contig08463_891	CGGCTCCGGCTTTGATAAAATCTGGTACTCGCTGTTCGGGTTCCACAATCATCAAATGCACATCCAAAGGAAGATCTGTCACAGGGCGCAAGGCATCGAC[T/C]ACAAGAGGTCCAATTGTAATGTTTGGAACAAAACGACCATCCATTACATCAACATGAATCCAATCACAACCAGCCAACTCCACTGCTTTTACCTGCTCTC	contig08463	891
AX-156981509	GTTCTCCAGGCTCTCTCATTCCTCCATTGGATACC[A/G]CCACTGAACTGTCTGATATATTTCAGAATGGACAA	R	4	1	4	1	1	f	Fagus grandifolia	contig01426_414	GAGCTGCTTTGCAACTCATCTTCGTGCCTATCTTGTGGGTTCAACTGTGAGTAGCTCACGAGCAAGTTCTCCAGGCTCTCtCATTCCTCCATTGGATACC[G/A]CCACTGAACTGTCTGATATATTTCAGAATGGACAATTCTCATCAACATCATCTAAATCTCTGCGTTCCCGGCACACTGGCAGTCAAGCAGTAAAAGCAAA	contig01426	414
AX-156981510	AGCGCTGACTTTCCATCCCTCATCTCCTTTAACGT[A/G]CTATCCATTTTTTGTTTTTCAACTTCAAAAGTTAA	R	4	1	4	1	1	f	Fagus grandifolia	contig02578_1748	TGGCACGATCCTCACCGTACACGTCCTCAACTCCGCCACCGACGGCGGATTTGGGATCAATGTCCAGCGCTGACTTTCCATCCCTCATCTCCTTTAACGT[G/A]CTATCCATTTTTtGTTTTTCAACTTCAAAAGTTAAACACTTACACACTCTCTGTTATGTGATACACACAAAACAGAGCCAGATATATATATATATATATA	contig02578	1748
AX-156981511	CTGTTGATGAAGGAGGAATTGCCAAAACCAGTTGA[C/T]GCTGACCGTGTGAACTACTCAGCTGTTGCTGACCT	Y	4	1	4	1	1	r	Fagus grandifolia	contig03383_400	CGGGCCAGGATGCAAATTGTGGTAACACTCTGTTGATATCTCTCGAAGAGCTTGTTAAGgATGGTCTGTTGATGAAGgAGGAATTgCCAAAACCAGTTGA[c/T]GCTGACCGTGTGAACTACTCAGCTGTTGCTGACCTAAAGGATCCTTTGATAACTAAGGCTGCAGAGAGGCTCATTTTGAGTGAAGGGGAaCTTAAGAGTC	contig03383	400
AX-156981516	ACGGAGAAGATCCATGGCCACGATCATTCTTCGTC[C/G]TCGTCGGATTCTGAGAACGAGAAGGAGAAGGTGAA	S	8	1	4	1	1	r	Fagus grandifolia	Contig958_558	ATGAGCATCATCATCAGTACAACGAGGAGGTGAAGCCGAAGGAGGAGTCGTTGTTGGAGAAGATAACGGAGAAGATCCATGGCCACGATCATTCTTCGTC[C/G]TCGTCGGATTCTGAGAACGAGAAGGAGAAGGTGAAGCAGAAGGAGAAGGAGAAGGAGAAGGAGAGAGAGAAGGAGAAGGAGAAGGAGATTGAGAGAGAGA	Contig958	558
AX-156981522	CTACTTCCTGCTCGACCTGGTGGTCCGCTTGGACC[A/G]TTGCTCCGATCTATTCTGCGAGGCCGAGGAGTTGG	R	4	1	4	1	1	r	Fagus grandifolia	Contig5063_213	TCTTGCCAGTCCTCTACCTCTAATAGGGTCGGTACCTCCTGCCACGATTGCCTTCATCACCACCACTACTTCCTGCTCGACCTGGTGGTCCGCTTGGACC[A/G]TTGCTCCGATCTATTCTGCGAGGCCGAGGAGTTGGTACCTGCATGCCTGGCTGCTGGAGAACATAACCAATTCGACCATCTGGTAAAACCATTGGAACCA	Contig5063	213
AX-156981524	ATGCCTAAATAGAATGAAACCAGGGGAAACCCTGG[C/T]GGAAGTTCGCAGCGGTTCTGACGTGCAAATCGATC	Y	4	1	4	1	1	f	Fagus grandifolia	Contig291_881	ATCCTGATGTCTTCGGATGGATTTGAGTAAGAGCATGGCTGATCGGACCCGAAAGATGGTGAACTATGCCTAAATAGAATGAAACCAGGGGAAACCCTGG[C/T]GGAAGTTCGCAGCGGTTCTGACGTGCAAATCGATCGTCAAATTTGGGTATAGGGGCGAAAGACTAATCGAACCATCTAGTAGCTGGTTCCTGCCGAAGTT	Contig291	881
AX-156981534	TGTCTTAACACAACAGCCCCACGATCACCATGCTC[C/T]TCGATCTCCACCGCACGCGTGTCCCTCTCTCCCTT	Y	4	1	4	1	1	r	Fagus grandifolia	contig07129_768	GAGGGGACAATTCCTTCTTCTTACCTCTGCTCTTTTCAaCAATTCCAGCTCTCTTGGCAAAGGCCTGTCTTAACACAACAGCCCCACGATCACCATGCTC[T/C]tCGATCTCCACcGCACGCGTGTCCCTCTCTCCCTTCTTCTTCTTCTTCTtCTCcTTCTTTTtCTTCTCCTCCTTATTCTTTGATCCGCTACTACAATCAC	contig07129	768
AX-156981536	CGAGATCCTTGAATCGAAGGTCCGTTGGTTCGTCG[C/T]GCAGAGATTCCGGATCTGACCGGATCCGGCTTTGT	Y	4	1	4	1	1	f	Fagus grandifolia	Contig183_203	TTCGTCGGTGGGCTCGCATGGGCCACCGATGACCAGGCTTTGGAGCGTGCCTTCTCTCCCTATGGCGAGATCCTTGAATCGAAGGTCCGTTGGTTCGTCG[C/T]GCAGAGATTCCGGATCTGACCGGATCCGGCTTTGTCGTCGATCCATAAAAAATCTGATCTGATCTGCTCTGTTTGTGTTACTTGATTCTCTCTGTGTTAC	Contig183	203
AX-156981540	TCACTAACTGTTTTCACAGCCAAGGAATACAATGC[C/G]ACAATTGAGTTCTATTGGGCACCATTTATTCTCGA	S	8	1	4	1	1	r	Fagus grandifolia	Contig5088_574	TTTCAATGGTGTGTCTTCTCCATAAACTTATACCTGAGGATGAAAAATCCATGGAAACTTTCGATTCACTAACTGTTTTCACAGCCAAGGAATACAATGC[G/C]ACAATTGAGTTCTATTGGGCACCATTTATTCTCGAATCAAACTCGGATAATGCTGTCATTCATAGGGTATCTGATAGGATTGTTAGGAAAGGTTCAATCA	Contig5088	574
AX-156981542	CAGAGGGGTAGCAACCACCATGGAGCTTCAGGGGA[A/G]TCACTAACAGCAAACTTGTCGTGCATGAAACGACT	R	4	1	4	1	1	r	Fagus grandifolia	contig06775_180	ATTATGTAAACAAaGATTATTTGTCAATGTTGTCGCTTGCCAGAGAGGCTGATGGAGCTAACTTTCAGAGGGgTAGCAACCACCaTGGAGCTTCAGGGGa[g/A]TCACTAACAGCAAACTTGTCGTGCATGAAACGaCTTTCAACAATAGACTCATCCTTCAACACAATCTTGTAACAaTAACAGCTTTtAAGGCCTTGCTGAT	contig06775	180
AX-156981544	ATGATAAATAGAATGACTTCTAGCAGTGCAAGAAG[C/G]AGCAAGATAAGCCAATCATATTTGTGATTACTAGC	S	8	1	4	1	1	f	Fagus grandifolia	Contig3833_882	TTTCTTTCATGGGATACTTGAGGTCTTCCATCATATCCTTTCCCACAAAGCGGTAAAATGGTTTAATGATAAATAGAATGACTTCTAGCAGTGCAAGAAG[G/C]AGCAAGATAAGCCAATCATATTTGTGATTACTAGCAATAATGGCACCATGAGATGCAATAGTGTGTGTCCCAAGCTTGACCTGTCTAAATCTGCCCACCT	Contig3833	882
AX-156981547	GTACTTGTACTCTTAAAACAACCTAATTAAAAACA[A/C]TATTAATCAAAACAAAAACAAAAAAAAACAAGATC	M	4	1	4	1	1	f	Fagus grandifolia	Contig791_268	GAGAGCCCTAAATATCCAGATCCAACACATAAGACCCTCAAACCCATCACGACATTAAATCCAAAGTACTTGTACTCTTAAAACAACCTAATTAAAAACA[A/C]TATTAATCAAAACAAAAACAAAAAAAAACAAGATCTATAACAATACCCCCGCGATTTTAATCGATGTTCTGCATGATATCCTCGGTGGTGAACTTGGTGC	Contig791	268
AX-156981577	AGCTTGATGACAGTTCCTAGTGCAAAGACTCTTGG[C/G]GAATGGGCTGGTTTGTGCAAGATTGATTCTGAGGG	S	8	1	4	1	1	f	Fagus grandifolia	Contig3525_594	CAGAGGACTGCAACCAGCCTGATTACGTTAAACTGGTTAAAGGACTTTGTGCTGACCACAACGTAAGCTTGATGACAGTTCCTAGTGCAAAGACTCTTGG[C/G]GAATGGGCTGGTTTGTGCAAGATTGATTCTGAGGGAAAGGCTAGGAAGGTAGTTGGTTGCTCATGCGTTGTTGTGAAGGATTTTGGGGAGGTTCATGAAG	Contig3525	594
AX-156981578	AGAACCAAACAGTACTGATCAGAGAAAACCGACTC[A/G]AATTCGGGCATTAAGTCTCTCAGAGTCTCGAACAC	R	4	1	4	1	1	f	Fagus grandifolia	Contig1338_1029	ATTCCATGAATATCCCTCTGATTGCTTCGCCTAATCTCTTCCAAATCGTTATGGCTTCATTCCTCAGAACCAAACAGTACTGATCAGAGAAAACCGACTC[A/G]AATTCGGGCATTAAGTCTCTCAGAGTCTCGAACACGTCGAGGATTTTGAACAACCGCTCCGGAGACCGGCTTCCGATTGCGACGGCATCGGCGAAATTCA	Contig1338	1029
AX-156981594	CTTTCAGCTTCAAAGACTCCAGGTGTCGAAACCTG[A/T]GTCGTAGCCGATCGGGACTCGTGGTGTAACAGAGC	W	8	1	4	1	1	r	Fagus grandifolia	Contig2704_1927	CCAGGGAGTGACGTAGCCTCCCCAATCTTCGGGTATGAGGTTGAACATGGCTGCCCTGGGCTTACCTTTCAGCTTCAAAGACTCCAGGTGTCGAAACCTG[A/T]GTCGTAGCCGATCGGGACTCGTGGTGTAACAGAGCGCGATCGTCACGTGCTTTCTCGTGAGCGCGTCGAGCTCGTACCATCTCCGGCACACCAGAGACAC	Contig2704	1927
AX-156981599	GGGAACGTTGCGCGCCTGCTGCCTTCCTTAGAAGT[A/G]TGAGCAATTTCTCAGGCCCACTCTCCAGGATCGAA	R	4	1	4	1	1	r	Fagus grandifolia	contig11405_450	CTAATTACCAACCTtaGTAGGCCGATATTAGTATTTCCTTTCACGCCCTCGGGCTATTGCCCATTGGGAACGTTGCGCGCCTGCTGCCTtCCTTAGAAGT[A/G]TGAGCAATTTCtCAGGCCCACTCTCCAGGATCGAACCCTAATCCTCtGTACCCGTTGCGACCAAGCTGGGGCATTACCCCAGCTTCTAGTATgATAGGTC	contig11405	450
AX-156981600	CTGAGCTTGATTGGAGAGAGGGTTCAGAACAATAT[A/G]AGTTCATTGAGAAGTGTCTTGCATCAGTTGATAGA	R	4	1	4	1	1	f	Fagus grandifolia	Contig3282_2500	AGAGAATAGAGCTAAATTCTGGTATTCAACGGATTATGGCATGTTTCACTTTTGTATAGCTAACACTGAGCTTGATTGGAGAGAGGGTTCAGAACAATAT[G/A]AGTTCATTGAGAAGTGTCTTGCATCAGTTGATAGACGAAAACAACCTTGGTTGATCTTTGCTTCTCATCGTCCCCTTGGCTATTCCTCTAACGATTGGTT	Contig3282	2500
AX-156981606	TCAACACTCAACTTAATAAGTAAATAAAAAACACA[G/T]ACTACTACTTGAATAGATACCAGGTCGACCTTTCG	K	4	1	4	1	1	f	Fagus grandifolia	Contig723_151	AAACAAGCARCTGGTACAAGACTACAACTCTACAAGTAGAGCAATGAACTGATGAACCCCTAACATCAACACTCAACTTAATAAGTAAATAAAAAACACA[T/G]ACTACTACTTGAATAGATACCAGGTCGACCTTTCGACCGTACAAAAGATTACCGGGCTACAAGTATGTACAACAACATAAATTAACCTGTAGCAAAAATA	Contig723	151
AX-156981618	AAAACCATAGCATCAACTTTTCCCGATCTAGATAC[C/T]GAAGAAGCCCCGCCATTGGAGGTTTGAGGCTGACA	Y	4	1	4	1	1	r	Fagus grandifolia	contig06693_800	CTGCAACTGCTTTCTCAGCCAGCTCAACAGATTCATATTCCACAAAAGCATGCCACTTGTTACTGAAAACCATAGCATCAACTTTTCCCGATCTAGATAC[t/C]GAAGAAGCCCCGCCATTGGAGGTTTGAGGCTGACAAGTACGGATTGACTTCACACTTCCAACGGCAGAGAAAACTTTCATGAGGTTTTGGTGGCAATGAT	contig06693	800
AX-156981622	TATTTTGTGGCGCATGTGGAACTTCCCCCATGACT[C/G]TGGTCTTTCCAAAGTCGACCCTAGATTGCCCTGCA	S	8	1	4	1	1	r	Fagus grandifolia	contig06422_1525	CTGGCCATGAATAGAGGTCTTGGTTGGGTCAGTGCCATTAACTCCAGGAGCATGTGATgCGGGTGTATTTTGTGGCGCATGTGGAACTtCCCCCATGACT[C/G]TGGTCTTTCCAAAGTCGACCCTAGATTGCCCTGCATTTTTCTCTTGCCCAGGCACAGAGACTTTGGTCTCGTGTTTCTCTTCTGGGGCTAGAGGGTCCTT	contig06422	1525
AX-156981623	CCAGCGGCAGGAACAGCATGCCTACGATGCCGCTC[A/G]CGAAGATAAAGGACAGTAAGGAGACAAACGAAAAG	R	4	1	4	1	1	r	Fagus grandifolia	contig06362_197	GTGAcGTcAATTAAATGGGTACAGGTGCACCATGCTCATTAGGGTTGTGCGGCACAGCCACCTCGCCAGCGGCAGGAACAGCATGCCTACGATGCCGCTC[A/G]CGAAGATAAAGGACAGTAAGGAGACAAACGAAAAGAGTGAGTATGGTTGCATTTCCTTCCTCCAAGAGCACATCCTCCACCCATGCTTCTACTTTCGGAT	contig06362	197
AX-156981625	AGATATTGAACTTATAGCCAAGTTGGGATTTGGAT[A/C]TTATCGCTTTTCCATATCATGGTCTCGTATCTTCC	M	4	1	4	1	1	r	Fagus grandifolia	Contig1221_310	GAGGGCAAGATCATTGACAAAAGCAATGGTGATCTAGCAGTGGATCAATATCATAGATACAAGGAAGATATTGAACTTATAGCCAAGTTGGGATTTGGAT[C/A]TTATCGCTTTTCCATATCATGGTCTCGTATCTTCCCTGATGGTTTAGGAACCAAAGTCAATGATGAAGGGATTACTTACTACAACAATGTCATTAATGCT	Contig1221	310
AX-156981630	GAGGCAATCACGCTAGCTAGGAGGTGTATCACACA[G/T]CTATGATAAGGTGAGCATCACCCATTCCTGGGGGT	K	4	1	4	1	1	f	Fagus grandifolia	contig01877_131	TCTCTGATTCTTCCATTATATAAGTGAATAAACAAGATTACAAACCATCCGAACAGGAAGAAGAAGAGGCAATCACGCTAGCTAGGAGGTGTATCACACA[g/T]CTATGATAAGGTGAGCATCACCCATTCCTGGGGGTGACAATGGTGGAACAGCTGCTTCATAAGATGCAGCAGCAGATTCAATTtCCAAGACCCTCCTAAc	contig01877	131
AX-156981634	TCGAGCATATTTAAAGCTGCAGACAAAGACAATTC[A/T]GGTACCTTGACTGTTAAAGAATTCCAAGATGTGAT	W	8	1	4	1	1	f	Fagus grandifolia	Contig10524_1205	GTGACAATGTCTATGCCATTGGTGACTGTGCTACAATAGATCAACGTAAAATCAAGGAAGATATCTCGAGCATATTTAAAGCTGCAGACAAAGACAATTC[T/A]GGTACCTTGACTGTTAAAGAATTCCAAGATGTGATAGATGACCTCCTCATAAGGTACCCTCAAATGGAACTCTATCTAAAAAGCATGCACCTGAGCGATG	Contig10524	1205
AX-156981647	CGATCAAGTCCTATTCCGGTTAATTCTAGCAAAAG[C/T]GGTTGTAATAGACATAAAGTTTGCGAAGAATTAGA	Y	2	1	2	1	1	f	Fagus grandifolia	contig10316_263	AGAAATCCAAGGATGGTGGACGTGAAATTTTGGCCAAATATGTTGTTGGTTGCTCCAATTTGAATCGATCAAGTCCTATTCCGGTTAATTCTAGCAAAAG[t/C]GGTTGTAATAGAcAtaaaGTTTGcGAAGAATTAGAAGTGGGTTGTGAAGAAAATTATACTTATGTGACTTGTCATGGCCAAGGAAAATCCTTCACTAAGG	contig10316	263
AX-156981652	CAAGTGCTTGCTATCAATGAGATCTTTGAGAAGAA[C/T]CCAACCAAGATCAACAACTATGGGATCTGGTTGCG	Y	4	1	4	1	1	r	Fagus grandifolia	contig11208_282	TTCGCGCCAAGTCCAAGTTTTGGTATTTTCTGAGGAAGCTGAAGAAGGTCAAGAAGAGCAACGGtCAAGTGCTTGCTATCAATGAGAtctttGAGAAGAA[C/T]CCAaCCAAGATCAACAACTATGGGATCTGGTTGCGGTATCAAAGCCGAACTGGTTATCACAACATGTACAAGGAATACCGTGACACCACTCTAAAtGGgG	contig11208	282
AX-156981659	TTGTGTGTCGCTCGTTGAGCTTGTTGAGCTTGTAA[C/G]GTTCTTGACGAACTCACTTGGGGCTCATATGTCCC	S	8	1	4	1	1	r	Fagus grandifolia	Contig1102_635	GCATAGTTCTATATTAGACTTTTTCTAGAGTTCTATGTTTCAAGCAGTTTTTAGTGACTTTCAGTTTGTGTGTCGCTCGTTGAGCTTGTTGAGCTTGTAA[C/G]GTTCTTGACGAACTCACTTGGGGCTCATATGTCCCTCACTTTTTTATTTATCCAGAACTTTTATGCCTCCAGGATCAGAAAGAGCCGAGAATGGGTAATA	Contig1102	635
AX-156981676	CGTTTGTTTGGATCTGGAGGTTAAGCTGATGAAGT[C/T]GGCAGGGTACTGTTGTTGGCATGGATGCCACCAAC	Y	4	1	4	1	1	r	Fagus grandifolia	contig03582_179	gtaaatgcaagaggaaccaaggaaaaggagcttggagacgccatggcggtaagaggagtcgatgacgtttgtttggatctggaggttaagctgatgaagt[t/C]ggcagggtactgttgttggcatggatgccaccaactttggcggctgctaggatgacgaattGGggCctctcGgtagcaaagaaagattcaacatcatttt	contig03582	179
AX-156981681	ATGATATTCTAAAAGGCAAAACAAAATTCGCAACA[A/G]GAACACACCATCCCAGAAAGGGGAGAAACAAGTTC	R	2	1	2	1	1	f	Fagus grandifolia	Contig1444_193	ACAAAGAAAGACAGCTAGATGATACTGCAAGAATCCACCAAAAAGAAAAGTACAATACTAAACCCATGATATTCTAAAAGGCAAAACAAAATTCGCAACA[A/G]GAACACACCATCCCAGAAAGGGGAGAAACAAGTTCAACGCTTCTTTGAGACACCAACAGTCTTTCCACGGCGACCAGTTGTCTTTGTGTGCTGTCCACGG	Contig1444	193
AX-156981682	TCCTGCTCCTCTTTACTCCGCATGCTTTTCGGTGC[C/T]GATTTTTTAAACCAAGACGAATCCATAATCTTCGA	Y	4	1	4	1	1	r	Fagus grandifolia	Contig729_590	CTTCCGATAAAGATATTATATGAAACGCGTTCAAAGTCTCCGACTGTTTACACGGCTTCTCGTACTCCTGCTCCTCTTTACTCCGCATGCTTTTCGGTGC[C/T]GATTTTTTAAACCAAGACGAATCCATAATCTTCGAGATCGTGATTCGGGTACTCGGATTCGGGTCGAGGAGTTTGGTAATAAGTCTACGCGCTTCAGGTG	Contig729	590
AX-156981690	TTCATTAATTCGTTTTTCGGTTTTGTCAGTCTTAG[C/G]TGTTTCTCAGGTCAAACTTCGATACATTGCATTCA	S	8	1	4	1	1	r	Fagus grandifolia	Contig5583_494	TTACTCCTAGTATGTTTGATGGGTTTCACCCACATACTACTGAGTCAGAGCATTTCATGTTGCATTTCATTAATTCGTTTTTCGGTTTTGTCAGTCTTAG[C/G]TGTTTCTCAGGTCAAACTTCGATACATTGCATTCATCAAATCATCGGTTCTCTGTTGTTTCCTCTTTCCTTTTCTTTTTCTTTTTTCCCTCTCCTTGAAT	Contig5583	494
AX-156981691	CCACGTCTCTGTGGAGCAGCACCACAAGAATTAAT[A/T]ATAGGCTGTCTCTGACGGTTGTGATGAGCAGTAGT	W	8	1	4	1	1	r	Fagus grandifolia	Contig4907_522	TTCTGGGTGAAACCGTGGAGGATAAGGTGGTGGTGGGCACGATGATTTGTTGATCTAATCCACCACCACGTCTCTGTGGAGCAGCACCACAAGAATTAAT[A/T]ATAGGCTGTCTCTGACGGTTGTGATGAGCAGTAGTAGTAGCAATAGAATCAGACGGCGGTGGTGGAGCTGGAGCACCATCGGAGTTTGTGTTTAGATTTA	Contig4907	522
AX-156981700	AAAGCGTGAAGGAAACGGCTCAGGCTCAGGCTCTG[A/G]CTCTGGATCTGGATTTAAAAGTTTTCTGAAACAGA	R	4	1	4	1	1	r	Fagus grandifolia	contig07698_492	GTATCCGATTCATGTCATAGCGGTGGCCTCATTGATGAGGCTAAGGAGCAGATTGGAGAGAGTACAAAGCGTGAAGGAAACGGCTCAGGCTCAGGCTCtG[g/A]CTCTGGATcTGGATTTAAAAGTTTTCTGAAACAGACTGTGGGAAATACATTGGAGTCCCGTGGAATCAGCATCCCGCAtcagcaTCACCATCACCATCGT	contig07698	492
AX-156981711	TAATAACACGGCCCGAGTCCAGTCTTTTCCTCCAC[C/G]TCACTCGCTCGCTTGTGAACTCGCCCGACTCGCTT	S	8	1	4	1	1	r	Fagus grandifolia	contig11531_248	CACTGGATCCATTCCCAACAAAGTGTAAAATCACGGCAGGCACATTCACCACCTTGCCATCGTAATAATAACACGGCCCGAGTCCAGTCTTTTCCTCCAC[c/G]TCACTCGCTCGCTTGTGAACTCGCCCGACTCGCTTATCGAACTCAGCCACCACCGAGTCATACAAACTCGCCGGTAACATCGTGAACGTCGTCCCCGAGT	contig11531	248
AX-156981715	CAGGTTGGTTCTTCAAACTGGGGTTTCATGAGCCG[A/G]AACTATGGGGCAGTGTGGGACACAAGTAGAGTGCC	R	4	1	4	1	1	f	Fagus grandifolia	contig09606_585	ATTACTTGGCAGTTAAATTTCTGTATCAAGGTGGTCAAACAGAAATAGTAGGTGTTGATGTAGCTCAGGTTGGTTCTTCAAACTGGGGTTTCATGAGCcG[g/A]AaCTATGGGGCAGTGTGGGACACAAGTAGAGTGCCATCAGGGCCATTGCAATTCCGGTTTGTcGTAACGgCAGGGTACGATGGGAAGTATATTTGGGCAC	contig09606	585
AX-156981719	TCTTGTTGCAAATTTTGTTTTGCCTTTTAGAATAT[C/T]ATGGGTTTAGTATTGTACTTTTCTTTTTGGTGGAT	Y	4	1	4	1	1	r	Fagus grandifolia	contig11146_594	TGGAAAGACTGTTGGTGTCTCAAAGAAGCGTTGAACTTGTTTCTCCCCTTTCTGGGATGGTGTGTTCTtGTTGCAAaTTTTGTTTTGCCTTTTAGAATAT[C/T]ATGGGTTTAGTATTGTACTTTTCTTTTTGGTGGATTCTTGCAGTATCATCTAGCTGTCTTTCTTTGTTCTCTAGACTGCTTGATCTTGTTTGAGGAGATT	contig11146	594
AX-156981727	AAAGTTGTGCCTGTTCCTGCATCTATTGATCCTAT[A/C]GTTGCAGCATCCATTATGCTCAAGGGTATGACGGC	M	4	1	4	1	1	r	Fagus grandifolia	Contig6639_412	ACCTTGTAGCTTATGCTGGTATTCCGATGGGCTCATATACTGAAGAGCAGATACTTCCTGCAAACAAAGTTGTGCCTGTTCCTGCATCTATTGATCCTAT[A/C]GTTGCAGCATCCATTATGCTCAAGGGTATGACGGCTCGATATCTACTCCGCCGTTGCTTCCGGGTTGAACCTGGACACACAATCCTTGTTCATGCAGCAG	Contig6639	412
AX-156981731	CTTGGGGAGTTTGTGGATGAGTACACTGTTCGTGT[C/T]GTCGATGTGTTTGCTATGCCGCAGAGTGGTACTGG	Y	4	1	4	1	1	f	Fagus grandifolia	contig08636_266	TCGCCCTCCTCAAAATGCTCAAGCACGGAAGAGCTGGGgTTCCcATGGAAGTTATGGGTTTGATGCTTGGGGAGTTTGTGGATGAGTACACTGTTCGTGT[c/T]GTCGATGTGTTTGCTATGCCGCAGAGTGGTACTGGGGTTAGTGTTGAAGCTGTGGATCATGTCTTCCAGACTAACATGCTTGATATGCTTAAACAGACTG	contig08636	266
AX-156981733	AACTGTTGTCCAGCTAATCCAGCACCGCCGTCGAG[C/T]CGGGAGATTATGGATCGGATCGGGACACGGTCTGA	Y	4	1	4	1	1	r	Fagus grandifolia	contig06842_1473	GCTCCAAAAACGCGAATGCGTCCTTGTCAGCCTTCCGACCCGTCTTGACCCATCCACCAACCCGTAaCTGTTGTCCAGCTAATCCAGCACCGCCGTCgag[C/T]cGGGAGATTATGGATCGGATCGGGACACGGTctGagaaCTCGGCTTTcaGAGCTTCCGAGGACGATGCGACATCGTTTAGCGTTGTGGCGGCGAGTTGGG	contig06842	1473
AX-156981748	GGGTAAGCATACTCATCAAACCATTCTGCATTACT[G/T]CTCTTTTGCTATCCTTGGGACCATCTGATCGTCCT	K	4	1	4	1	1	r	Fagus grandifolia	contig02993_515	TGCAGTCTGACATGGAGGCAACTCTATCCCATCCCAATGAGAAACAACAGTCTCCTCCAGACCTCGGGTAAGCATACTCATCAAACCATTCTGCATTACT[t/G]CTCTTTTGCTATCCTTGGGACCATCTGATCGTCCTGCTTCCCACTGGTTTGAAAGCAAGCTAGAGCTAGAGCCAGAGTTCTTGTgTAATTGCTTATCAGT	contig02993	515
AX-156981782	GCAAACCGAGTTGTGGTGAGTTCCGACTCGTGTGA[C/T]TCACTGAGTCAGATCTTCCTTGAGCCTACTTATTT	Y	4	1	4	1	1	f	Fagus grandifolia	contig06865_1326	TGAAGAGATTCTTCTTCGCGTACAAGCAATTGCTTGTGgTTGTGATGGGAAGCTTaGAGGCCAACGcAAaCCGAGTTGTGGTGAGTTCCGAcTCGTGTGA[T/C]tCACTGAGTCAGATCTTCCTTGAGCCTACTTATTTTCCGAGTTTGGATGCGGCGAAGACATTTCTGGGGGATTTTTGGAACCACGATAACGGTACGTCTG	contig06865	1326
AX-156981783	ACAACACAAACTGAATCCTTTCCTCGTACACCAAT[C/T]GAGGTGATTCCGGCAGCCTTGACAGCCTTGAAAGC	Y	4	1	4	1	1	f	Fagus grandifolia	Contig1717_808	TGATGGGGAAAAGATGAGTGACACTTGTCTGATCCAAAAGCTTGTCCGGGACCTTCTTCTGAGTCACAACACAAACTGAATCCTTTCCTCGTACACCAAT[C/T]GAGGTGATTCCGGCAGCCTTGACAGCCTTGAAAGCATACTCGACTTGAAATAGACGACCTTCGGGTGAGAAAATCGTGATGTGACGGTCATAGCCACCTC	Contig1717	808
AX-156981785	TGTGTAGCTTTCCCTTTCTGTAACTTTTTGTATAG[A/G]GCAAGGGTGCAACTCTTGTATTCATCCTTGTTCAT	R	4	1	4	1	1	r	Fagus grandifolia	contig04273_248	CCGTTGAATGGAGCAAGCTTGCCGTGACTTTAGTTTGTAGTTCATCGAGCACCTGAACAAAGTAATGTGTAGCTTTCCCTTTCTGTAACTTTTtGTATAG[G/A]gCAAGGGTGCAACTCTTGTATTCATCCTTGTTCATTATCGTGTCTTTGTTCAGTTTACAGTCAGTGTACCAACAAAACCTTGATGAAAATGTAAAACAAA	contig04273	248
AX-156981790	GCCCTTCTGTATATATCCAGAGCCTTTAGAGCATC[A/T]GGGCGTTGCATCTCAAAGAACTTGTCAACCAAATT	W	8	1	4	1	1	r	Fagus grandifolia	Contig4122_1007	CACGCCCAATATCTAAATTTTTACATATTTCATAGAATTCTGATAGTCGCTCAGCCTGCTGTCCGGCCCTTCTGTATATATCCAGAGCCTTTAGAGCATC[T/A]GGGCGTTGCATCTCAAAGAACTTGTCAACCAAATTGACAGAACCATCACTTATAGCTTGATAAATTTTAATGCTTTCTGAAGCAACCATTGACAGTGCTA	Contig4122	1007
AX-156981798	TCTGAATTCTCGCTGTCATCCTCATCACTCTCATC[C/T]GAGCTCGCAACTGCATTTTTTCCACCTTTCCCATT	Y	4	1	4	1	1	f	Fagus grandifolia	Contig1656_753	TAGCACTAAGCTTTTTTCCATTTCTTTCAGCAATAATCCTCTCAATCTCAGAATCTACATCCGAATCTGAATTCTCGCTGTCATCCTCATCACTCTCATC[C/T]GAGCTCGCAACTGCATTTTTTCCACCTTTCCCATTCACCTTACCTACATTCCCCTTCAACTTATCCAACTCAGCCAAAGCCGCAGCCTCAATCGCCTCTG	Contig1656	753
AX-156981801	AACTCAACCTCATTAAACAGATCAAGCAGATCTAC[A/G]TAGTATGCCTTGTCCCTGAAGTGTTTCCTAAGGAT	R	4	1	4	1	1	r	Fagus grandifolia	contig08566_671	TGGATAGATCTTTCTCTCCTTCAATTGTAGTAATCAAATCTATCATTTGTCCTGAAGCGGTCTGAAACTCAACCTCATTAAACAGATCAAGCAGATCTAC[a/G]TAGTATGCCTTGTCCCTGAAGTGTTTCCTAAGGATCCTGGGGATATGGTTTCGAAGTAGAACCCCATCATTTGCTGCAATCAAACCAACCTTAGGCACTC	contig08566	671
AX-156981814	TCGACGCCGGCGAAACGGTGTCGTCCAAGGAGGAG[A/G]ATGGGCTCATAGGCCTTGAACCGTAGGATCTCAGG	R	4	1	4	1	1	r	Fagus grandifolia	contig11687_474	CGATGCTCTGACGGATGGCGTAGATCTGGGAGGTGTGGCCTCCACCCTTGACGCGGATGCGCATGTCGACGCCGGCGAAACGGTGTCGTCCAAGGAGGAG[g/A]ATGGGCTCATAGGCCTTGAACCGTAGGATCTCAGGCTCAATCAGCTCGATCGGGCAGCCGTTGATCTTGATCAGGCCTCGCCCGCGCTTGCAGTAGGTCA	contig11687	474
AX-156981824	CCTGGATTTCCAGCCCCAGGCATTCCGCTCCCAGT[C/T]ACACATCTCCAACATGGTTCCTCTTCACTTAGATC	Y	4	1	4	1	1	r	Fagus grandifolia	contig06322_765	TCAGGATTCTACCACCTGGGAGGCTCACAGCCACATGATCGAGTCGAGGTGGAGGAGCTATGCCCCcTGGATTTCCAGCCCCAGGCATTCCGCTCCCAGT[t/C]ACACATCTCCAACATGGTTCCTCTTCACTTAGATCCATTGTAAACACATCACTGGAACGAAaCCGAAGGGgCCCGCTCTTGGCCAGACCCCCAAaCATCA	contig06322	765
AX-156981825	GACAGACTCTATGGGTGGAAAACATGTCGCAATGC[A/T]CCGATTGTGAAGGCCATGAAGCAACAATCTAAGGA	W	4	1	2	1	1	f	Fagus grandifolia	contig03657_601	CAATAGAATCAATTAATCTTTTAAAAATGAGGAATACAGAATtCATTGTGGCATTGAATAAGGTGGACAGACTCTATGGGTGGAAAaCATGTCGCAATGC[t/A]CCGATTGTGAAGGCCATGAAGCAACAATCTAAGGATGTACAAAATGAATTCAATAGGAGGCTCACTGAGATTGTCACTCAGTTCAAGGAGCAGGGGTTAA	contig03657	601
AX-156981827	TTCAGGAGCATGGCAACGTTCAGCTACTTCCTCAA[G/T]GGTCAACGGTTCTACAGGCTGTTTACAACTGGCCT	K	4	1	4	1	1	f	Fagus grandifolia	Contig8129_280	TCAGCAATAATTGCTCTATCATTGGCAGCCATGTGAGCAACAATTTTGTAAATCATTTCGATATCTTCAGGAGCATGGCAACGTTCAGCTACTTCCTCAA[T/G]GGTCAACGGTTCTACAGGCTGTTTACAACTGGCCTCATTGAGTACTGCCAAAACACGCTTCTGAAGAGCTAATACTTCTCCTGCTGCTTTCTTCCCAGCT	Contig8129	280
AX-156981831	ATTTCAGATTGCTCTCCTGGCTTTTCCTTGGTTTC[A/G]GTAGCTACAGCTTCTGGTTGAACCTCCCCATATGT	R	4	1	4	1	1	f	Fagus grandifolia	contig08527_421	CCTTGGTTTCAGTAGCTGCAGGTTCTGGTTGAACCTCCTCATATGTTATCTCAGCTTCTTTAATAATTTCAGATTGCTCTCCTGGCTTTTCCTTGGTTTC[a/G]gTAGCTaCaGCTTCTGGTTGAACCTCCCCATATGTTATCTCAGcTTGTTtAATAAGTTCAGATTGTTCTCCTGgTTTTCCTTGGTTTcAGTAGCTGCAGC	contig08527	421
AX-156981832	GCCTGTTTCTTCACTGCCGCAAGGACAGCTTCCTG[C/T]GCCTCATATGCATCCATGCAGGTTGAGACCAAAGG	Y	4	1	4	1	1	r	Fagus grandifolia	contig11758_435	AAGGAGAAGTTGGGATCTTATGAGAAGCAGATAGTAAATTTTGTAAACACAAATCGCCCCgaGAAGCCTGTTTCTTCACTGCCGCAAGGACAGCTTCCTG[c/T]GCCTCATATGCAtCCATGCAGGTTGAGACCAAAGGATAAAaTATAATTATGTTAAAATTAATTTTGTGAAGGCTATGAAATAAAAATGGTAcGTtGAAaa	contig11758	435
AX-156981837	TATGTCAATGGGGGTTTGCAGAGTTCCTTTCAGCC[A/G]GCATGCCAGGCTACCGGCTTGGCACAATATTCACA	R	4	1	4	1	1	f	Fagus grandifolia	contig07067_217	GGCAATCTTCCCTTGTTTCTAGGCTTTCACCCAACATGCATGCCAGGAATTACACAAGTGGTGCTTATGTCAATGGGGGTTTGCAGAGTTCCTTTCAGCC[G/A]GCATGCCAGGCTACCGGCTTGGCACAATATTCACAACTGTCTCCTGTGTTTGTAGAAGCTCCATCAGAGAAAGGTGTGAAAGGTTTTCTTGTGGATTTCC	contig07067	217
AX-156981849	ATAGGTAGGTTCCATATGAGAGTGGTCCTTAATTA[C/T]ATTTTCAAATGCAGTGGCCCATGATTAGGTATCAT	Y	4	1	4	1	1	f	Fagus grandifolia	contig09186_326	CGAACCGCTCAAGGTTCCATATGCTAGTGGTCCTTAATTACATTTTCAAATGCATTGGCCcATGAATAGGTaggTTCCATATGAGAGTGGTCCTTAATTA[c/T]ATTTTCAAATGCAGTGGCCCaTGATTAGGTATCATCCTCCGATGTATATATTTATTTACATTATCATATTCATTCATCCCTCACCTAACTCACATAATAC	contig09186	326
AX-156981866	GAAAATCGGGAAGATGTTGTTATATCGGTTAATGA[C/T]CCGGGGCCGAGTTCTGAATTGTGCTCCGATTGTCA	Y	4	1	4	1	1	r	Fagus grandifolia	Contig1127_640	CTCATTCCACTTGCCCGCTTTGTCGGTCCACGGTTGAACCGGGTACGGGTCATGGTTTAAACCCGGAAAATCGGGAAGATGTTGTTATATCGGTTAATGA[C/T]CCGGGGCCGAGTTCTGAATTGTGCTCCGATTGTCAACATGAAGATTCGGGTACGGGTATGGGTCAGGCTTCGTCTTCGGGTGGAGCACGAAAACCGGTGG	Contig1127	640
AX-156981870	TGACCGTTAGATGAAACATCAGGGTGCACAACCCT[A/T]GCTAATCTTCTGTAGGCAGTCTTGATCTCCTGACA	W	4	1	2	1	1	f	Fagus grandifolia	Contig6693_387	CTGACAGCGTGGCATACGCATCGTGGACTTTCATGAACTCCCCAGCTGAAATCTGACAACCTCGTTGACCGTTAGATGAAACATCAGGGTGCACAACCCT[T/A]GCTAATCTTCTGTAGGCAGTCTTGATCTCCTGACACGTGGCGCCCGCTTGAATCCCAAGGACCTCGTAAAGCGATGATGCGGAGGAGGATGATGTAGTGT	Contig6693	387
AX-156981873	GCGCCGCCGTCGCAGCAGTGATAAGTTCATAGGAT[C/G]TACTCTGTACTTTTAATCTTGAAACCCCTTACATA	S	8	1	4	1	1	f	Fagus grandifolia	contig08521_883	CTTCTGACATCACGGATGATGCTGGCGATGAGATTAAGGAAGCATCTAAGCGTGAGTCAGGCGAGGCGCcGCCGTCGCAGCAGTGATAAGTTCATAGGAT[g/C]TACTCTGTACTTTTAATCTTGAAACCCCTTACATAGATGGCATGTGGGTTGTTGTAGCAGGATTTCTTAATGAACTGATGATCCTTGTGTGCTTATAGAA	contig08521	883
AX-156981877	GGGTTGCAGATAATGCAGCAGCAACCTCAAGGGTC[G/T]GTGATATGTTGGGAGAGGTTTCTTCCTACTAGATC	K	4	1	4	1	1	r	Fagus grandifolia	contig03098_140	CGAGAATTAATGAGGTAACCGAAGATGTAAGCAATGGGTCTAGAGGGCCGATTCAGGTCCACGATGGGTTGCAGATAATGCAGCAGCAACCTCAAGGGTC[t/G]GTGATATGTTGGGAGAGgTTTCTTCCTACTAGATCTTTGAAGGTTCTGCTTGTGGAATATGATGATTCTACGCGCCAGGTTGTCAGTGCTCTGCTACGGA	contig03098	140
AX-156981896	CTGCCTCTGTCTGAGGCACAAGGCAATGATGATGC[C/T]TCCTCTTCAAAGCACAAGCCAGAGGCCACAATATA	Y	2	1	2	1	1	f	Fagus grandifolia	contig06448_1336	CTGTTTTtGACCAAGCACCCcAGAAGCTTGAGAGTGGAGGAACTGACCAAGTCTCCACTGAAACTCTGCCTCTGTCTGAGGCACAAGGCAATGATGATGC[T/C]TCCTCTTCAAAGCACAAGCCAGAGGCCACAATATATGAATCGGATGaTAAGCATCCATTCATCAAACGGGCCAGTTACAACATGTTGGGCAGCATCCCTG	contig06448	1336
AX-156981904	TTCTTATATTCCACAGTCTCCACATTGAAACCAAT[A/G]GTAGGAATGGTTGTGACAATCTCTCCCAGCTTGAG	R	4	1	4	1	1	r	Fagus grandifolia	contig10042_652	AGTAATGTCTCCACAAAGGTCGAATCTTGTCCTGGCCCCCAACATCCCAGACAGTGAAGCTAATGTTCTTATATTCCACAGTCTCCACATTGAAACCAAT[G/A]gTAGGAATGGTTGTGACAATCTCTCCCAGCTTGAGCTTGTACAAAATGGTGGTCTTACCAGCCGCATCGAGACCCACCATTAGAATACGCATCtCCTTTT	contig10042	652
AX-156981917	TTTGAGATTGGTCCTGTTTTCAGAGCTGAGGACTC[C/T]TATACTCATCGCCATTTGTGTGAGTTTACAGGTCT	Y	2	1	2	1	1	f	Fagus grandifolia	contig06372_949	CATGCCTGGCTCAATCACCTCAGCTTCACAAGCAAaTGGCAATTTGTGGTGATTTTGGACGTGTTTTTGAGATTGGTCCTGTTTTCAGAGCTGAGGACTc[T/C]tATACTCATCGCCATTTGTGTGAGTTTACAGGTCTTGATGTTGAAATGGAAATTAAAAAGCACTATTTTGAGGTTATAGATGTTGTGGACCAATTATTTG	contig06372	949
AX-156981922	AAGGGTGAGATCAGAAAGCAGTGTAATGTTGCCAA[C/T]AAGCTTCATTAAAAGCTCTACTATAAGTTTATCTC	Y	2	1	2	1	1	r	Fagus grandifolia	contig07408_1020	ACTTCTTCAAGCATTTTGCTAAAGCCATCACCATTCTCTCTGAGAACAACCCTCTGACTGGTACAAAGGGTGAGATCAGAAAGCAGTGTAATGTTGCCAA[c/T]AAGCTTCATTAAAAGCTCTACTATAAGTTTATCTCTTCTTCTTTTtGTTGTACGAGAGGAAGAGTAAGAATTGCAGAATAATATGGGCTTTCCAGATCAG	contig07408	1020
AX-156981931	ACCGACTTCTTCTGGGCCATTGTTAACTACATAAG[C/T]GTGTTTTTTGTGACTATGTTTTCGATGGAGAAGTC	Y	4	1	4	1	1	r	Fagus grandifolia	Contig915_150	CCATGGCTTACATCGAACGAGGTGTTGTGAAATCCAAGCGATCAATCTGGAAGCTCAGGACAATCACCGACTTCTTCTGGGCCATTGTTAACTACATAAG[C/T]GTGTTTTTTGTGACTATGTTTTCGATGGAGAAGTCAGATGCTTACAGGAAAGGCTCAGGTGCTGCCAAGAAATGGGATGGTGGTGGCCCAGGAGGTCCTG	Contig915	150
AX-156981932	ACAAAACATGCTAACAATTAAACAATGGCATTGGC[A/G]GCACTTGCAATCCTTGGCCATAGATCAGCACACTC	R	4	1	4	1	1	f	Fagus grandifolia	Contig7877_236	GACTTCACATAGATATAAGAAGGTAATAATCTTGATGGACTAGAACAGCCTATGTTAGTTCAGAAACAAAACATGCTAACAATTAAACAATGGCATTGGC[A/G]GCACTTGCAATCCTTGGCCATAGATCAGCACACTCCTTTCCAATTGGACCAGTAATAGCAGACCCTTTCATTTCGCCCTTGGGGTTGACAATAACACCAG	Contig7877	236
AX-156981941	GCAAAACAGACTGAATTGAGGTATTGATAGCCATT[A/G]CCAATTCTAAATCTTCTTCAGCAGTTGGAGGTGCA	R	2	1	2	1	1	r	Fagus grandifolia	contig03341_869	ATTCCAACTAGTGGATGAACTTGCTTCAAAGCCCTGGTGGgcATCAAGAAGGGGTGGTCTCTCCTGCAAAACaGACTGAATTGAGGTATTGATAGCCATT[g/A]CCAATTCTAAATCTTCTTCAGCAGTTGGAGGTGCAGTGGCTACTGGGGTCTGATTATTATGCAAAAATGCAGGTTGCATTCCCTGTGAAATTCCCTtGCA	contig03341	869
AX-156981954	AATCCAGCTGTGTATATAGCACTCATCCTTCCTGG[C/T]GCATCATCATGGTACCCAGTAGGTGCATCCACCAT	Y	4	1	4	1	1	f	Fagus grandifolia	Contig3214_320	CAACAACTCTATCTACATCATGCACAAACACATCGGTCTCACCCTCTTCTCTATTCCTAGCCATCAATCCAGCTGTGTATATAGCACTCATCCTTCCTGG[C/T]GCATCATCATGGTACCCAGTAGGTGCATCCACCATGATCAAGTCCCATTCCATGTCATACACTTCATTTGGAAAGCCTTTGAGTGAAAGTTGGCACTTTG	Contig3214	320
AX-156981966	TTCGTATTCTGCATTACCCGCAACTGGGGTAGTAC[A/T]GAAACAGCTTCCAGATACACACAGAAAGCCCAGAA	W	8	1	4	1	1	f	Fagus grandifolia	Contig7226_603	CACAGCTCAGGAACCTTGCCACGCCCAAAGCAAATACATAATGAGCAGTGAATGGTTCAACAATCTTCGTATTCTGCATTACCCGCAACTGGGGTAGTAC[T/A]GAAACAGCTTCCAGATACACACAGAAAGCCCAGAAGATCCTGTTCAATAAATGGTGAGAAGTTGATGGATGAATAAACAACGCTAACACGGCACAGGGTA	Contig7226	603
AX-156981967	GGTCACCTCGGGAGGTTTGTTATCTGGACAAAATC[C/T]GCATTCGAGAAGCTCGACTCGATCTACGGGTCGTT	Y	4	1	4	1	1	r	Fagus grandifolia	contig07822_757	GGAACATTCCCGGAATCGATATCGTCAACGTGGAGAGGCTGAACCTTCTCAAGCTCGCTCCCGGTGGTCACCTCGGGAGGTTTGTTATCTGGACAAAATC[c/T]GCATTCGAGAAGCTCGACTCGATCTACGGGTCGTTCGATAAGGTCTCGGAGAAGAAGAAGGGTTACGTGCTGCCTAGGTCGAAGATGGTGAATGCTGATC	contig07822	757
AX-156981970	TCAAAGGTCTCCTTCACAATCTTGAGAATCTCCTT[A/G]TCTGGAATCTTGCCAGTGCCATACGTGTCAACAAA	R	4	1	4	1	1	f	Fagus grandifolia	contig05746_496	TCAGGAACCTGCCATTTCCACCTCTCTTAAGATCCAAGTTAATGGCAATCATCCCAGGCCTGAAATCAAAGGTCTCCTTCACAATCTTGAGAATCTCCTT[A/G]TCTGGAATCTTGCCAGTGCCATACGTGTCAACAAACACAGATAATGGCTCGGGAACACCAATAGCATATGAGACCTGCACAATGCACCTCCGAGCGAGCC	contig05746	496
AX-156981973	CCACTACCATTATTCTTATGAGGCCGCACTCCCCC[A/G]TACCCACCGCCATATCCATATCCCGCTTGCGGATA	R	4	1	4	1	1	r	Fagus grandifolia	Contig3155_293	AGATCATATCTCCAACAATCAACCCGCCAAGCAATCCTGCTCCTAGTCCCATCGCCATCTTGCCACCACTACCATTATTCTTATGAGGCCGCACTCCCCC[A/G]TACCCACCGCCATATCCATATCCCGCTTGCGGATACGGGGCAGGTTGAGGAGGGTACTGTTGATACCCACCGCCATAACCCTGTGCAGGTGGATACCCGC	Contig3155	293
AX-156981976	TTCTTGCGGTGCATCCTCTGTGCAACTTCTTTTCG[C/G]ACAGTGTAACGAATTTTCTTGTCAAAACATCTCTC	S	4	1	2	1	1	r	Fagus grandifolia	contig07716_852	GGCAACTCTgAGGAGAATCCcAAcTTGAAGCACCTGAATTTTCTTTtATGGACGCAAACTGTCCATTCTTGCGGTGCATCCTCTGTGCAACTTCTTTTCG[g/C]ACAGTGTAACGAATTTtCTTGTCAAAaCATCTCTCTTtCCGTTTTtCACGAAaTCTAACCAAaGATGCTAATCTTCGTGAAAGATTCGAGCGCTTTGGGT	contig07716	852
AX-156981981	CATAGTTTTCACATTGGGTGTATTGATATGTGGTT[C/T]CATTCTCATTCCACTTGCCCGCTTTGTCGGTCCAC	Y	4	1	4	1	1	r	Fagus grandifolia	Contig1127_535	AGTGTGCGGTTTGTTTATCCGAATTCGAAGAGAACGAAACGGGTCGGACTTTACCCAAGTGTAACCATAGTTTTCACATTGGGTGTATTGATATGTGGTT[T/C]CATTCTCATTCCACTTGCCCGCTTTGTCGGTCCACGGTTGAACCGGGTACGGGTCATGGTTTAAACCCGGAAAATCGGGAAGATGTTGTTATATCGGTTA	Contig1127	535
AX-156981984	CACACACGGCCATAGTATTCAGCTCCAGGAGCACA[A/T]GGGTAGGTGTATTTGTAGAAGTCATCACAGTATGT	W	8	1	4	1	1	f	Fagus grandifolia	Contig835_737	CAACAGGTCTACTTTCAAATTCTCCCCAGCTGCTCCGTAGTTGAAGTTCCAGTAGATAGGCAAGGCACACACGGCCATAGTATTCAGCTCCAGGAGCACA[T/A]GGGTAGGTGTATTTGTAGAAGTCATCACAGTATGTCTGGCTTGGACTCATTTCCTTGTTGTAACAAAGCCCCCAAGCGTACGGTCCTCCAGTTGCCACTC	Contig835	737
AX-156981989	TTTGCTGCCATTTCCCTCCTCTGAAAATCAGGCAT[C/T]AATCTCAAGCTTTCACGCGTGTTCCCAATCTCAGA	Y	4	1	4	1	1	f	Fagus grandifolia	contig07186_335	CTGATTAGATTTCCCCATCaTCATCACTTTCACCCCcAAACATAGCAGCCATTTTCATGGCcAGCTTTGCTGCCATTTCCCTCCTCTGAAAATCAGGCAT[t/C]AATCTCAAGCTTTCACgCGTGTTCCCAATCTCAGACATCAACTGTTCCAAATCCTCAAAGTCAAAATGTGTACCCTCATCCACCTCTGTGGCTTGCTCAG	contig07186	335
AX-156981992	AGCTTTAGTCAATGAGGAAGCGAGCTCTTCGGGCT[C/T]ATTCAGAGCACGGAAGCAGCGAAGAATAACCGAAG	Y	4	1	4	1	1	f	Fagus grandifolia	contig10199_623	TCGACATTGAAGCGAGCGCGTGTGAATGCGGATCTCGATGATTCTGATGATGAGATCTCCTCTGGAGCTTTAGTCAATGAGGAAGCGAGCTCTTCGGGCT[C/T]ATTCAGAGCACGGAAGCAGCGAAGAATAACCGAAGCGAACCAATCTGAGAGAGCTCAAGATCAGCCCAGATCGACGGCGATCATAAACTCTCTCAAGAAA	contig10199	623
AX-156982001	TCCTTAAAGCGTTTAGAGGAGCTACTCTTAGCTGA[A/G]GAGAGAATTCTTCTACCAAACCCACCTCAAGATCC	R	4	1	4	1	1	r	Fagus grandifolia	Contig5012_918	CCGTGCTTCGCTTTCCCCTATTCATGCTTCCAAATATAATAACTCAGGTTGTTAATGCAAATGTATCCTTAAAGCGTTTAGAGGAGCTACTCTTAGCTGA[G/A]GAGAGAATTCTTCTACCAAACCCACCTCAAGATCCTGGACTTCCTGCCATCTCAATCAAGAATGGAAACTTTTCCTGGGATGCGAAGGCAGAGAGGCCTA	Contig5012	918
AX-156982008	TGATGCATCTTGCCTCCAGTGAAGATACAGAGGTA[A/C]GAGAAGCTGCTCTTCGGTGCCTTCTTGAGCTAGCT	M	2	1	2	1	1	r	Fagus grandifolia	contig07673_730	TtACCTACTACATGAGAATGGTTCAGATTGCAGTGTAGTAAGCGAGCTGGgATTTCCtCGCATAATGATGCATCTTGCCTCCAGTGAAGATACAGAGGTA[c/A]GAGAAGCTGCTCTTCGGTGCCTTCTTGAGCTAGCTCGAGACGAGACAAAAGGGGCTGATGGCAGACTAGGTGAAGATGAGAAATTGAAGCAGCTTCTCCA	contig07673	730
AX-156982012	ACTGCGTCTCTGCGTTTTGATGGTGCATTGAATGT[C/G]GATGTGACAGAGTTTCAGACCAATTTGGTCCCATA	S	8	1	4	1	1	f	Fagus grandifolia	Contig1683_834	TGGACATTGAGAGACCCACTTACACCAATCTCAATAGGCTTGTTTCGCAGGTGATTTCTTCACTGACTGCGTCTCTGCGTTTTGATGGTGCATTGAATGT[G/C]GATGTGACAGAGTTTCAGACCAATTTGGTCCCATATCCAAGGATTCACTTCATGCTTTCCTCTTATGCACCGGTTATCTCGGCTGAGAAGGCCTACCACG	Contig1683	834
AX-156982013	ATAGATTGTGTCATATTCACAGCCTTTAAAACTTC[A/G]AAGAGAACATTAGCAGTCTGATATGCCTTTGTAAG	R	4	1	4	1	1	r	Fagus grandifolia	contig09536_419	TTGCGAGCAATAAGACCAGGTGCTCCCTTTGATTTGAAACATTGTGCTtCTCACGATCAAGTTCCATAGATTGTGTCATATTCACAGCCTTTAAAACTTC[g/A]AaGAGAACATTAGCAGTCTGATATGCCTTTGTAAGCTGTGCACGATCAGCTTTAtCAGCAGCATTTTGCAAAGCCTGGATATATTTTTtATAGTAATGCT	contig09536	419
AX-156982022	ACAGATATACCATGTCCAGAGCATCTTTCAATTCC[A/G]CGGTGGCATCCTTGGCTTCCTGGAAGCTCGGCACG	R	2	1	2	1	1	f	Fagus grandifolia	contig01271_197	tgaaactaGAGACAGACTAGgATTtGCAGCAAAaGGATCAACAGATCCAGTGGATTCAGGTGATGACAGATATACcaTGTCCAGAGCATCTTtCAaTtCc[a/G]CGgtGgCaTCCTTGgCTtCCTGgAaGCTCGGCAcGCCTCCGAATACGAGCCTCGGCATCGGCTCcCcGGCCTCcATcACcAGACCCTCcTCGCCGTCGGC	contig01271	197
AX-156982032	AAGGTGGCCGGAATCGGAGTCGTAAACCACGGCCT[A/C]CGTGGCATGCCGGCCGTGCCTCCCGCCGGGCATTC	M	4	1	4	1	1	f	Fagus grandifolia	Contig844_137	GGTAATTCACTAGGGTTAGGGTTTCCAAAGCCATGGGAGGCGGAGGAGCCATAAGAGCTGCGGCCAAGGTGGCCGGAATCGGAGTCGTAAACCACGGCCT[C/A]CGTGGCATGCCGGCCGTGCCTCCCGCCGGGCATTCTGTTCGCAACGCATCGCGTCCTGTCTCGGCGATCTTGACTTCTTCCACGTCTGCACCGAATTCAG	Contig844	137
AX-156982033	TGGTCCGTGAGTTCAGAGCAATCCATATGGTTTGG[C/T]TGATGAGAAATGAAGCGGATCAGGTGCTCCATACT	Y	4	1	4	1	1	r	Fagus grandifolia	Contig2311_1093	GTCTGAACCGGGCATGACCGGTCCGGTTCAAAAGAGAAATAACTTTCTTGAACTTGGAAACAGTGTGGTCCGTGAGTTCAGAGCAATCCATATGGTTTGG[C/T]TGATGAGAAATGAAGCGGATCAGGTGCTCCATACTCTTCAAACCTTGTGATGCAGCTTCTTGTATAGCCATCTGATCGTCCATCTTGGGAAAGCCCAGGA	Contig2311	1093
AX-156982051	GCTTGAGTCTCCATCGGCCTCTCTCTCTTTGGGTG[A/G]CACGAATCTGCATTTCCAGTGGGCGCCGAGACCCT	R	2	1	2	1	1	r	Fagus grandifolia	contig11209_221	CTGTTTTACTTCTCATCCATCTGATCTGGGCTTGTATGGgggAGATTTGCTGGAGATTTTAGGCAGCTTGAGTCTCCATCGGCCTCTCTCTCTTTGGGTG[a/G]CACGAATCTGCATTTCCAGTGGgCGCCGAGACCCTCTACGGCcGTGGATGTTCGGTGAGCATAGGGTTTGGGGACTCCTTCCAGTCCGtcttttCATCAA	contig11209	221
AX-156982055	TGTAGTAGAGAGGTCTGTCCATTTACAAATTTTAG[C/T]CTGTTCTCCCATTTTTACTTCCTTAAATTAGATGT	Y	2	1	2	1	1	r	Fagus grandifolia	Contig4899_1314	AAAGCTGCAGCTGCTGAGAAGAAAGCTAAGAAATCCAAGTAATTCCTGATGGAATTTATTGATAGTGTAGTAGAGAGGTCTGTCCATTTACAAATTTTAG[C/T]CTGTTCTCCCATTTTTACTTCCTTAAATTAGATGTAACTTTAAGTTATACGTTATTGTTGTTGTAGATAAGCTAGTCTGTAGGTGGAAATATTTAACTAA	Contig4899	1314
AX-156982059	TCATAGATAGCCTCATTGTCAAGAAGCACAGCAAC[A/G]TCAGTGTGCTCGAGGAGGGAATGGGTCGAAAGGAC	R	2	1	2	1	1	f	Fagus grandifolia	Contig1321_1033	GAGAGACAAGGCGGTTAAGATTGGTGTAAGTAGGGCGCTCGATGTCAAGGGAGCGCCTGCAAATGTCATAGATAGCCTCATTGTCAAGAAGCACAGCAAC[A/G]TCAGTGTGCTCGAGGAGGGAATGGGTCGAAAGGACGCTGTTGTAAGGCTCTACAACGGATGTGGACACCTGTGGTGATGGATAGACAGTGAAACCAAGCT	Contig1321	1033
AX-156982067	TTTTGGGCTCTCTTGGGTGTTTTCTGAAACTGTTA[A/T]GGATCTTCTCTTTAATTGGTGGAATGGTTTGGGTA	W	8	1	4	1	1	f	Fagus grandifolia	contig01288_171	ACAGTGGATCACcTTTtGATTCATtGTCAaGTGgCcAGgAGTTtATGgTgCTGgATTTtAaGAGTTTTtGGgCTCTCTTGGgTGTTTtCTGAAaCtGTTA[a/T]GGATCTTCTCTTtAaTTGGTGGAATGGTTtGGgTAAaCATGCTtCAGATATTtGGAaTCTTGTtCcTTtATGCTtGATGTGgATAGTGTGgTtAGAGCGC	contig01288	171
AX-156982080	AGCCAGAGCTTTTCATCCACATTATTCCTGATAAG[A/G]CCAACAACTCCTTGACCATCATCGACAGTGGTATT	R	4	1	4	1	1	f	Fagus grandifolia	contig06167_406	TGCCTCTGATGCTCTTGACAAGATTAGATTTGAGAGCTTGACTGATAAGAGCAAGCTAGATGCTCAGCCAGAGCTTTTCATCCACATTATTCCTGATAAG[a/G]CCAACAACTCCTTGACCATCATCGACAGTGGTATTGGCATGACCAAGGCTGATTTGGTGAACAACTTGGGTACTATTGCTAGGTCTGGTACCAAGGAATT	contig06167	406
AX-156982094	CCTTGGTTCACAGAGGAAGATCTTGCAGCATATGG[A/G]GCTTTGTATGAGAAATCTGGATTCCAAACTGCATT	R	4	1	4	1	1	f	Fagus grandifolia	contig08146_696	AAATACCAATAGCTGCAGAAAACCAGGAGATCATGGATTTGGTTGATCCATCTACTCCTCTTCCCCCTTGGTTCACAGAGGAAGATCTTGCAGCATATGG[a/G]GCTTTGTATGAGAAATCTGGATTCCAAACTGCATTGCAAGTTCCATATAGATCATTTGGTGAAGACATCAACATGGCAGATCCAATAGTTAAACATCCAG	contig08146	696
AX-156982096	ATCTTTAAATAGCCTCTCAAAAATGGCCTCAAAAT[A/G]GGAATGAAATCACCATAATTATACTCAAAGCTTTG	R	4	1	4	1	1	f	Fagus grandifolia	contig06921_936	TCTTCCTCTCGTCAAGAAAATAATCCTTAAAGAGCTGCAGCCTCCTCTCCTTGACTTCCTTGCATATCTTTAAATAGCCTCTCAAAAATGGCCTCAAAAT[a/G]GGAATgAAaTCACCATAATTATACTCAAAGCTTTGAGCCAATCTACTCCTCTCCCcATTCAAGTTTTTAAGTCTCACAAACAAAGGGTCATCCTCACTTT	contig06921	936
AX-156982101	CATGGAAGTTGTACGCATAGCAAGCAAGTTGACCG[C/T]ACTGTGCATGGGAATTTTTCCAACTTACCATCGGC	Y	4	1	4	1	1	f	Fagus grandifolia	contig02972_374	CAGTGTATGAGATGGTTCTCAAGTTTCGGATGGTTTGCATCAGCGGAAATTGTGCGCTGGGCTGCCATGGAAGTTGTACGCATAGCAAGCAAGTTGACCG[T/C]ACTGTGCATGGGAATTTTTCCAACTTACCATCGGCATTTGTTTtGCCAAgtCGTGAAGCATTGTGCTTGGGAGATAGGGTTGTCaTGTATCTTCCACGTT	contig02972	374
AX-156982104	TAGTGGAATGGTACCAGCAGGGCTTGCGCGGTGGC[A/G]ATAAAGCCTCTCAAATTTGGAAGAATGTCAAGCCC	R	4	1	4	1	1	r	Fagus grandifolia	Contig3136_1658	TGTTAAGGAGGTGGCTTTGGTTCTGAAAGCACTTTATGACCATGATGTGTTGGAGGAGGAGTTCATAGTGGAATGGTACCAGCAGGGCTTGCGCGGTGGC[A/G]ATAAAGCCTCTCAAATTTGGAAGAATGTCAAGCCCTTCATTGAGTGGCTCCAGAGTGCTGAGTCTGAATCAGAAGAGGAGTGATTCTGAATGCCTTTCTT	Contig3136	1658
AX-156982106	TAAAAGGACAAAGAGAAAAAGAGAGGAAGAGTATC[A/G]ATAAGCTCATAAGCCCTATTTTAAGCCAAACACCA	R	2	1	2	1	1	f	Fagus grandifolia	Contig1381_337	ATATTGGACTGACAATGTGCATAAATCACACTATAATAAACCAAACGATGATATGGCAGCCAAAATAAAAGGACAAAGAGAAAAAGAGAGGAAGAGTATC[G/A]ATAAGCTCATAAGCCCTATTTTAAGCCAAACACCAAGGTTCCGGGATTAGGTTTTATGCTTCTTCCCCAGATACATAGAGTAGTAAGCCACGGTTTACAT	Contig1381	337
AX-156982107	GGTCTCTCCTGCCTTCTTCTCTCGCCCGTCTCACT[C/T]GCAGCAAGATGGTATTCAATGCTCATGGGTGTGTA	Y	4	1	4	1	1	r	Fagus grandifolia	contig06608_1535	TCTTAAGACTGTCTTGGTAAGGATGACTGAACTCCATTTCTAATTTAAGTTTCTTGTATTATATGGGTCTCTCCTGCCTTCTTCTCTCGCCCGTCTCACT[C/T]GCAGCAAGATGGTATTCAATGCTCATGGGTGTGTAAGAAAATCCTTCATACTTGTATTAGTGGAGTGTTCCAACaGCTGTGACTTTCATGGTTGAACTTA	contig06608	1535
AX-156982108	GCTGAGGGAACTGCAATTCAAGATCTTTTCAACCC[C/T]GATAGGGTCCTCATTGGAGGTAGGGAAACCCCAGG	Y	2	1	2	1	1	f	Fagus grandifolia	Contig1322_688	AAAAGATCTTGACCCACAATAGCAAGAAGATCAACTTCCAAATTCTTTCCAACCCAGAATTTCTTGCTGAGGGAACTGCAATTCAAGATCTTTTCAACCC[C/T]GATAGGGTCCTCATTGGAGGTAGGGAAACCCCAGGAGGGCAAAAGGCTATACAAGCATTGAAAGATGTTTATTCCCATTGGGTCCCCGTAGATCGTATAA	Contig1322	688
AX-156982112	AGGGTTAACGATGAACAATCACAATCAGCAGAAGA[C/T]ATTCCCCTTCCTCAGGTCCTCCAAGGCAATATATT	Y	4	1	4	1	1	f	Fagus grandifolia	contig06998_561	CAGTTACTCTTTTTGCTGTTATGGTAGTAACAGGCCTTGTTATATCAATCTCCAGACACTATTACAGGGTTAACGATGAACAATCACAATCAGCAGAAGA[t/C]ATTCCCCTTCCTCAGGTCCTCCAAGGCAATATATTAACTGCAAATGGAATCCAcAaATCGAATATCGACTTCACCAAAGCTATGGAGGCAGTTGCTAACC	contig06998	561
AX-156982113	CACTTTGTACCGGAGCTGGGAAGGTTTAGCCATAT[C/T]GCTTCTGTTAAAGGTACGAGATGAGTCGTTAAGAA	Y	4	1	4	1	1	f	Fagus grandifolia	Contig7177_733	CTTCGTCTACAACGACATAGTAATCGGCCAAAACGACGACGTGGTTCTGGATATCCTCCGACACACACTTTGTACCGGAGCTGGGAAGGTTTAGCCATAT[T/C]GCTTCTGTTAAAGGTACGAGATGAGTCGTTAAGAACAATAGGACCAACCAAAAAGATACTGCTCGGGCGCGTGTGGTCAGATTCTCAGCCATCAGGGAGT	Contig7177	733
AX-156982119	CACTCTGCTACTACGCTCTCTTTGCAATTCTCCCC[A/G]CACAAAACGATTTCCAAAGATCCAAAGAAACCCAA	R	4	1	4	1	1	r	Fagus grandifolia	contig06538_1762	GTAGATATCCATGGCGAGAATTCCAACATTCTTTCCCATTCTGCTcTTTTGCTCTTTTGCTTTCTCACTCTgCTACTACGCTCTCTtTGCAATTCTCCCC[a/G]CACAAAACGATTTCCAAAGATCCAAAGAAACCcAAATTCTGGGAATCTCTGaTTCGTTAGgaGAGGAGGTTATGAGAGAGAaGGAAATCCTTGAAAATCG	contig06538	1762
AX-156982137	TCCTCCAGCCTCCACTAAAAGATCGGGTTGGGCGA[C/T]CCTGCATTTCCTTGGTGAAACCCAACCCAGCAAGA	Y	4	1	4	1	1	f	Fagus grandifolia	contig06300_1526	TGTGGGTTCATCCAATAACAGAAGTGTTGGTTGCACGAAAAGTGCCCTAGCCAATGATATTCTCATCCTCCAGCCtCCACTAAAaGATCGGGTTGGGCGA[t/C]ccTGCATTTCCTTGGTGAAACCCAACCCAGCAAGAATCTTTGAtGCCTGAGaCTCAGCTgCATCTGACCCCAAGATCTGCAACttttCATACAaCTCAGC	contig06300	1526
AX-156982138	TGTGTTGCCTCTATTTCTAGTTTTCTATTATACTC[A/G]TGCAGCATGCCGTAGCTTACCTACAACTAATATAA	R	2	1	2	1	1	r	Fagus grandifolia	Contig2122_787	AAAATGTCATAGCTTAAATAAAGTTACCTATGTTTGTATGGTATGGTATGCATGTGTGGTTCTCTTGTGTTGCCTCTATTTCTAGTTTTCTATTATACTC[A/G]TGCAGCATGCCGTAGCTTACCTACAACTAATATAAAGTTGTATCTTTACCTCTTATTTGCTGTATATGGATTAAAATATATATATGATAGACGGTTCTAT	Contig2122	787
AX-156982140	GACTCCTGTGATTTTTTCTCACATAATACCCTCAA[C/T]GAAGACCTTTCCCCATTTTGTATTGCAGCTTCAAA	Y	4	1	4	1	1	f	Fagus grandifolia	contig02949_2076	CTGTCCCATCATCTTCAAACATAACCTTCAAGAAGTTCCATGTTTCTTGGTCATCCACAGATTCAGACTCCTGTGATTTTTTCTCACATAATACCCTCAA[c/T]GAAGACCTTTCCCCATTTTGTATTGCAGCTTCAAATTCAGATGATCGACTGACCAAACTGTCTTCGGTAACTAAGTTGTGGACATAAACCTCTGAACCAC	contig02949	2076
AX-156982141	AACATTATAATCCCAACTGGGGATGTACAACCCGA[A/G]ACAGAGGCTGTGTAATCCTTAACATCCTTCACAAA	R	2	1	2	1	1	f	Fagus grandifolia	contig07377_1249	TTTCCCTTGGCAAGGCATGATCCAACGAATCAATAAAGGGATTCATGTCCACAAGTCCTCCTCCAAACATTATAATCCcAACTGGGGATGTACAaCCCGa[g/A]ACAGAGGCTGTGTAATCCTTAACATCCTTCACAAACTTGTCAATCAATGGCACTTGACGTTCCTTTACTGTTGACAGAAGTGGGATAGCATCAACTTTTA	contig07377	1249
AX-156982150	TTACCGAAGCAGAGACACCTTGTAACGCCGTTAAG[A/C]ATCGTCTGGCTTATCAGTAACAGTCCAAACGCCGA	M	2	1	2	1	1	r	Fagus grandifolia	Contig3754_571	AGTTAATCCAGGAAAGTATGAAGAAGAAGATGGCGCAAGTGGTGGTGCGGCTAGTTACAAGGCCTTTACCGAAGCAGAGACACCTTGTAACGCCGTTAAG[A/C]ATCGTCTGGCTTATCAGTAACAGTCCAAACGCCGACAAACCGTACACCGTCGACGCGTCCGTATCGTACACGCAGTACGTGCGCTCGTCGTACTCATCAG	Contig3754	571
AX-156982151	GGATCCCGTATGGCAGCTTTTAGAAGTCCACGAGC[A/G]TCTTCAGATGAGTATGGGGTTATCACTTTCAACCC	R	4	1	4	1	1	f	Fagus grandifolia	contig07249_818	CTTCAGCTGAAACAGGgAATGACTCACCATATAACAACTCATTTTCAAGAAAAATAACAGGATCAGGATCCCGTATGGCAGCTTTtAGAAGTCCACGAGC[g/A]TCTTCAGATGAGTATGGGgTTATCACTTTCAACCCAGGGCAGGAGGCATACCAcGCTGCATAACAGTGAGAGTGCTGAGCACCAACGCCAGCAGCAGCAC	contig07249	818
AX-156982169	CTAGTTTAATTGCTGACACCCTAAAGGACAGCTGG[C/G]TTGGTGTGGTAATATGTCTTGCCATTGCATGTTAT	S	4	1	2	1	1	f	Fagus grandifolia	contig10581_445	CCCACGTCATTTCCCAGATTGGCTGGAACTTCCtGGTGCTTTGATTCTTCTGATGGTGGTGGCTCCTAGTTTAATTGCTGACACCCTAAAGGACAGCTGG[c/G]TTGGTGTGGTAATATGTCTTGCCATTGCATGTTATTTGCTGCAAGAACACATCCGTGCATCGGGTGGGTTCAGAAACTCTTTCACAAGAGCCAATGGTCT	contig10581	445
AX-156982172	CGAGCTGTGGAGTTTGCTTTCCGGGTTGAAGAAGA[C/T]GCTGTTTGGAGTCAAGTGGCCAAGGCCCAACTACG	Y	4	1	4	1	1	r	Fagus grandifolia	Contig1836_410	TTAAAAAGTTCAATTTGAATGTTCAGGCTGTGAATGTCCTGTTGGATAACATTCGTAGCATTGAACGAGCTGTGGAGTTTGCTTTCCGGGTTGAAGAAGA[C/T]GCTGTTTGGAGTCAAGTGGCCAAGGCCCAACTACGAGAGGGGTTAGTGAGTGATGCTATTGAGTCATTTATCCGTGCGGATGATGCCACCCAATTTTTGG	Contig1836	410
AX-156982173	AATTAGGTATTCACATTACGCTTTGAACTGCATGG[A/G]AAGTTGTCCCTATTGGATTAATTACCTCAGGTACA	R	4	1	4	1	1	f	Fagus grandifolia	Contig14719_402	ATCGATGAGGTCCAAGAGTTGCCATCAGTTTTCATAACTTTTGTTGCTTGGAGCTCAAGTGAGGTAATTAGGTATTCACATTACGCTTTGAACTGCATGG[A/G]AAGTTGTCCCTATTGGATTAATTACCTCAGGTACACTGCATTCATTGTGCTGTATCCTATAGGAATGGCTCCTGGTGAAATGTGGCTCATGTACCAAGCA	Contig14719	402
AX-156982178	CGTTCGTATCCGTTGTGCTATTCTGTGACTCGGCC[A/G]TCGGCGCGTCTGACGGAGAACCCGACGGAGTCTCC	R	4	1	4	1	1	f	Fagus grandifolia	Contig2375_241	AATAACAGTGGCACAGCAAGTCACAAGTACTGCCATCACTGCATTGCCCTTCACGTGAGTTCCTCCGTTCGTATCCGTTGTGCTATTCTGTGACTCGGCC[G/A]TCGGCGCGTCTGACGGAGAACCCGACGGAGTCTCCGTAGGAGGTGCCGGCGGTGAAGCTCCCAACGGTGACGGTGCTTTAGCTTTCGCCGGAGAAGGACT	Contig2375	241
AX-156982183	CTCTATAAACTTGTTTTTGGACATGTTCCATCCCA[A/T]GTGGAGGTTCAAAATGCAATTCATGGTCTCCAAAA	W	4	1	2	1	1	f	Fagus grandifolia	contig12574_291	CTGAAaCcAaTTGTGgAAGACTGGAGTCTgTGGATGGAAaaGAAGAAAAAagAGCATCTGGGTCTCTCTATAAaCTTGTTTTTGGACATGTTCCATCCCa[t/A]GTGGAGGTTCAAAAtgCAATTCATGGtcTCCAAAaTTTTATGCTTGGAAAATCCTCATCTGGGTCAGAGTTGAAATGGCTTGAGCAGAAGCTGGATGGTT	contig12574	291
AX-156982200	TCGGTTTTTCGTGTTGAGAGGCGTTTGGATGATAA[G/T]GAGAACGTTACTGACATTGTTTATAAGTGGGAACA	K	2	1	2	1	1	f	Fagus grandifolia	Contig5729_654	GAGGAGGAAGCTTTGGAGTTATACTTTCTTACAAAATCAACTTGATTTCTGTTCCTGAAACCGTTTCGGTTTTTCGTGTTGAGAGGCGTTTGGATGATAA[T/G]GAGAACGTTACTGACATTGTTTATAAGTGGGAACAGGTTGCTCCTAGTACTGATGATAATCTTTTCATGAGGATGTTGGTTCAGCCTGTGAGTTCCAAAG	Contig5729	654
AX-156982203	CTAAACATCCATGGGCCTTCTTCAAAGTCACCATT[A/T]ACAACAGCATTGTCTTTGGGTCTATCGGGACTGAA	W	8	1	4	1	1	f	Fagus grandifolia	contig07503_756	AACCGGGTAATGAGGATATTTCTTCATCAAGGTTAGTGGGGAGTAAGACACCGAGTGAGGTGTTTCTAAACATCCATGGGCCTTCTTCAAAGTCACCATT[A/T]ACAACAGCATTGTCTTTGGGTCTATCGGGACTGAAAAGCTTTTTTATTGCAATTTCATCAATGATAGGCCCACAAGTTGGGTCATCCTCCATGCCCAAAT	contig07503	756
AX-156982210	GGAGATCTTGACCTGAACGTGACCGACTCACAGCT[C/T]TACGATTTTTTTAACCAGATGGGTCAGGTTGTCTC	Y	4	1	4	1	1	f	Fagus grandifolia	contig06221_414	CAGTTTCAAACGGAGTGGTGGTGAGCAATGGTGCGGGTCAGTTCGTTTCAACGTCTTTGTACGTTGGAGATCTTGACCTGAACGTGACCGACTCACAGCT[C/T]TACGATTTTTTtAACCAGATGGGTCAGGTTGTCTCGGTCCGCGTCTGTAGGGACCTCAGCACTCGCCGCTCACTCGGCTATGGTTATGTCAATTACAGCA	contig06221	414
AX-156982220	ATGCCCTTACTCCAGAAAAAGTCAGAGGTGCTACA[C/T]TAGTTGTATCTGGTGATGGCCGCTACTTCTCAAAA	Y	2	1	2	1	1	r	Fagus grandifolia	contig06440_219	CCGCAAGAAGGTGAAAGTTTTCATACAACCTCATTATTTGCATAACTTCGTTCAATCAACATTCAATGCCCTTACTCCAGAAAAAGTCAGAGGTGCTACA[C/T]TAGTTGTATCTGGTGATGGCCGCTACTTCTCAAAaGACGCTATTCAGATCATTACTAAGATGTCTGCAGCAAATGGAGTAAGACGTGTTTGGGTTGGTCA	contig06440	219
AX-156982225	TTCTGTACGGGCATGATCTTCATTACCTCGTCCTT[A/G]AGGCCTGGGCAGAGCTTGTCAACGATCTGGTGCTC	R	4	1	4	1	1	r	Fagus grandifolia	contig08814_748	GGCCGTTATTGTCGCCCACGACAACGAAcGCCTTGAAACGTGTACGCTGACCGGCACGTGTCTGTTTCTGTACGGGCATGATCTTCATTACCTCGTCcTT[g/A]AGGCCTGGGCAGAGCTTGTCAACGATCTGGTGCTCCTTGATGGGGAGCGAGTGGAGGTAGATCTGTTCCAGGGATTTTATCTTATCGGCATGGACGAGGC	contig08814	748
AX-156982227	GAGTGAATAAACCTCGACAACAGGTCGATCCTTTC[G/T]ACTGTGGGCATTATCCACAAGAGTAACAACCCTCG	K	2	1	2	1	1	r	Fagus grandifolia	contig04068_586	gTtCGCGACCAacGTaGAGTACAAATGGGAagCAATGCAGTTACCATTCTCCATTCGCCGGTGGAGAGtGAATAAACCTCGACAACaGgTCGATCCTTTc[g/T]acTgtGggCATtATCCACAaGAGTAaCAACCcTCGCCACTTtatAGTCATtGGTTTTGgCATCgAaTCcGAACCCAaTAGACTCGtacTtCCAGAAGGTA	contig04068	586
AX-156982228	CTTCAGATTCAATTTGAAGAGCGTGACTCTGCAGC[G/T]GCTAATCAAGTTGACTGTGCAAAAACTTGTTTGGA	K	4	1	4	1	1	f	Fagus grandifolia	Contig4565_2834	TCACAGAGGATGACATCAGCCCCACAAATTCCATATCCCAATCTGCCAAGCTACCAGTGGAACCGCTTCAGATTCAATTTGAAGAGCGTGACTCTGCAGC[G/T]GCTAATCAAGTTGACTGTGCAAAAACTTGTTTGGAAGAAAATGAAGTAATGTTTGAATATGTAAAAGCAGTGCTGCAAGCCTCTGGCTTGAACTGGGATG	Contig4565	2834
AX-156982236	GATTGAACGTTTTCAAAAGGATGTGCAGAGGCCCT[G/T]CGCTCCAAAATTTCACGAAATGCTTTTTTGAACTT	K	2	1	2	1	1	f	Fagus grandifolia	Contig8255_1387	TGGCTGCATCACGTTTATGTTCAGGAACTGGATGTAATCCCAGCCATGAGTTTGGTGGCAACAAAGATTGAACGTTTTCAAAAGGATGTGCAGAGGCCCT[T/G]CGCTCCAAAATTTCACGAAATGCTTTTTTGAACTTAGAGCTTATTTTTTGCAAGAGCCCAACGAGGGTGGTTGCTTCAGAAGAGGTCTTACTTGGCCTTG	Contig8255	1387
AX-156982237	ATGATCTGAGACATGGGCATTGTTGGTCTTGGAAG[C/T]TTGCCTTCGACATAGTTAGATTTAGAAACCAA	Y	4	1	4	1	1	f	Fagus grandifolia	Contig3604_624	TAGTGTGAGCGCCACTCAAAGCCACCATTTCTTGGATCGAAAAGCCATTAGATTTGAAAATGTTGATGATCTGAGACATGGGCATTGTTGGTCTTGGAAG[C/T]TTGCCTTCGACATAGTTAGATTTAGAAACCAAYCCATCTTTTCGACCCAAGAGTACGTTGTAGTAGGGACCACCGACCATGGTGACGAGGTCACGTGCAG	Contig3604	624
AX-156982238	CCAGAGGGTCCAACGGCTTTAGAATTGGGGCGGCC[A/G]GTTAGCAGTCCAGCAATGTAGGATAGAGGGACAAG	R	4	1	4	1	1	r	Fagus grandifolia	contig06263_1640	GTAACTCAAAGAACCCGGAATTAATACCAGCTAagCGGAAtGCTTCAGTGgCATCAAGGGATTCACCAGAGGGTCCAACGGCTTTAGAATTGGGGCGGCC[G/A]gTTAGCAGTCCAGCAATGTAGGATAGAGGGACAAGATCACCAGAAGAAGAGATTGTACCACGAAGTGGCAAGCAAGGAGTGATGTTATGGTTGAGGAAAT	contig06263	1640
AX-156982245	ACACACAGCTCGTTGCGTCATGCAGTTTATGTGCC[C/T]GCAGCTCAGGCTGATGAAATCTACCAAAGTCCTGC	Y	4	1	4	1	1	f	Fagus grandifolia	Contig3899_2005	CCACCTGGGCCCGTGTTTCTGTATGGCTGGTAATAGGAGTACTCATTTATGCATTTTATGGCCGAACACACAGCTCGTTGCGTCATGCAGTTTATGTGCC[C/T]GCAGCTCAGGCTGATGAAATCTACCAAAGTCCTGCACGCAGCATTGCTTAACCTCTCTCTAAATCCATGCCCTTTCAGCCCAGCATATGGAGTCCTAAGT	Contig3899	2005
AX-156982247	CATTTATTGAACAGGATCTTCTGGGCTTTCTGTGT[A/G]TATCTGGAAGCTGTTTCAGTACTACCCCAGTTGCG	R	4	1	4	1	1	f	Fagus grandifolia	contig08300_572	CAATATATTATGTGGTGGTACCCTGTGCCGTGTTAGCGTTGTTTATTCATCCATCAACTTCTCACCATTTATTGAACAGGATCTTCTGGGCTTTCTGTGT[g/A]TATCTGGAAGCTGTTTCaGTACTACCCCAGTTGCGGGTAATGCAGAATACGAAGATTGTTGAACCATTCACTGCTCATTATGTATTTGCTTTGGGcGTGG	contig08300	572
AX-156982248	ACATCTGTCTGACGAGGAAGAACCACTGATTCAGA[C/T]GGTGGAATGTCGCATTTGCCAGGAGGAGGATAGCA	Y	4	1	4	1	1	r	Fagus grandifolia	contig07970_220	GAGAGTTCTGGCTCACATCCTGTTGATCCACCCACCGGTTCCATTGATGTTGAGGGTGTGGGGGAACATCTGTCTGACGAGGAAGAACCACTGATTCAGA[c/T]GGTGGAATGTCGCATTTGCCAGGAGGAGGATAGCATTAAGAATTTGGAGATCCCTTGTGCTTGCAATGGTAGTTTGAAGTTTGCTCATAGGAAATGCGTT	contig07970	220
AX-156982251	GATTTTGATGCTTCTGGAGCCTCGGAATACTCTGA[A/G]CTTGCAAGGACTGAAGGAGAAGAAACCCCATTAGT	R	4	1	4	1	1	r	Fagus grandifolia	contig06831_554	CAGTGTCACCATCCTTAGCATCCTCAGTATTCTCTTTTGGGGCTGAAACATGTTCCTTACTAGGAGATTTTGATGCTTCTGGAGCCTCGGAATACTCTGA[G/A]CTTGCAAGGACTGAAGGAGAAGAAACCCCATTAGTTGACACACTGCTTGGTGGAGAATCAGGCTTTGAATGCTGGATAGACTCAACTGTACCAGTTGAGA	contig06831	554
AX-156982261	CTCAATAGCATTGAAACATCCTGGTCCTCTGCCTC[A/G]TACTTCTTACTGTACTTCTTTAAGTTCTTTGCAAT	R	2	1	2	1	1	f	Fagus grandifolia	contig03017_333	TCCACTCATTGATCCACCTGTCCCATTCATCCTTCAACATCTTCCGCTTCTCACGATCTTGCTCACTCAATAGCATTGAAACaTCCTGGTCCTCTGCCTC[a/G]TACTTCTTACTGTACTTCTTtAAGTTCTTtGCAaTCTCTTCCTCCTtCTCaGGACTCAAGAATGATGGTGGCCTCGGACGCCACAAGTACTGAAAGAAAT	contig03017	333
AX-156982265	TATGCCCTCATGCCAGAGTGCAATTTCTTGACAGC[C/G]CCCCACATCCCATGACGGACTCCCAACTTTGCCAC	S	8	1	4	1	1	f	Fagus grandifolia	contig07251_453	TTGTGGTGATTCCCGCCATCCGTGCAATTCTAGaCAAAGCAGCCCcTGATTTCCTCGCATTCTGGTATGCCCTCATGCCAGAGTGCAATTTCTTGACAGC[c/G]CCCcACATCCCATGACGGACTCCCAACTTTGCCACATCTTTGGGAATCCCCATGTCTTCGTAATGTAAAAGTGTAACCTCACACGCAGACAACTGTCCAT	contig07251	453
AX-156982267	GCTAATTTCTGATTAAACTTTGAAAGTTGATCAAC[A/G]GCATCATTTCCAACCAGTGCCTCTCCAACAAACAA	R	2	1	2	1	1	r	Fagus grandifolia	contig01513_195	tagtatcaaacttagtgagcaagatcccatctatcaatctggcactaggtgaagttgaaaggtcggctaatttctgattaaactttgaaagttgatcaac[g/A]gcatcatttccaaccagtgcctctccaacaaacaaTACcAGATCGGgattgttcaggttaataagctttgaaagcGcTCTCATtAaTGgTtCATtatCcT	contig01513	195
AX-156982268	AAGTCGCATAGGCTAGCTGAATCGGAATCGCTGAG[A/G]GAACGCAAAAATGAAAACCCTAGAATTTTGAGATG	R	2	1	2	1	1	r	Fagus grandifolia	contig06654_1645	ACGGCTTGCTTCACGTACTCTATTGCTTGCTCTTTGAAATTGCTGTACATCTTTGCACCTCACGAAAGTCGCATAGGCTAGCTGAATCGGAATCGCTGAg[a/G]GAACGCAAAAATGAAAaCCCTaGAATTTTGAGAtgTTCATTATTTAATTGATACAGaGGAgCTTCGATTTGAaGgAAGGGtctAGAAaTTGAAAGGAtCG	contig06654	1645
AX-156982272	AGGCCCTTTTTGAGAGGATACCTCAAGATCTGCAA[A/G]GATATCAAGGAAAGGAGGCTGCAGCTATTCAAAGA	R	4	1	4	1	1	f	Fagus grandifolia	Contig2539_771	ACGGTGAGAGGAGTAGATTGGCTCAAAGCTTTGACTACAATTACGGTGACTTTATTCCTATTTTGAGGCCCTTTTTGAGAGGATACCTCAAGATCTGCAA[A/G]GATATCAAGGAAAGGAGGCTGCAGCTATTCAAAGAATACTTTGTCGACGAGAGAAAGAAGCTTTCCAGCACCAAGGCCACGGACCACGAAGGGTTGAAAT	Contig2539	771
AX-156982285	TTGATTACGATGAGAAAGTGATAGGGTTCATTAAG[A/G]ACTACAGGCGTGTTTTTGATCTTGCATGCATTGAT	R	4	1	4	1	1	f	Fagus grandifolia	Contig3300_283	TTTGTGTTACACAATCATGGTTTTCTGGGTTTTTGGATATGGTTCACTGGTATGGAACCCAGGATTTGATTACGATGAGAAAGTGATAGGGTTCATTAAG[G/A]ACTACAGGCGTGTTTTTGATCTTGCATGCATTGATCACAGAGGCACACCTGAGCATCCTGCGCGCACTTGCACGCTGGAACAAAAAGAAGGAGACATATG	Contig3300	283
AX-156982291	GACAATTGTGATGATGATCCATCTGGCAGAATCGT[A/G]CGGTACTGATTAGACCCGTCGAGTCCTCCCTCACC	R	4	1	4	1	1	f	Fagus grandifolia	contig06163_1106	TCCAAAGGTTCACTTCTTCTTCTCTGGTCTCTGACTCGGTCGCTTCTCTAGTGGTCCCATAAGTGGACAATTGTGATGATGATCCATCTGGCAGAATCGT[G/A]CGGTACTGATTAGACCCGTCGAGTCCTCCCTCACCGTCCGTTCCACTAGCTAGTGGCGGAACCTTACCGCCACCGCCATTGTTTCCTCCAATCGACGTCG	contig06163	1106
AX-156982297	AGGCAAGGATCATCACCATGTATAATGTAGTCAAT[C/G]TTATGCTCATTAAAGAGACTGTTCATAAATGGCTC	S	8	1	4	1	1	f	Fagus grandifolia	contig06993_1064	GTTTGATCTGCAAGTAGCGGCCAGCCTTTTTtGCCAAGCCATAAGCATCAGTTCCATCTGGAAGCAGGCAAGGATCATCACCATGTATAATGTAGTCAAT[c/G]TTATGCTCATTAAAGAGACTGTTCATAAATGGCTCCGTAATCTCATAAGGAGCATTGGTTATTACTTCATCCACCCATTtCAACCCGCTAACAAGGGCCA	contig06993	1064
AX-156982299	AATGCTTAAGGAGATCATTTTTTTTCTCTAAGTTA[G/T]TACACACATAGGAAGCCTTTGAGGGCTATATCAGC	K	4	1	4	1	1	r	Fagus grandifolia	Contig1331_105	CATATAAAATATTTATTAATTATTGAGCACTTGGGCTTTTTATCTATCTATCAAGATAATAGTACAATGCTTAAGGAGATCATTTTTTTTCTCTAAGTTA[G/T]TACACACATAGGAAGCCTTTGAGGGCTATATCAGCAATACTTAAACACTGAAAAAACCAACGATGTGGTGCAACAACAATGACTTCAACTAATACGTAGA	Contig1331	105
AX-156982319	AGGGTATTGTGTGGTGTGAATCATGAGGATTTGAA[A/G]CAGCTCTTCCATGTATCGAAATCGATTAGAGAAGC	R	4	1	4	1	1	f	Fagus grandifolia	Contig5552_422	GTGAGAGAATGACTCTGGAGTCTGAAAGGTCTCTTCTCGAAGCCTTGCCTCAGGATATTCTGATTAGGGTATTGTGTGGTGTGAATCATGAGGATTTGAA[G/A]CAGCTCTTCCATGTATCGAAATCGATTAGAGAAGCTACTTTGATTGCAAAGCAATGGCATTTCGCGTATAGCACGCCGTCAAAGACTCGTGCATTTCGAA	Contig5552	422
AX-156982335	TTGGATATTCTGGGTGGGACCATTCACTGGGGCAG[C/T]ACTTGCTGCTTTGTACCATCAGATAGTGATCAGGG	Y	4	1	4	1	1	r	Fagus grandifolia	contig08251_892	ATCAACCCGGCTAGGAGTCTTGGTGCAGCCCTCATTTACAACAAGGACCAAGCTTGGGATGACCATTGGATATTCTGGGTGGGACCATTCACTGGGGCAG[C/T]ACTTGCTGCTTTGTACCATCAGATAGTGATCAGGGCCATCCCATTCAAGTCTAAGTGATGCATCATTGAAGCAATGACTTGCAAAATGGTTGGTTGGTGT	contig08251	892
AX-156982341	TTACCGAAGCAGAGACACCTTGTAACGCCGTTAAG[A/C]ACCGTCTGGCTTATCAGTAACAGTCCAAACGCCGA	M	4	1	4	1	1	f	Fagus grandifolia	contig08903_571	AGTTAATCCAGGAAAGTATGAAGAAGAAGATGGCGCAAGTGGTGgTGCGGCTAGTTACAAGGCCTTTACCGAAGCAGAGACACCTTGTAACGCCGTTAAG[c/A]AccGtctGGCTTATCAGTAACAGTCCAAACGCCGACAAACCGTACACCGTCGACGCGTCCGTATCGTACACGCAGTACGTGCGCTCGTCGTACTCATCAG	contig08903	571
AX-156982343	GGAGAGGGAATTCGCTTCGGCTTCTTCTTCTTCTC[C/T]GATACCGCCTTGGCAAAGGCCTCAACAATCCGCTG	Y	4	1	4	1	1	r	Fagus grandifolia	Contig1662_451	AATAATAACAAAGACCCACAGAATAAAATTCAATTCGCCCGCCAACACGCATCATCTAAGACTCCGGAGAGGGAATTCGCTTCGGCTTCTTCTTCTTCTC[T/C]GATACCGCCTTGGCAAAGGCCTCAACAATCCGCTGCTGCGACTCGAGAATCATCTCGGTCCGCTTCATCTCCATCTCCATCCGCATCGCCTCGATATCCC	Contig1662	451
AX-156982348	TAAATTCATAGTGAGACCTACCATTGAAAGAACAT[A/T]ACTCCCGGAATATTGAATAATTTGGC	W	8	1	4	1	1	f	Fagus grandifolia	Contig2619_247	AGAGAAAGTGGGGAGAGTAATTATTCGGTACTCCGGGAGCAATGCTAATAGTGGACCCCATTATTTAAATTCATAGTGAGACCTACCATTGAAAGAACAT[A/T]ACTCCCGGAATATTGAATAATTTGGCRGGGAGGGGGGATTACAACTACGCAGTAGCAAACCATGCCTCTTAATATGAGCTGTAAACAGTCAGCCTCAGAC	Contig2619	247
AX-156982349	ATAGCTACAGTTCCATCCAATGTAGTGGTGCTCAC[A/T]GCTGATAATTTTAATGAGGTTGTGTTGGATGAAAC	W	8	1	4	1	1	f	Fagus grandifolia	Contig5069_469	AAGGACCACGCACTGCAGAAGCCCTTGCTGAGTTCGTGAATACCGAAGGAGGAACTAATGTGAAGATAGCTACAGTTCCATCCAATGTAGTGGTGCTCAC[A/T]GCTGATAATTTTAATGAGGTTGTGTTGGATGAAACCAAAGATGTTTTGGTTGAGTTCTATGCGCCGTGGTGTGGTCATTGCAAGAGCCTTGCTCCTACCT	Contig5069	469
AX-156982351	TTAAAGCTTGACATTGCTTGGAAAGCTGAATGCCT[A/C]GATGGCGACTCCCTTTGATCGGATGATAAAGACAG	M	4	1	4	1	1	f	Fagus grandifolia	Contig2434_602	ACTAATTATGAAACATTCCCATATTTAATCTTTCTCAAGCAACAGAGATGAYGCTATCCCCATTGTTAAAGCTTGACATTGCTTGGAAAGCTGAATGCCT[C/A]GATGGCGACTCCCTTTGATCGGATGATAAAGACAGCTTGAGAGTCAAAGGTGACGGATCAATTGCCGACTTCCAATTCAAGTTAAGGTCCGTTATGGTTG	Contig2434	602
AX-156982359	GTGGAGACGAAATCGACCCTTAGTGTCATAGAGCA[A/G]GCGGAAGTTCTCATTAGTTTTGGGGATTGAGACAA	R	4	1	4	1	1	f	Fagus grandifolia	contig08740_695	TTTTGCCCAAACTGCACGGACCTGACTTTGCAGAGCTTAAACTTTGCCTCTTCATCCCTGACTGAGTGGAGACGAAATCGACCCTTAGTGTCATAGAGCA[G/A]gCGGAAGTTCTCATTAGTTTTGGGGATTGAGACAACATCCATGAAACCTGAAGGATAGGTCTTATCTGTCCTGACCTTCCCATCGACCAGAACATGTCGT	contig08740	695
AX-156982360	TTCTGTCTAGGGGTAATGGATGTTGAGAACTTTGT[A/G]CTTGGATCCATGAAGTCTGTTTTCACAAAAGATGA	R	4	1	4	1	1	r	Fagus grandifolia	Contig5563_1223	ACTGACCAACTCTGGAGAAGTTCAAAATATTGCCACTCCCTTCAGAACAAAGTGAACCGACCATGTTCTGTCTAGGGGTAATGGATGTTGAGAACTTTGT[G/A]CTTGGATCCATGAAGTCTGTTTTCACAAAAGATGAAGAAGGCACATTTGACTGCAGTCTCTGATGCAGCTGATCACTTCGAATATTAAGTGTATTCTGAT	Contig5563	1223
AX-156982372	ATAGGAAATCAGTTAAGGCGGAATGAGACAGAAGA[A/G]CAGATATTGGATTATGTCAATGAGCTGTGCGACCG	R	4	1	4	1	1	f	Fagus grandifolia	Contig1698_1299	AAGAGAAGACATCTGCTGGGGTGCATGATGCCATGTGTACCGCTTGTGAGATGGCAGTGGTATGGATAGGAAATCAGTTAAGGCGGAATGAGACAGAAGA[A/G]CAGATATTGGATTATGTCAATGAGCTGTGCGACCGGCTTCCCAGTCCAAATGGAGAATCAGCAGTTGATTGCAGCAGTCTATCATCCATGCCTAATGTTT	Contig1698	1299
AX-156982374	GCCCCTACCAGCCCTCACTTTCATGTTATATTTCA[A/G]TGTCTGCCCGTGAACAATAGGGCGGAGATATCCAT	R	2	1	2	1	1	f	Fagus grandifolia	Contig1904_553	GCAATCCCAATAGTTGGTGCATATTTCTTGGGAATACCTGCAGCCTTCAATTCTTCCAAAGAAAAGCCCCTACCAGCCCTCACTTTCATGTTATATTTCA[A/G]TGTCTGCCCGTGAACAATAGGGCGGAGATATCCATTAGTTGGGCGGGGGAAGATCTTGACAGCCTTCTTCTGGCGAGCAACTCTTCTCCTTTCTTTCCTA	Contig1904	553
AX-156982388	TCAATATCCACAAGATCCAGTAGATTGCTGCTTTC[C/T]GCCAGCTTCAACGCGGTGTCATAATACGACATTCG	Y	2	1	2	1	1	f	Fagus grandifolia	contig07553_933	CTAgtGCAGGAGCTACCTCCTTATTCTGAAGAGCATCAATTACCTTTTTtgCTTCTTGAAATACATCAATATCCACAAGATCCAGTAGATTGCTGCTTTC[c/T]GCCAGCTTCAACGCGGTGTCATAATACGACATTCGCAACATATAGTCCACAAGAATCCGCTTCAagCGCGTATTATTCCAATCCGACAAATTCTCGGCAT	contig07553	933
AX-156982392	CATGGCTTGAGATGTTGTTAATATAATAACCCAAG[C/T]CAATTACTGTTTTTTAACCAAAAGAAGCTTGAGAT	Y	4	1	4	1	1	f	Fagus grandifolia	Contig6684_518	ATTACTTACTTAAAATTGTGTGGTTTTAATTTTTGTTCACTTAGTTTAACTTTAATTTCAATTATCATGGCTTGAGATGTTGTTAATATAATAACCCAAG[T/C]CAATTACTGTTTTTTAACCAAAAGAAGCTTGAGATATGGTGTTTTTGTTCTGTCTTTCATCGAGCTGTTTTATATAGTTTTATATAGGCTTGAGCACTTG	Contig6684	518
AX-156982398	GGCTTATCCTTCTTCCCTGGAACATACCAGATGTT[C/T]ACAGTCTGTCGGTTGACAAAGAAAGGTCTCACGTA	Y	4	1	4	1	1	f	Fagus grandifolia	contig11753_311	TCTTCTGAAACTCGTCTGTCCCATTTTCAGCAATATATTTCTCTGCAGCAGTTAGAATGTCATCTGGCTTATCCTTCTTCCCTGGAACATACCAGATGTT[t/C]ACAGTCTGTCGGTTGACAAAGAAAGGTCTCACGTAATGATCGTAAACATATGCAGCGCCACTGAAGTATGGGAAGACCAACCAGCACGTCAAAAGCAGCT	contig11753	311
AX-156982404	CTCTCGGGTATGCTCATCAAACACTACATTTTCCA[A/G]AACTGTCCCAAATTTAATGGCATTCCAAATATCAG	R	4	1	4	1	1	f	Fagus grandifolia	contig01817_957	GGGATATACTCAATAGGGTAGGCGgCACGAGTGTTTTCTGTgACAGATTTGGCAGAATAATCAACCTCTCGGGTATGCTCATCAAACACTACATTTTCCA[a/G]AACTGTCCCAAATTTAATGGCATTCCAAATATCAGGTTCCTTCTCCCTTGAGAGATCAATGCACTTGGCATAACAACCGCCTTCgATATTTGACACACCA	contig01817	957
AX-156982405	GTACGGTTGCGCAATCTTCAAATATGCATGAACAC[A/G]AAGATGCGAGCCAATGCATTTGCAGCATTTGGAGC	R	4	1	4	1	1	r	Fagus grandifolia	contig02972_1934	TGCTcaTGATACTTGAGTCATCACCTAATGAAGCAGCAGTGGAGCCCATTTTGCTTAACCTTTCTGTACGGTTGCGCAATCTTCAAATATGCATGAACAC[A/G]AaGATGCGAGCCAATGCATTTGCAGCATTTGGAGCATTAAGCAACTATGGATTTGGGGCACAACACGAGGCATTTATTGAACAGGTACATGCTACCAtCC	contig02972	1934
AX-156982412	CCAGGTATGGTAGCATGCTCTAGTTCTGAGCATGG[C/T]TCAAGTTGGGCAGTGGAGGTGGGAGGTCATCTGAA	Y	4	1	4	1	1	f	Fagus grandifolia	contig03120_671	AAaGCATAaCcAaGCATGCTGACAaGCTAAaTAAaTGTGCcAaTTtGAaGTtGCGTAaCAaGgAaCcaggtaTGgtaGcATGCtCtAGTtCTGAGcaTGg[c/T]tcAaGTtGGgcagtGgaGgtGggaggtcatctgAaagTttGTTcaatagtagtagagaatcttaacaagagtggacagatgcttgtagagatgttgtgtg	contig03120	671
AX-156982414	AGCGAAATGTCAGCCGGTAAAAAAGCTGGGACACA[C/T]TTGAACCTATCCAACAAAAGCTGTGAAACGTCATC	Y	4	1	4	1	1	f	Fagus grandifolia	contig06054_2470	AGAAGGGAAGCATGTAATGAAATAGTGGCCACAAATGCTGTTTACAAAACCCTTGATAAAACTTCAGCGAAATGTCAGCcGGTAAAAAAGCTGGGACACA[c/T]TtgAaCCTATCCAACAAAAGCTGTGAAACGTCATCTTGTTCACTCGAATCAACATCAACCTTCAAAGACCCTACATACAAAACCTCCATATCTTCAGGTA	contig06054	2470
AX-156982418	GCATTTGCAACGACGAAAAAATATTTGGTGGCTTG[A/T]TCCTTGTCAGCAGGATTGGACGAACTGAGCTGGTC	W	8	1	4	1	1	f	Fagus grandifolia	Contig3669_592	CATATAAACGAAGCCGCTCAGACATAAGCTCATTGAAATGCTCCTCTTCATCCAGCATGAATTTTGCATTTGCAACGACGAAAAAATATTTGGTGGCTTG[A/T]TCCTTGTCAGCAGGATTGGACGAACTGAGCTGGTCGGAATCGAGGGCTGCGACTGCTGTCTTAACAGAGGAAGAGGAGGAATTGCCAAAAGAGGCAAATC	Contig3669	592
AX-156982422	TCTGGGATTTTATTTTCTGTGGTGGCCCATACCCA[A/G]AATCGTCTGATATATCTTCATCTATACTTAATAAG	R	2	1	2	1	1	r	Fagus grandifolia	contig06007_1917	ACAGAATGGGGACATAACTGGATCCAGCATATCTTCTATAAAGCCTGAACAATTGACTGATAACGTCTGGGATTTTATTTTCTGTGGTGGCCCATACCCA[a/G]AATCGTCTGATATATCTTCATCTATACTTAATAAGATGAAGCAGGAGTTTGAATACTGGTACCCATTTGATCTTCGAGTGTCTGGTAAGGATCTCATCCA	contig06007	1917
AX-156982424	CCTACTCCAAGGCCTACAGCTGAGGATGATGAACT[A/G]GCTGCACTACAGGCTGAGATGGCACTTTAAGCAGA	R	4	1	4	1	1	f	Fagus grandifolia	contig11159_486	TTCAGCCTGCAACTACTGCTCCGGCAGCACCAGTGCAGGTCCCAGCAGGCCCTCAACGAAACCGTCCTACTCCAAGGCCTACAGCTGAGGATGATGAACT[G/A]gCTGCACTACAGGCTGAGATGGCACTTTAAGCAGAATTTTTGCAGATATTGTTtGGGTGTAATGATGGGAGgCTATGTAAAGAATTGGCCTGATTACTTG	contig11159	486
AX-156982425	GGTTTTCATGGTAGGAGTAGCTCGTACTTGGATGC[C/G]ATTGGTGTCCATATGCAACACTGGCTTGGAAATCA	S	4	1	2	1	1	f	Fagus grandifolia	Contig12450_1722	ATGGTCCGTTCGGTGAGGAAATGGGAACATTTTTCACATCAACCACGACAGAAGGCAAGGCGGTCGGTTTTCATGGTAGGAGTAGCTCGTACTTGGATGC[G/C]ATTGGTGTCCATATGCAACACTGGCTTGGAAATCAACGACCTGCAAAGTCATCCATCTTCAAAAAGTTCAGTTGAGCGAAGCTTTGATAAAAATAAAAGT	Contig12450	1722
AX-156982427	AAACCTTCCACACCTCAGCGTAACTCCCATCGCGA[A/G]CCAACACGCCGTTCGATGATCTCAGATCAACGATC	R	4	1	4	1	1	r	Fagus grandifolia	Contig1672_1162	CCACGTGGCGAGACGAGGGAGCAAGCTGGCCTCGCTGGCGCGGCTTACCACGGTGGTATCTCCTGAAACCTTCCACACCTCAGCGTAACTCCCATCGCGA[G/A]CCAACACGCCGTTCGATGATCTCAGATCAACGATCGGAGCCGTGCCACGTGTCTCCAAATCATCCTCCTCGTCCTCGCAGAGATTCGCGATGAGCTCTAT	Contig1672	1162
AX-156982428	GGTGGACACCGAGTTATACAGGCGGTCCACGTCGG[A/T]TTCAAGCTCGGCTCGTTTCGCGAACCGGCCTTTGA	W	8	1	4	1	1	r	Fagus grandifolia	contig07365_347	AAaTCTTGGGAGATCATTCAGAAGGTAGGAACGACGCCGTACTGCGCGTCTGATATGAAAGCCGCGGTGGACACCGAGTTATACAGGCGGTCCACGTCGG[a/T]TtCAAGCTCGGCTCGTTTCGCGAACCGGCCTTTGATTCTCGGGCGAGTTTCGgCGTAAGCTTTTCTGGAAGCGTATCGGATGGTCTTCTCGAACTTCCGG	contig07365	347
AX-156982436	AGATGCTGAAAAAAACTATGAATACTGTCTTTATG[A/G]CTCGGACATTTCTACTGGGTTGGGTGTTGGTGCAT	R	4	1	4	1	1	f	Fagus grandifolia	contig09714_211	GATATCATTGCTTTTGGTTTGGCTATTGGTGCTGAGCAGAGGAGAAGCACTGCCACAATTGTCCCAGATGCTGAAAAAAaCTATGAATACTGTCTTTATG[A/G]CTCGGACATTTCTACTGGGTTGGGTGTTGGTGCATTTTTGTTCCTTATGGCTAGTCAAGCCCTAATAATGGTGGCAAGCCGATGCTTCTGTTGTGGAAAG	contig09714	211
AX-156982440	CAACCTCACTTCCCTCAGCTGCCACCGCCACACTT[G/T]GCGTGTCGCCGCCACCGGAAACGGGCAAAATCCCG	K	4	1	4	1	1	f	Fagus grandifolia	Contig1888_410	TAACCTAAATTGAAACTCTGGTGCTGAAAACCCCTCAACACCTTCCAAACTCAATCTTGGCCCTTCAACCTCACTTCCCTCAGCTGCCACCGCCACACTT[T/G]GCGTGTCGCCGCCACCGGAAACGGGCAAAATCCCGATTTTCCCGCCGGAAATTCTCTTAGCTGCCGAGTTCGCCACGATGAAAAGCATTGCCATGTCAGT	Contig1888	410
AX-156982451	TTATAAGTTTATATTGGAAACTCCATGCAATTAGG[C/G]CCTGGTGGCTCGACTGCAGTAACCGCAATAGTCAT	S	8	1	4	1	1	f	Fagus grandifolia	contig02436_353	gattatttgccatctttgatggccacctaggggaccgtgtgccaagttatttgagagataaccttttataagtttatattggaaactccatgcaattagg[g/C]cctggtggctcgactgcagtaaccgcaatagtcaTtGATGgCAAaGACTtATGggTGgcAaacaTtGGTGACTCAaGAGCTATCGTGTGTGAGAGGGGCT	contig02436	353
AX-156982456	CTCCAAACCTACCGTCTCGACCCAACCAAATGGGG[A/C]GTCAATGTTCAACCCTACTCCGGCTCTCCCGCCAA	M	4	1	4	1	1	f	Fagus grandifolia	contig06671_375	GCAACCGTTATTACGGtGGtAACGAATTCATcGACGAGATCGAGAATCTCTGCAGGTCACGTGCACTCCAAACCTACCGTCTCGACCCAACCAAATGGGG[c/A]GTCAATGTTCAACCcTACTCCGGCTCTCCCGCCAACTTCGCCGCTTACACGGCGGTGCTCCAACCCCATGACCGCATCATGGGATTGGATCTCCCCTCCG	contig06671	375
AX-156982466	TCTCGATTTCAGAGGCCTCCAGGAGCAATCCCATC[C/T]TCAATGCTCGGTGTGGAGTCTCTTACAGGAAGCTT	Y	4	1	4	1	1	r	Fagus grandifolia	contig13156_277	AGATCTTGGCGAACACATACGGAAGTGCGTTTCCGCTGAGGATGGATCTTGACAAACAAATTCTGTCTCGATTTCAGAGGCCTCCAGGAGCAATCCCATC[T/C]TCAATGCTCGGTGTGGAGTCTCTTACAGGAAGCTTGGATGACTTTGGTTTTGAGGATTATCTGAATGATCCTAGGGACTCTGAGACTCTCCGGCCTCTCG	contig13156	277
AX-156982475	GTGCTGCCCCATTTTGGCTTACCAGCAGCTTCAGC[A/G]GCAGCTTTTAAACTACTCAACATGTACTTGTCATA	R	4	1	4	1	1	r	Fagus grandifolia	Contig899_1357	CTTCTTTTCTAAAAAATGAGGTATCTTCTGGCCAATTATTGTAGTGGCCAGCATCAGTAGGGCCTGTGCTGCCCCATTTTGGCTTACCAGCAGCTTCAGC[G/A]GCAGCTTTTAAACTACTCAACATGTACTTGTCATAACACTGGAAAGCACCAATTCCTGGGAACTTCCATGTTCCATTCGACTCTGGATATGAAGGGTATC	Contig899	1357
AX-156982482	CTACTTCAGACCCTTCCTAAGGACCTAAGAAGGGA[C/T]ATAACGCGACATCTTTGCTTAGATCTTCTCAAGAA	Y	4	1	4	1	1	r	Fagus grandifolia	contig02405_724	GGGCACGAGTAAGACGATACCAACAGTACAAATGGCAACTAACCAGAGGTGTCGAGGAAGAGAATCTACTTCAGACCCTTCCTAAGGACCTAAGAAGGGA[C/T]ATAACGCGACATCTTTGCTTAGATCTTCTCAAGAAaGTGCCGATGTTTGAAAAAATGGAAAGTCAACTGTTTGATGCACTTTGTGATCGTCTCAAGCCAG	contig02405	724
AX-156982505	CTGAGAAGCACTATGCTGAGCACCATCAATCTCTG[G/T]GGCACCACAGACACCATTACTTTCTATATTTGTTG	K	4	1	4	1	1	f	Fagus grandifolia	Contig7402_374	CCATCGAACTGCGCAAGCTTGGTAAAATCAGAATCCACCATCTGCCATTTTTCACCAATATTCATCTGAGAAGCACTATGCTGAGCACCATCAATCTCTG[T/G]GGCACCACAGACACCATTACTTTCTATATTTGTTGGGGCCAATCCATCTTCCAACACATGAATTGCTCCAGTAACTTTATCTTCTGCTTCTTTATATTTT	Contig7402	374
AX-156982506	ACTGTGGAGGGCACAGTTAAGAGTGTTGTTGGACC[A/T]GTGTATGACAAGTTCCATGATGTCCCTATTGAGGT	W	8	1	4	1	1	f	Fagus grandifolia	contig03630_166	TGTGCTTCTCCAACCTTTATCTTTATGCCAAGGACAAGTCTGGTCCTTTGAAGCCCGGGGTTGAGACtGTGGAGGGCACAGTTAAGAGTGTTGTTGGACC[a/T]GTGTATGACAAGTTCCATGATGTCCCTATTGAGGTCCTCAAGTATGTCGACCGCAAGGTTGATGAGTCTGTGACTGGGTTGGACCGCCGTGTACCCCCAT	contig03630	166
AX-156982508	GACTTGCCAGACTCTTTCTTTTTGCCAGCTGCCTT[A/G]ACAGCAGCAGCACGTTCCTCTGCAGCTTTCTTCTC	R	2	1	2	1	1	r	Fagus grandifolia	Contig2951_573	CTGCTTCCTCAAGCTGTTTCATATCAGTTTCATCATCCCATGGCTTGACATCCAAGAGAACCGATGACTTGCCAGACTCTTTCTTTTTGCCAGCTGCCTT[G/A]ACAGCAGCAGCACGTTCCTCTGCAGCTTTCTTCTCCTCTTCAGTCTCTTCACCGAAAAGGTCTACATCATCATCATCATCATCCTCAGCAGCTGCAGCCT	Contig2951	573
AX-156982510	ATATAGGCTGCTTCATATGCTTCCTTACTTTTATA[C/G]TTCGGTTGCATGATAAATCTCCAGAGGTCTGTATG	S	8	1	4	1	1	r	Fagus grandifolia	contig12072_342	AtCACTTCGGCTcTTAaCATACCTGCGATGATTCTGgTAGAAATTGTCAAGCTGATAGTACACATATATAGGcTGCTTCATATGCTTCCTTActtttATA[c/G]TTCGGTTGCATGAtAaaTCTCCAgaggTCTGTATGTATTTGACCTTATCAgtttATtgAcctttGGTATGCAtaCAGTCTCATACTGGTCAACAAGTTCG	contig12072	342
AX-156982515	AGACTCAAAAAGATTTATTCCAAACTCCAAATGGA[G/T]TGATGCCCATAGCTAAAATCTACTCAACAAAAACA	K	4	1	4	1	1	f	Fagus grandifolia	Contig520_235	AAAACAACCAGCAGAGACCAAAAGCAACCTGGAGTGGAGCAGAAGTTTCAAAGAAGGTACCAATAAGACTCAAAAAGATTTATTCCAAACTCCAAATGGA[G/T]TGATGCCCATAGCTAAAATCTACTCAACAAAAACATAAACAGATGCCTTGAATATTCAGTTTAGCTTCAAGCTTGTACAGATGCGATGTAGGTAATCAAG	Contig520	235
AX-156982520	TTGAACCTGAATGACAAAGGTGATACCCTGAATGC[A/G]TCCTATTACCACACAGTGAACCCTTTTTCCAAGAC	R	4	1	4	1	1	f	Fagus grandifolia	Contig1803_642	AGACAGGGAATTTCACTAAATGCAATGCTGGATTGAACATCTCCAATGCAGACCTCATTGCTTCGTTGAACCTGAATGACAAAGGTGATACCCTGAATGC[G/A]TCCTATTACCACACAGTGAACCCTTTTTCCAAGACAGCTGTTGGTGCTGAGGTAACCCATAGTTTTGCAACCAATGAGAATACCATCACTGTTGGCACCC	Contig1803	642
AX-156982522	TGATCACGTGGAGGCATGATTAGAGAAATCATGCT[C/T]GTACCATTGCCTCTAGCAGCTTCGAGAGCTTTGAT	Y	4	1	4	1	1	r	Fagus grandifolia	Contig1420_1094	CCCTACTTTTAATGTTTGAGGCAGTACCAAACTCATCGCCCAACATTTTGGTAACACGAGATACTTGATCACGTGGAGGCATGATTAGAGAAATCATGCT[C/T]GTACCATTGCCTCTAGCAGCTTCGAGAGCTTTGATCAACTTCTTGATCTTCCATATCTCAATGTTCTTATCAGCTTCRTGACCATCTGCCATTGTGAGAT	Contig1420	1094
AX-156982525	GACCAGGATATGGGTACCCACCACCACCACCACAA[C/T]CATATCAGCAGCCATATGGTGGGTACCCACCACCA	Y	4	1	4	1	1	r	Fagus grandifolia	Contig2154_606	TGCCTCATCTATGGTGGGGCCTAGTGCACCATATAGTGGTGGCTCATATCCTCCTCCTCCTCCAGGACCAGGATATGGGTACCCACCACCACCACCACAA[C/T]CATATCAGCAGCCATATGGTGGGTACCCACCACCACCTCCTCCACAAGGTTATGGGTACCCACCTGGGCCAGGATATGGGTACCCACCACAACAACCACA	Contig2154	606
AX-156982532	CGACCCGGTGTTGAGGAAATGGAGCAATATGGGTC[C/G]TTGATGAAGTATCCGATTGCGTGTAATGGGGTGAC	S	8	1	4	1	1	f	Fagus grandifolia	Contig2637_1131	AAGAGAAGCATGGGTTGAAGTACGTGTACGTGTGGCACGCGATTACTGGTTACTGGGGTGGGGTCCGACCCGGTGTTGAGGAAATGGAGCAATATGGGTC[C/G]TTGATGAAGTATCCGATTGCGTGTAATGGGGTGACGGAGAATGATCCGACGTGGAAGACGGACGTGCTGGTGAAGCAAGGATTGGGCTTGGTGAACCCAA	Contig2637	1131
AX-156982537	ACCACACTCATGATTCCCTCCTCGAAAATATCCCT[C/T]GCCTTCTCGTGCAAATTCCGCCTAATATAATACTC	Y	4	1	4	1	1	f	Fagus grandifolia	contig07342_1183	GAGCCAACATACTCTCTTCAAACTGTGTATACGAATCAAAAATTACACTAAAGTCTCTCACAGTAACCACACTCATGATTCCCTCCTCGAAAATATCCCT[t/C]GCCTTCTCGTGCAAATTCCGCCTAATATAATACTCAGCAAGCGAGGTCCATAACCGACCCACCTCATCAGTAAACTTCCTAATCCCGCCCCTAATTATCG	contig07342	1183
AX-156982543	TTATTCTCCTTAATTGTTTCTCTATGCAGGCTTGA[C/T]GACCTTGCACTGATACCATTTCTCTCACTTTCAAC	Y	4	1	4	1	1	r	Fagus grandifolia	Contig2525_5619	GCCCATACCCATTATCTCTCCTTCCAATATCATTATAATTTTCACGAAATGGAGATGGACTGTACTTATTCTCCTTAATTGTTTCTCTATGCAGGCTTGA[C/T]GACCTTGCACTGATACCATTTCTCTCACTTTCAACTTGTGGAACACCAACTCCATCCTTTGGAAAGGGGGCATTTCTCCATGTGTTTCCTTCCCGCCCTT	Contig2525	5619
AX-156982545	ATATTCCAAATTGGGGGTCGTAGAGAAGAGACCTG[A/G]GTCGAGTGCTTGAGATGAAGGTATCGGTGCGCGCT	R	4	1	4	1	1	f	Fagus grandifolia	Contig8931_1107	TCCTCCACCTGGTGTTCCAGAAAGCGTGGTGACTCTGGTAAAAATGGTCAATGAAGCCACAGCAAATATTCCAAATTGGGGGTCGTAGAGAAGAGACCTG[A/G]GTCGAGTGCTTGAGATGAAGGTATCGGTGCGCGCTACTCGTACATATGTCATATATGCGAAAACGCTTGTGAACTTTTGTCTTGAAGTGGATTGAGAACG	Contig8931	1107
AX-156982547	TTGCTAGGCTTTAAGTCTCTATGAATAACATTCGC[A/G]GAATGTATAAACTTCAGTCCCCGAAGAAGCTGATA	R	4	1	4	1	1	f	Fagus grandifolia	contig02123_605	CcGCAGTtGGGCGAGCAAGACCAAAATCAcATATCTTcAGATCACAATTTGCgTTCAaTAAAAGaTTGCTAGGCTTTAAGTCTCTATGAATAACATTCGC[a/G]GAATGTATAAACTTCAGTCCCCgAAGAAGCTGATACAAGAAATACTGACAGTGCTCCTCAGATAAGCTTTGATTGGAACGAATTATTTGATGAAGATCGG	contig02123	605
AX-156982552	CAATTCCTCGCACCTCGATCACCTTCGACTAACTT[C/G]AGACCCAATCCTTCAAGGCCTGAAGTGTCCCATCT	S	8	1	4	1	1	r	Fagus grandifolia	contig02940_2712	CCAACCGGTCCTCAGTTTGTGAACTTTCGATTAATAGCTCACGTACAACTTCAAGCTTTTGCCACCAATTCCTCGCaCCTCGATCACCTTCGACTAaCTT[c/G]AGACCCAATCCTTCAAGgCCTGAAGTGTCCCATCTTCTATCTGATTCCCGATCcCGATGCTCATTCGATCGCATAAACGAcGCAGATTTCCCCTGCCACT	contig02940	2712
AX-156982564	CCCGCTCATTTCAGAAGGCTTGAAATTGAACCGGG[A/C]TACACATAAATTTTCCCATCCTCACTTTTCTTGAT	M	4	1	4	1	1	r	Fagus grandifolia	Contig6188_1567	GATAAGACACTCAGATGGAAAGCTTAGTTTCTTGGGGTTTGTCAGACTTCTCCATGGGGTTTCTTCCCGCTCATTTCAGAAGGCTTGAAATTGAACCGGG[C/A]TACACATAAATTTTCCCATCCTCACTTTTCTTGATCTGAAATGTCTAAAGGGGACAAAGTGCAAGCTGAGTTCGAGAGCTACCGTAAATGAGCCAGTGTT	Contig6188	1567
AX-156982568	AAAAGGACAAAGAGAAAAAAGAGAGGAAGAGTATC[A/G]ATAAGCTCATAAGCCCTATTTTAAGCCAAACACCA	R	4	1	4	1	1	r	Fagus grandifolia	contig08004_287	TATTGGACTGACAATGTGCATAAATCACACTATAATAAACCAAACGATGATATGGCAGCCAAAATAAAAGGACAAAGAGAAAAaaGAGAGGAAGAGTATC[g/A]ATAAGCTCATAAGCCCTATTTTAAGCCAAACACCAAGGTTCCGGGATTAGGTTTTATGCTTCTTCCCCAGATACATAGAGTAGTAAGCCACGGTTTACAT	contig08004	287
AX-156982581	GCCTCGATGATCTCCTCAGAGCCCTCAACTTCCTC[A/G]AACTGAAACTTTCCACTAGCATCCTTCTCCCAGTG	R	4	1	4	1	1	r	Fagus grandifolia	contig02516_686	AACCCAACTTCTCTGCTACTGTCGGCTCAGGGCCAAGGAATCCCATGGCTAGTAATACAAGGTCAGCCTCGATGATCTCCTCAGAGCCCTCAACTTCCTC[g/A]AACTGAAACTTTCCACTAGCATCCTTCTCCCAGTGGACACGTATAACTTCAAGTTCTTTGACAACCCCATTTTCATCTCCAACAAACCGCTTAGTCAATA	contig02516	686
AX-156982595	GTATCGTCCATTTCTTTCTCTGAAACGCGCACTAT[C/T]TCTCTGGTGTGGCGGAGATCCATGGCGGACCATAA	Y	2	1	2	1	1	f	Fagus grandifolia	contig08695_195	CATCTCTATTTCTCTCTCTCTCTCAGAGTCTCAGTTtCTGTGAAAATTACACGGTGAAGCTGAACGTATCGTCCATTTCTTTCTCTGAAACGCGCACTAT[T/C]tCTCTGGTGTGGCGGAGATCCATGGCGGACCATAAGAGCGAACCGGAATCGTTGATTGAGAAGATCACTGAGAAGATCCACCACTCGTCGTCGTCATCTG	contig08695	195
AX-156982597	AGGAGCCACGTCACCACAGATGTGAAGGGCACGTT[C/T]GGGTATTTGGACCCGGAGTATTATTGGACCAGCCA	Y	4	1	4	1	1	r	Fagus grandifolia	Contig7744_1641	ACGAGAATTGGGCAAGTAAGGTTTCGGACTTTGGGCTGTCGAGATTGGGCCCAACGAGATTGTCAAGGAGCCACGTCACCACAGATGTGAAGGGCACGTT[C/T]GGGTATTTGGACCCGGAGTATTATTGGACCAGCCATCTAACTGTGAAGTCCGATGTTTATGGGTTTGGGGTGGTGTTGTTTGAAGTGTTGTGTGCTAGAG	Contig7744	1641
AX-156982600	ACACATACGGGCTCTCCTGTGCATGCTTGCTCTGC[A/G]AGTCTCAAAGAATGGGTTCCAGGAGTACCAGGCCA	R	4	1	4	1	1	r	Fagus grandifolia	Contig5097_431	CTGGTTCATTCAATTCTGCTGGGAACTCTGTCATGGCTTTTGACTTTGGAAACATGGAACCCCCAACACATACGGGCTCTCCTGTGCATGCTTGCTCTGC[G/A]AGTCTCAAAGAATGGGTTCCAGGAGTACCAGGCCATGAGTCGTCCTTCACAGGGAGAGCTGGAGTTTCCCCAATTGAGATACCAACATTTAGTACAGCTT	Contig5097	431
AX-156982601	TCTTGAAGTAACCAGCAACAGCATACGAAGTTCAG[A/G]CAAGAACCAATCATGTCAAAAAAACCACAGAAGAA	R	2	1	2	1	1	f	Fagus grandifolia	contig13712_334	ATTATGGACCAGGTGGTCCTGGTGGGCCAGGAGGCCCACCTGGGCCACCAGGGCCACCAAAGCAATCTTGAAGtAACCAGCAACAGCATACGAAGTTCAG[g/A]CAAGAaCCAATCATGTCAAAAAAaCcaCAgAAGAatGGTCcACCAGgACCGGgAGgACCCcAACcAGgaCCCTCCAGGTGGtCCTCCAGGCCCTCCAGgT	contig13712	334
AX-156982605	TAATACGGGTCGGATCCAACGATCCCATCCGGGCT[A/G]GGCACACCATGGACAGGTGTAGGCACGTGATCATA	R	4	1	4	1	1	r	Fagus grandifolia	Contig3083_839	CCTTCTCGACCCACGGCGAGACCAAAATGGATGGTACCCGAACACCCAACCGGTCGAAATGGAAATAATACGGGTCGGATCCAACGATCCCATCCGGGCT[G/A]GGCACACCATGGACAGGTGTAGGCACGTGATCATAAAAGCCACCATGTTCATCATAAGTAATCAACAAAGCCATTTCGTTCCACTGTGGGCTAGCTCTGA	Contig3083	839
AX-156982610	ACAGGTCTCTGTGCTCTCCATAGTGGCCTGGTGTC[A/G]GATAAGAGGGTTCATGGAGGTGTTAACCTGGGTCT	R	2	1	2	1	1	r	Fagus grandifolia	contig06066_2175	GTCATCCTGGATCAGAATTTGGGAACCAACCTGGTGGTCCTTGTCACTCATTTGCCAGGGGGAAGACAGGTCTCTGTGCTCTCCATAGTGGCCTGGTGTC[G/A]gATAAGAGGGTTCATGGAGGTGTTAACCTGGGTCTTATTCAGGATCCTAAACTTAGCCTGCCAGAGAAGATGAAAGACGTTGTCATCGCTGAGGAAATGA	contig06066	2175
AX-156982612	GTTGGGATAACACAGTTTCAGATAAGCATGACTCA[C/G]AAACTGTGCCACCCAATTGTGAGGTGCCAGCAGCA	S	4	1	2	1	1	f	Fagus grandifolia	contig13946_346	AGCACCACCCAAAGATTGAGGTAACTCCTTTGAAACGACATTATTAACTGCTGAAATCACCTCACGTTGGGATAACACAGTTTCAGATAAGCATGACTCA[C/G]AAACTGTGCCACCCAATTGTGAGGTGCCAGCAGCAAGTGAACTGCTATGGTTATTAGGCAGCACAGTGGCTGAGATAGACAAACCAGAAGAACGGACAGC	contig13946	346
AX-156982623	TTAGGTGGAACCACATTCTCGTCGAAGACTTGCTC[A/G]AGGGATTGGCACGAACGACACGCGGCACGGAGATA	R	4	1	4	1	1	r	Fagus grandifolia	Contig1338_810	TAATCCACGCCATTTGAACTGACAATGACGACGAGGATGAGGAGGATCCTCCTTTCGAGTAATCCTTAGGTGGAACCACATTCTCGTCGAAGACTTGCTC[A/G]AGGGATTGGCACGAACGACACGCGGCACGGAGATAATTCATCACGTACCGTGTTATTGGATGGAGTCCGCCGCCTGGTACCGCGGCCTTAGCCGGGTCCC	Contig1338	810
AX-156982626	GGTCTGAGGGATCGACGCCGAAGCCGGAGCTGAGT[A/G]TTGCAGACTTGGTCACTTGCTTTGTAAGAGGACAG	R	4	1	4	1	1	r	Fagus grandifolia	contig08663_462	GTAGCTACAGCAGGTCACCACCACCATACCGTGCACGTGAGGAAGTGCCGTATGCTAATGGAAATGGTCTGAGGGATCGACGCCGAAGCCGGAGCTGAGT[A/G]TTGCAGACTTGGTCACTTGCTTTGTAAGAGGACAGTGGAATTGAATGTTGTTTAGTGTGCTTGGACTTCAGTATGACTGTTTTAATCGGGCGACGCCCTC	contig08663	462
AX-156982629	TATGCAGGGAAGATTGTTCCGGAAGAACCAAATAA[A/G]AACTACTACTCACCATTGGGAGCGATTCCTATGAT	R	4	1	4	1	1	r	Fagus grandifolia	contig07833_975	TGCCCTATGATGACAAAGCACTAATGTTCAAGCACTTTGGGACGTGCCTCTACTATAATCGTTTCTATGCAGGGAAGATTGTTCCGgAAGAACCAAAtaa[a/G]aaCTACTACTCACCATTGGGAGCGATTCCTATGATAATAAATGCGTTTTGCGAGCTGATCAGAAGCTTTACTATTACGTACAcGAAGGGACCGGACTACA	contig07833	975
AX-156982633	GTGGGAGTGAAAGTGGGACACAGACTAGAAAATCT[A/G]CAAAATCAATAAGTAACGATGAGTCTGACAACAAT	R	4	1	4	1	1	f	Fagus grandifolia	contig03098_597	TCGGAAGAATGAACTTAAAAACCTCTGGCAGCATGTTTGGAGGAGATGCCACAGTTCCAGTGGCAGTGGGAGTGAAAGTGGGACACAGACTAGAAAATCT[g/A]CAAAATCAATAAGTAACGATgagTCTGACAACAATACTGGCAGCagTGATGAGCATGATAATGGAaGTAaTGGTCCAAGTATTCGGGATGGGAGTGACAA	contig03098	597
AX-156982638	ACTCTAACTCTCATTAAACCATCCCCATTGCCTTC[A/G]AATGATGTTCGAAATGCACCTGAGGCTAGACCAGT	R	4	1	4	1	1	f	Fagus grandifolia	Contig9779_1555	CTCAGAACTCAACACGATATGCTTACTCTGATGATGGAAGCGAAGAGTTTGATAGGGACGACACAACTCTAACTCTCATTAAACCATCCCCATTGCCTTC[A/G]AATGATGTTCGAAATGCACCTGAGGCTAGACCAGTGCAAGGTAGCAATGGATTATCGAATGGTGATCTGGAAGAAGACAAGACTGAGTAAATTTAAACCC	Contig9779	1555
AX-156982643	TTACACAATACATCAGACACTGCCCTTAGCAGGTA[G/T]ACCTGCATTATAATTATCTATGAAAACCTGACCTT	K	4	1	4	1	1	f	Fagus grandifolia	contig09909_221	AGTTGTTCAATGACACTGATAGACGATAGTTATATATGTAGGGtAaCAGAACAGAGAAGtcTTGCTTACACAATACaTCAGACACTGCCCTTAGCAGGTA[t/G]ACCTGcATTAtAATtATCTATGAAAACCTGACCTTGTTCACCCACACtATCCTTtCcTGTTTCATCAAAGTAGTCCTCTCGAGCATTGTCAGCTAACATA	contig09909	221
AX-156982647	ATGGTCCAAATCGTTCTCGGACGGTTCAAACTAGA[C/G]GAAGGTGACCACAGGTTCATCTGCACCGTCCCTAT	S	8	1	4	1	1	f	Fagus grandifolia	contig07213_381	TTTACTCGTCCGGTACCACCGGAGCCAGCAAAGGCGTGGTGGGTTCGCACAAGAGCATCATAGCGATGGTCCAAATCGTTCTCGGACGGTTCAAACTAGA[G/C]gAAGGTGACCACAGGTTCATCTGCACCGTCCCTATGTTTCACATCTACGGTCTAGCTGTGTTCGCTCTGGCACTACTCGCAAcTGGAACAACGGTGGTGA	contig07213	381
AX-156982651	AACAGAACCCACATAGCAGTTGCCCCACCCAGCAC[A/T]CCTCCGGATATCTTCTTGTTCCTCCACAAGAAAAC	W	8	1	4	1	1	r	Fagus grandifolia	contig07573_741	GAACCGCAAGAGACAGAATCAAGATGTGGCAGACCAGAGTTAACAGGTGGTATTCAAGCAATTCAAACAGAACCCACATAGCAGTTGCCCCACCCAGCAC[t/A]CCTCCGGATATCTTCTTGTTCCTCCACAAGAAAACATCAGCAGGcTTGCCACCACCGAAAACCTTGTGAACCGGCTTTTCCCTCCCAAAGAGCCTGAAAA	contig07573	741
AX-156982668	AATCACATTCTGCAACTAAGAAAACAATCAGCAAC[A/C]ATCTAAGATTTTGAATTATGAAGTGGATCCAAATA	M	4	1	4	1	1	r	Fagus grandifolia	contig03848_347	GGAGTCTAGAAAAGAAAAAaCTTTAGAATAGTAACAGACTTGGTTGGACATGAAGCAATCTGCTCAATCACATTCTGCAACTAAGAAAACAATCagCAAC[c/A]aTcTAAGATTTTGAATTATGAAGTGGATCCAAATACACAAGTTAAATCCAAGTAgTTCCCAGAAAGTCCAACTCATGCCAATCAcGACAAAATAAAGCAC	contig03848	347
AX-156982669	CATCAGGCATTCTTGGCCCAGGAGGTGGCTTCGAG[G/T]ATTCAATGGGATGAGTAGACGATGTACTTCCGTGG	K	4	1	4	1	1	f	Fagus grandifolia	contig03674_403	AAaCACTTGCTAACTTtGATtGGAAaTGGGGGgCCGACCACGCCCCAATGTGAATCCCCTAGTTCCATCAGGCATTCTTGGCCCAGGAGGTGGCTTCGAG[g/T]ATTCAATGGGATGAGTAGACGATGTACTTCCGTGGCCTAGCCCATTGATGCCACGATAATTATGCCTTCTTGGTCTTCCTCGATTTCGGCCTCTATCTCT	contig03674	403
AX-156982672	CCTGAGTTAGCAGTATTTTCATTGTCAGATCTGCA[A/G]TCTGCCACATGCAATTTCTCTGAGAGCTTCATGCT	R	4	1	4	1	1	f	Fagus grandifolia	Contig12572_625	GGTGGAGACGTGGACAAGTTGGAGCTGCAAACAGCAATGGGCTCATTGGCTTTGTTGATGAATTGCCTGAGTTAGCAGTATTTTCATTGTCAGATCTGCA[G/A]TCTGCCACATGCAATTTCTCTGAGAGCTTCATGCTTGGGCAGGGAGGAATTGGTTGTGTTTACAAGGGGGAAATGTTGGGTAGAACTGTGGCTATAAGGA	Contig12572	625
AX-156982678	CCAGCGATTGGTACAGCGGGTGGGGTGTTATTACT[A/C]TGGGATCGAAGGGTTCTAGAGCTGCTGGATTCTGC	M	4	1	4	1	1	r	Fagus grandifolia	contig14487_346	ATAAGATTGATCTTCCGCTGGTTCGAAGcTtATGGGGTAACTCCTTTGTTGACTGGGAGATGCTTCCAGCGATTGGTACagCGGGTGGGGTGTTATTACt[C/A]TGGGATCGAAGGGTTCTAGaGCtgCTGGATTCtGCTGTTtGTCaatttctGTTTCTTGTCTTTGgAGTGTGTtGCTGATGgTTtGGAaTGGGTgtGGACA	contig14487	346
AX-156982680	TGTGCTACTTCTGGTGAAGGACTCTATGAGGGACT[A/T]GACTGGCTCTCAAACAATATTGCAAACAAGGCATA	W	8	1	4	1	1	r	Fagus grandifolia	contig09754_625	CTGAGATAACTGATAAGCTTGGCCTTCACTCTCTCCGTCAACGCCACTGGTATATCCAGAGCACTTGTGCTACTTCTGGTGAAGGACTCTATGAGGGACT[t/A]GACTGGCTCTCAAACAATATTGCAAACAAGGCATAGATTGCTCGATTCTGAGTTTCAGGTTCCAGCAACTGCTGGAATATAAaGTGGgAaTTTtCTATGG	contig09754	625
AX-156982681	CTAGGAGCTGAGGAATTTGATGATGATCTCCTAGT[A/G]GACTGAGGTTTAGGATGGTTATGACTACCCTTGTA	R	4	1	4	1	1	f	Fagus grandifolia	contig06555_942	CAAGTGAGGCATATGACTGATCAGGAATTTCATGGGAGgCAGAATTAGAAACCTGAATTGCATGAcTAGGAGCTGAGGAATTTGATGATGATCTCCTAGT[G/A]gACTGAGGTTTAGGATGGTTATGACTACCCTTGTAAACTATCTCAGTAATTTGCCCATCTAAGGACCTCTCAACTTTCTTCTTTGTTGGGCAATTGGGGT	contig06555	942
AX-156982686	TCAATTTTCCCAACATTAAGATCTCCTCTTTCTTA[A/C]AGGAATCTCCAAAGGATTCTTCTTTAGTTGCAACG	M	4	1	4	1	1	f	Fagus grandifolia	contig09387_605	TGCCATTGGAGCTGCGCTTGCTTATGATGAAGCTGCAAGAGCCATGTATGGTACGAGTGCCCGGCTCAATTTTCCCAACATTAAGATCTCCTCTTTCTTA[c/A]aGGAATCTCCAAAGGATTCTTCTTTAGTTGCAACGTCATCAGGTTCAGGTtCTGGTTCTTCTTCAGTGGCAACTGCAGGAGGGTCTGAGTCAACATCAAA	contig09387	605
AX-156982702	TGAGCTCTTGGATGGACCTGCTAAGACGGTCCGCA[C/G]TATCACCCACCTCATCCAAGCAATCTTTAATAGCT	S	8	1	4	1	1	r	Fagus grandifolia	Contig7821_383	GACCCAAGTCTCAACATTGCTCATGTGCCACAAAAAGTCCTGACCCTTGGCTTTACCAAAGTTCTTGAGCTCTTGGATGGACCTGCTAAGACGGTCCGCA[C/G]TATCACCCACCTCATCCAAGCAATCTTTAATAGCTTCATACTCCCTAGTCTTCAAGTTCTTGAAATGTGACAATTTGGTCACAAATGTCTTAGTGGATTG	Contig7821	383
AX-156982711	CAGTCGCAATTTCTTCAGGACGTGACCATATATAC[A/G]CCCCCCTTTCTTGCCGGCTGCCTGGGACAGTGTTG	R	2	1	2	1	1	f	Fagus grandifolia	contig07658_142	TttGCccAACAAAAaaCATTTGGCAACTTTTCTTGGAAGGGCATAGTCTGAGAGGAAAGATGGGTCAGTCgCAATTTCTTCAGGACGTGACCATATATAC[a/G]CCCCCCTTTCTTGCCGGCTGCCTGGGACAGTGTTGTCTAGTACAAATGCCACCAAGAGTGTCACCACCATGTTCAAAGACATAAGTCCATTTATTGCAAA	contig07658	142
AX-156982718	AACAAAAGTAATGAAATATCGGTAAGAGAAACAAC[A/G]TAAGAGAGGAAAGAGGGAGGTGGTGAAGAGAAGAG	R	4	1	4	1	1	f	Fagus grandifolia	contig06991_341	AGCTAAAATAAGGTCATCTATTGCTCCTATTCCCCCCCATTCCATCCCTGTACAAAAAAaCAATGAACaaaaGTAATGAAATATCGGTAAGAGAAACAAC[a/G]TAAGAGAGGAAAGAGGGAGGTGGTGAAGAGAAGAGATTCCAGCTAGGAATACAGTTCTCTCATCCTCCCTATATGTAATCCAATCCAAGGTTGCAATTTG	contig06991	341
AX-156982727	AGAGAGTTTCGCGGCGCTAAGGCCAAAACTAACTT[C/T]CCGTATCCCTCCGAGAATGTGAACCACAACAAGAT	Y	4	1	4	1	1	r	Fagus grandifolia	Contig1159_317	GCCGAGTTTGGCTTGGGACTTTTGACACGGCGGAGGAAGCGGCGAGAGCCTACGACGCCGCCGCTAGAGAGTTTCGCGGCGCTAAGGCCAAAACTAACTT[C/T]CCGTATCCCTCCGAGAATGTGAACCACAACAAGATCAATAATAATCTTAACTGTAATAGTAACAACCAGAGCCCCAGCCAGAGCAGCACCGTCGAGTCGC	Contig1159	317
AX-156982745	ATCAATGCATGCAAGATCAAAAACACGCCTGTAGT[C/T]CTTAATGAACCCTATCACTTTCTCATCGTAATCAA	Y	4	1	4	1	1	f	Fagus grandifolia	contig08072_934	CATATGTCTCCTTCTTTTTGTTCCAGCGTGCAAGTGCGCGCAGGATGCTCAGGTGTGCCTCTGTGATCAATGCATGCAAGATCAAAAACACGCCTGTAGT[C/T]cTTAATGAACCCTATCACTTTCTCATCGTAATCAAATCCTGGGTTCCATACCAGTGAACCATATCCAAAAACCCAGAAAACCATGATTGTGTAACACAAA	contig08072	934
AX-156982748	ATACAAAACAAAAGAAGCATGCCCAACCATAGCCA[A/G]CCTTTCTCTAGCCTCTGCACTACAAAAAAATCTCA	R	2	1	2	1	1	r	Fagus grandifolia	Contig13504_680	TCCATAAGCATCACTGTAATGTTTGATTTCATGTCTTCCTCCATGGCAATTTGGCTCAAGAAATAATACAAAACAAAAGAAGCATGCCCAACCATAGCCA[A/G]CCTTTCTCTAGCCTCTGCACTACAAAAAAATCTCATCACATTAGGATTGTGCATCGAACTTGGGAGCTCTCTCAAGAACACCTGCAAGCAAGCTGCCACT	Contig13504	680
AX-156982752	CGATACGTTCAGCTTCACCGTGTAATTTTCACAGA[A/G]ACTGAGACTCTGAGAGAGAGAGAGAAATAGAGATG	R	4	1	4	1	1	f	Fagus grandifolia	Contig3716_954	TTATGGTCCGCCATGGATCTCCGCCACACCAGAGAAATAGTGCGCGTTTCAGAGAAAGAAATGGACGATACGTTCAGCTTCACCGTGTAATTTTCACAGA[A/G]ACTGAGACTCTGAGAGAGAGAGAGAAATAGAGATGAAATCTGAGCCGTTTATATTGGCTGAGTGTGACAAAGCCTGAGGCTCGGATGAGTAACGAGAGGT	Contig3716	954
AX-156982754	GGATACATGCTGGCAAAGCCACCGTAACAACACTG[G/T]TTGTGAAGCTAAAGATTTTTTCTGTGGAGAAAAGC	K	4	1	4	1	1	f	Fagus grandifolia	contig02407_192	TTTCTCTATcTGCTTGCCAGTCACGTAgTtGGAGCTTTTTGGTACTTGTTTGCCATTGATCGAGAGGATACATGCTGGCAAAGCCACCGTAaCAACACTg[T/G]TtGTGAAgcTAAaGATTTTTtCTGTGGAGAAAAGCGTAatAgTatAAGCTGTGTAAaTgCATTTAtGatGTGCCTTCcTAAAAAACcTGATGATATTGAC	contig02407	192
AX-156982786	ACAATTGGGGAGATAGTATTTCGAGGTAACATTGT[G/T]ATGAAGGGCTACTTAAAGAACCCGAAAGCAAATGA	K	4	1	4	1	1	r	Fagus grandifolia	contig06832_1271	TTGGTTTGGAGGGCCTAGATGTTGTCAATACTCAAACGATGCAACCCGTCCCTGCTGATGGAACTACAATTGGGGAGATAGTATTTCGAGGTAACaTTGT[t/G]ATGAAGGGCTACTTAAAGAACCCGAAaGCAAATGAGGAGGCTTTtGCAAACGGGTGGTACCATTCAGGAGATCTTGCTGTAAAGCATCCAGATGGATATA	contig06832	1271
AX-156982793	TGACTGACCTGCAGGTGCTGACCCTGGGCCACCAC[C/T]GGCAGCACCAGTGCTGCCACTTTGAGCACTCCAAG	Y	4	1	4	1	1	f	Fagus grandifolia	Contig2001_758	CCATCACTTCCACCATACCCACCATAGCCATAACCTTGATTCCCATACCCAGTGGCTGCACTCGGTGACTGACCTGCAGGTGCTGACCCTGGGCCACCAC[C/T]GGCAGCACCAGTGCTGCCACTTTGAGCACTCCAAGGAGCAGTATTCCCATAACCCATGGCACCATATCCAGATGGAGATTGAGTGCTCCATGAACTTCTA	Contig2001	758
AX-156982796	GAGGGAAAGGCTAGGAAGGTAGTTGGTTGCTCATG[C/T]GTTGTTGTGAAGGATTTTGGGGAGGTTCATGAAGC	Y	4	1	4	1	1	f	Fagus grandifolia	Contig3525_660	GCTTGATGACAGTTCCTAGTGCAAAGACTCTTGGCGAATGGGCTGGTTTGTGCAAGATTGATTCTGAGGGAAAGGCTAGGAAGGTAGTTGGTTGCTCATG[C/T]GTTGTTGTGAAGGATTTTGGGGAGGTTCATGAAGCTCTTCATATTGTTCAGGAGCATGTCAAGTCTCACTGAGTCTTTATCAAATCTGATCTGATGCTTT	Contig3525	660
AX-156982804	AGAATGTGTTTGGAGCAAGTACAAGAAAGATGTCA[A/G]ATACCAATGGTTCTGTTCATCAGAAGTGGGAGATC	R	4	1	4	1	1	f	Fagus grandifolia	contig02967_675	ACTGGAAAGGCAGTTGAAGGTGATGTACTCACTGCAGTTGAAGTGATTCCAAAGAGTGAGACTCAAGAATGTGTTTGGAGCAAGTACAAGAAAGATGTCa[g/A]ATACCAATGGTTCTGTTCATCAGAAGTGGGAGATCGGAAGTCCTATGAACCCTTACCTACACAGCGTTCCTGCTCTTACAAGGTGCGGTTTGAGGACATC	contig02967	675
AX-156982807	ATACGTGTTCCCGATCAACCACTTTGAGTAAATCC[C/T]TCTCACAGAATCTTGATGGGTGAAGTTCTCCATTA	Y	4	1	4	1	1	r	Fagus grandifolia	contig06263_600	AAGTACTTGCCTTAGTTTTTGCATCAATGGATAGGTAGCACTGCAGGGGTCATCGATGTAGGCAAATACGTGTTCCCGATCAACCACTTTGAGTAAATCC[T/C]tCTCACAGAATCTTGATGGGTGAAGTTCTCCATTAACACCAGTTGTTAGAATTCTCTTAGCCACTTGGCTTACAGTATTTTTGACAGTGTTCTTCAAAAT	contig06263	600
AX-156982810	CCTCCTAGTCCAACCATTCCCATCCCTCCTCCTGC[A/C]CCCTGCAACACCGCAACAGTTTGAACCAACCCACT	M	4	1	4	1	1	f	Fagus grandifolia	Contig1438_808	CAATCCCATCCGAAGACAGCTGATTCACCGGCGACCCCGCGGCAACAGTAACAGCTCCACCACCACCTCCTAGTCCAACCATTCCCATCCCTCCTCCTGC[C/A]CCCTGCAACACCGCAACAGTTTGAACCAACCCACTACTCAATCCCTGATCCCCTATTCCCACAATCCCACCTCTCACTCCTTGACCACCCAGCTGAGCCA	Contig1438	808
AX-156982814	TACAAGGGAGAGCGTAATGGGAATGAGTACCTTAT[C/T]AATTTAATCGATTCCCCTGGGCACGTTGACTTCTC	Y	4	1	4	1	1	f	Fagus grandifolia	Contig757_443	GTATCACAATTAAATCTACTGGTATATCTCTCTACTATGAGATGACTGCCGAGTCTCTACGTAGCTACAAGGGAGAGCGTAATGGGAATGAGTACCTTAT[C/T]AATTTAATCGATTCCCCTGGGCACGTTGACTTCTCATCTGAGGTTACAGCTGCTCTTCGCATTACCGATGGTGCACTTGTGGTTGTTGATTGTGTTGAAG	Contig757	443
AX-156982824	CATTTATTCGCACCCTTATCGTTATCCATCTTGTA[G/T]TCGTTCTTTACTATGCTTTGGGGATGATAAAAATA	K	4	1	4	1	1	r	Fagus grandifolia	contig02147_790	AACCTTTCAGATTCATCCATTAGCAAATCCcGCAGATTgtCCATCCAATGTGCCACCCGTATAGACATTTaTTCgcAcccttatcgttatCcATCTTGTA[T/G]tCGTTCTTTACTATGCTTTGGGGATGaTaaaaataTGTATGATGAATGCTACTTGGAATGGCTTTGCgAaatgTTtAAGTTGGTTCGGGTGGTAAATCTC	contig02147	790
AX-156982831	TAGGAAGAACTTTTACGAAGGAAGTGATTGAGGCC[C/T]TGGCCTCTTGCAATGATAAACCTGTTATTATGGCT	Y	4	1	4	1	1	f	Fagus grandifolia	Contig308_1406	TGTTAAGGATCTCTTACATGCTGTCAAGGCAATTAAACCTACCGTGTTGATTGGATCATCTGGAGTAGGAAGAACTTTTACGAAGGAAGTGATTGAGGCC[T/C]TGGCCTCTTGCAATGATAAACCTGTTATTATGGCTCTCTCCAACCCTACTTCACAGTCTGAGTGTACTGCTGAAGAAGCTTACACTTGGACTAAGGGTCG	Contig308	1406
AX-156982840	ATTCCTGATCAATTACTAGAAAATGTGACTGTCAT[C/T]GTGGATTCTTCGGAAGCAGAGGAATTCTCTGAAGC	Y	4	1	4	1	1	r	Fagus grandifolia	contig06068_2121	CTGTGAATGCTGTGAAGCATATCTTTGATAGCAATGTGGTGTtCcAATACAACTGCACAAATACAATTCCTGATCAATTACTAGAAAATGTGACTGTCAt[c/T]GTGGATTCTTCGGAAGCAGAGGAATTCTCTGAAGCGTTAACCAAGCCTCTTAGATCTCTTCCATATGATACACCTGGACAGACCTTTGTGGTGTTTGAGA	contig06068	2121
AX-156982845	TTAAAACAAAAATGTCATAGCTTAAATAAAGTTAC[C/T]TATGTTTGTATGGTATGGTATGCATGTGTGGTTCT	Y	4	1	4	1	1	f	Fagus grandifolia	Contig2122_714	AGGAAGTGGGTGATCATTCTGTTAATGCTGCCGCCTGAAATCTTCATTTGCTTGTAAAATTGGGCTTAAAACAAAAATGTCATAGCTTAAATAAAGTTAC[C/T]TATGTTTGTATGGTATGGTATGCATGTGTGGTTCTCTTGTGTTGCCTCTATTTCTAGTTTTCTATTATACTCATGCAGCATGCCGTAGCTTACCTACAAC	Contig2122	714
AX-156982860	GGATTGCTTGGCGGGTTGATTGTTGGAGATATGAT[A/C]TCGGATGCGTCTGATATGGGTTCTTATGATGGTGG	M	4	1	4	1	1	f	Fagus grandifolia	contig09507_759	ATGGGGGAGTGCGGCCTCATAAGAATAATGGTAGTGGTGGCAAGATGGCGATGGGACTAGGAGCAGGATTGCTTGGCGGGTTGATTGTTGGAGATATGAT[C/A]TCGGATGCGTCTGATATGGGTTCTTATGATGGTGGGTTTGATGATGGTGGTTTTGATTTCTAAGATTGTTGGGgTTtGTTTTTtGTTTTTATTTTtACAA	contig09507	759
AX-156982867	CAGAGTTCATGACAGTGTTGTCTTCATATTTTAGT[C/T]GAATTTCAGCTCCTAGAAATGATGATTTGTGATTT	Y	4	1	4	1	1	r	Fagus grandifolia	Contig3481_1110	TTGAGGGAGCAGGAGATAAGGAACCTGATGTGGATTTCTGAATGTGTAGCTCAGAACCAGAAGTCCAGAGTTCATGACAGTGTTGTCTTCATATTTTAGT[T/C]GAATTTCAGCTCCTAGAAATGATGATTTGTGATTTGTTCTTGCATAATCTTCTGTAAATCTCCTCCCCGTGTTATCCTCCAATGAGTAGCAGAGATAAGC	Contig3481	1110
AX-156982877	ACTTTAGCTGAAGCCGGGCTAAATCCATGCTCCAC[C/T]GTCTTCTTTTCTTGATCAGCCCCACCTTGTAGTGA	Y	4	1	4	1	1	f	Fagus grandifolia	contig06252_1631	ATTCTGCTCTGTCACTAATTTTGGCACTCCCACTAGTCTTCCCAAGACTGCTGGTTCCATCACTGACTTTAGCTGAAGCCGGGCTAAATCCATGCTCCAc[t/C]GTCTTCTTTTCTTGATCAGCCCCACCTTGTAGTGAACCCTTAGTCTCACTCACCACAGGTCTTACATTAGCTGGCACTTGTTTCGGATCACTCAATAATA	contig06252	1631
AX-156982889	TCCTCGGATCCTAAACCCACAGCTATAATTGGTCC[G/T]GCTGACACCAAATTAGGAATTCAACCATCACCAGT	K	4	1	4	1	1	r	Fagus grandifolia	Contig2169_1502	ATGCACATCTCTTGCCTACAGCAGCTTTAGGCCAGACAACAGCCGATGCTGTAAAGGCTTATATCTCCTCGGATCCTAAACCCACAGCTATAATTGGTCC[T/G]GCTGACACCAAATTAGGAATTCAACCATCACCAGTGGTTGCAGCATTCAGTTCTAGAGGTCCAAATCCACTCACACCAGGAATACTCAAACCAGACCTAA	Contig2169	1502
AX-156982897	AAGCACGCCTTGAATATCTGATGGCGGGAGTCCTC[A/G]TCAGGGAGAGGAATGTAGATCAACTGATCAAGACG	R	4	1	4	1	1	r	Fagus grandifolia	Contig5893_599	TAAAGCCTTGAGTATACTTGGCAAGGGCTCTGAGATCAACATCTTTGGAGATTGGAGATTTCCTCAAGCACGCCTTGAATATCTGATGGCGGGAGTCCTC[G/A]TCAGGGAGAGGAATGTAGATCAACTGATCAAGACGGCCTGGACGCAGAAGTGCAGGGTCTATGATGTCTGGTCTGTTGGTGGCCCCAATGATGAAAACAG	Contig5893	599
AX-156982902	GGTAAAGGTGTTGGAAGAAAGGTGATTGATAGGGT[G/T]CAGGATACCTATGATACTGAGTTAGCTGGAAAGGA	K	4	1	4	1	1	f	Fagus grandifolia	Contig1954_622	ATGTTGATGGCCATTTCTTCCATTATAGTGTTTCTTTGGCTTATGAAGATGGGCGCCCTGTTGACGGTAAAGGTGTTGGAAGAAAGGTGATTGATAGGGT[G/T]CAGGATACCTATGATACTGAGTTAGCTGGAAAGGACTTTGCTTATGATGGGGAGAAGAGTTTGTTCACTGTCGGTGCACTTCCTCGCAACAAACTTGAGT	Contig1954	622
AX-156982903	GCGGTCCCGTTCGTCTCTTCCGTCTCGAACCGAGA[C/G]CCGGCGTCGATCCAAACCCCCACGGTGGCAGTACG	S	8	1	4	1	1	f	Fagus grandifolia	contig06627_1427	CTTCCTCCAGCTCCCTCGACGTCCTCTTCTCCGTCCCCTTGAATATCATGTGCTCCAGGAAATGGGCGGTCCCGTTCGTCTCTTCCGTCTCGAACCGAGA[G/C]CCGGCGTCGATCCAAACCCCCACGGTGGCAGTACGGGCAGCCAGGTTCGACTCCGTGGCCACGCGgAGCCCGTTCGGGAGTGTTGTAACGCGGGTCTCCG	contig06627	1427
AX-156982904	CCGTCGGATGAGAGGACGACATCTTCGACGAAGTG[G/T]GAGTGACCTGTTAGCCTGCGGCGGGGTACACCGTA	K	4	1	4	1	1	r	Fagus grandifolia	Contig1213_1031	AGACTCCAGCCTGGAGATCCCAGAGGCGGAGCTCGCCGTCCCATGAACCAGACAGAGCGAACTGACCGTCGGATGAGAGGACGACATCTTCGACGAAGTG[G/T]GAGTGACCTGTTAGCCTGCGGCGGGGTACACCGTAAGTTTTCTCCTCCTTGGTGAGGTTCCAGAGGATGATGGATTTGTCGCGGGAGGCGGAGACGATGA	Contig1213	1031
AX-156982908	GGAAGAAAAACAAAGTAGTGTTGTATGTTATAGCC[A/G]TTTATTATTTGATCTCCAATGCCTTCAAGTGTAAT	R	4	1	4	1	1	r	Fagus grandifolia	Contig1567_825	ATATGAGGAGTTCATCAATTATGGGTTATTTGTCATATGCTAAAGTCACTGGTTCTCCCAAATAAGGAAGAAAAACAAAGTAGTGTTGTATGTTATAGCC[A/G]TTTATTATTTGATCTCCAATGCCTTCAAGTGTAATGGCAATGTCTCAATTCTTTAATGACTATTTATTGAGTTCAGTCATGTCTCAACATAAGCTATTTC	Contig1567	825
AX-156982918	CCGTTCTTTTGCTGAAGCTCGTGGAGCTGGTTTTA[C/G]TGAAGAGAATGGCACTCTAGGGGATATATGGGAAA	S	8	1	4	1	1	r	Fagus grandifolia	contig06335_533	TTAAGGGATTCTCTCGCTGAAGCtAAATCTGATATCGTGGTCAAGATTGGACTCAGGAAAGGgTCCCGTTCTTTTGCTGAAGCTCGTGGAGCTGGTTTTA[c/G]TGAAGAGAATGGCACTCTAGGGGATATATGGGAAACTATCTCCGGAAGTGATCTTGTATTGCTACTGATTTCTGATTCTGCGCAGGCTGACAATTATGAG	contig06335	533
AX-156982922	TGACTGTGAAATGGGCTCCTGATGTGTATGATCCA[A/G]TTCCCACTTTAATGTCACACTCGGTTAAAAACAAG	R	4	1	4	1	1	f	Fagus grandifolia	contig07330_970	TCCTTTGAAGCTTGTATCTTCCATGAAAGGTAGCCGTGAGAAACTGGGGATTCTGCGGGAGAAACTGACTGTGAAATGGGCTCCTGATGTGTATGATCCA[g/A]TTCCCACTTTAATGTCACACTCGGTTAAAAACAAGAGCTCaCATAAGTCTAAGAACAATAAGAAAAATGACAAGAAAAATGGAAAGAAAGGGCATAAGAA	contig07330	970
AX-156982925	CGTATTGGTCCAAGGGATGATCCTAAAGCTCGTTC[C/T]AAAATCTTGTCTGAGGAGTTTGGTTGGGATAAGGA	Y	2	1	2	1	1	f	Fagus grandifolia	Contig757_1994	ATAACCGTCTATACATGGAAGCACGTCCCATGGAAGAAGGGCTTGCAGAGGCCATTGACGACGGCCGTATTGGTCCAAGGGATGATCCTAAAGCTCGTTC[C/T]AAAATCTTGTCTGAGGAGTTTGGTTGGGATAAGGATCTTGCAAAGAAGATCTGGTGTTTTGGCCCTGACACCACTGGCCCTAATATGGTTGTTGATATGT	Contig757	1994
AX-156982935	TAGAGACCTTTAAAATCATTGCTGCCAAGGTCAGC[C/T]GGGTACCAATCTCCAGCATGTTGGGAAATGAAGGG	Y	2	1	2	1	1	r	Fagus grandifolia	Contig5381_1191	TCTTGATCAAATTGTAAATACCATCCCCAAGGATAAGTGCAATAGCTATGAAGACCTTGTATCCATAGAGACCTTTAAAATCATTGCTGCCAAGGTCAGC[C/T]GGGTACCAATCTCCAGCATGTTGGGAAATGAAGGGCCAAAGGAAACCCCAAGATATGATAGCCCCAAGTAGAACTGAGCAGTTGACTATATGTGGGCAAA	Contig5381	1191
AX-156982936	TCATGGGGAATCGAAACACACCTAAATCCAAGGGG[A/C]CAAACCTTATCCTTGCAAGGCATTGCTGGGATAGA	M	4	1	4	1	1	r	Fagus grandifolia	Contig9519_1013	TCAGAACCAAATCGAGGGGGCAATCTACATCAGAAACCATACCCCCACAAACAAAGAGAGTGCCCTCATGGGGAATCGAAACACACCTAAATCCAAGGGG[C/A]CAAACCTTATCCTTGCAAGGCATTGCTGGGATAGAGTGCCAAGAGAAGTGAGTAAGGTCAAGAACCTGCCACTTAATCTTTCCAGTGCACTTGTGGAAGG	Contig9519	1013
AX-156982937	AGTTCAAGCATTTCAGCAGCCTTAGCGATTGCTCA[A/G]GTGGGGAAGCAAGGAAATTCTTTTGCAGGTTGGCT	R	4	1	4	1	1	f	Fagus grandifolia	Contig1940_391	TTCCTTCTGAGAGTTTGCTCTGGCGATTAGTCGTTGCCCTGGACGTGGTTTTCACCATGTTGCTGAGTTCAAGCATTTCAGCAGCCTTAGCGATTGCTCA[A/G]GTGGGGAAGCAAGGAAATTCTTTTGCAGGTTGGCTACCCATCTGTGGCCAAGTTCCCAATTATTGTGACCACGTAAAAGGATCTCTTATTGCCGGCTTCA	Contig1940	391
AX-156982940	TTCTCGACCAATCTTGAGTCCACCAAGTTCGAGCA[C/T]TGAGGCCACCGGTTGCCTCCATTTGTTGCGGTGAA	Y	4	1	4	1	1	r	Fagus grandifolia	contig04692_229	TGCATTCCAAGTTTCGAGAAAATTGTATCaGGGACATTGTTTGTAGGATCATCCCTCACCACATCTTCTCGACCAATCTTGAGTCCACCAAGTTCGAGcA[c/T]tGAGGCCACCGGTTGCCTCCATTTGTtGCGGTGAAGCTtATCAGaaGGAaGAGAaGTAGAaGCaacAGAGGAAGAaGAGAAaGGAATGCAAAAGgTGAAG	contig04692	229
AX-156982942	CAACTGATCGCCGACACGTGTCTCATAACGGTCGC[C/T]CCTGGGCTTCGAAAGCCTCCTCTTAATTCCACTCT	Y	4	1	4	1	1	r	Fagus grandifolia	contig06717_1310	CCACAACTCCCTTGGTCTTTGACGTCAACGACCGCACCTTCTTTCCTCCAATCAACGGACTCAGGCAACTGATCGCCGACACGTGTCTCATAACGGTCGC[t/C]CCTGGGCTTCGAAAGCCTCCTCTTAATTCCACTCTTCTTAGCACCCAGGTACATAGCTCGGTACTCCTCGTTGGTCAGGTCGGCGAACCGGTTCAACCCG	contig06717	1310
AX-156982943	CTTGGCATCGTCCAAGGCGTCGGAGTACTTATGGA[G/T]AGAGGCGTAGGCGGCGGATCGGTTAGAGTAGAGGA	K	4	1	4	1	1	f	Fagus grandifolia	Contig1722_1737	CCGAGGTGAGCCGCGCCGAGCCGGCTGTAGCCCTTGGACCAGTCCGGCTTGAGCTCGACGGTCTTCTTGGCATCGTCCAAGGCGTCGGAGTACTTATGGA[G/T]AGAGGCGTAGGCGGCGGATCGGTTAGAGTAGAGGACGTGGTTGGTCGGAGCGAGAGAGATTGCGTCGGAGAAGTGACGTATAGCGGTGGAAAAGTCTCCG	Contig1722	1737
AX-156982947	TCAATTGTATTCAGAAAAAAACTTGTCAGAAAAAA[C/T]AATCATAGTCATTCTTTTGCTAATGTATTCCAATG	Y	2	1	2	1	1	r	Fagus grandifolia	Contig25283_332	CCTTCATACATCATAGATTGATCAGCAGAAATACATATGATATTAAGATATAAAAATCCGATGTATCAATTGTATTCAGAAAAAAACTTGTCAGAAAAAA[T/C]AATCATAGTCATTCTTTTGCTAATGTATTCCAATGCATTACAAAGGAAAATGACCAACACTCTAAAATCCAAAAGCCCAACTATGCACTTTGAAGAATAT	Contig25283	332
AX-156982959	CACGAATTCTTTCCTTCTTCAACTTCTTGTTGCCC[A/G]ATAAGGAACCCATTTCTCCTGTTCCCACATTGTAG	R	4	1	4	1	1	r	Fagus grandifolia	Contig3189_1064	AAGAACCACGATCGCGTCCTTGCCCCTAACACCAGGAATTATGCCCTGAAGAATGTTCACGGTCTCACGAATTCTTTCCTTCTTCAACTTCTTGTTGCCC[G/A]ATAAGGAACCCATTTCTCCTGTTCCCACATTGTAGCCACTTGCACAACTAGATTCCGCATCCTCTTCATTGTGCTCAAAGGGTCCTCTGGGTTTCAGAGA	Contig3189	1064
AX-156982962	GTGGTGGTTTTGGATGGTATGGTGGTTTGGGATGG[A/T]ATGGTGGTTTTGGATGATATGGTGGCTGGTGTGGT	W	4	1	2	1	1	r	Fagus grandifolia	contig15320_198	TGGTGGTAGTGGATGTTGTGGTGGTTTtGGAAGGTGTGGTGGTAGGTGTGGTGGTAGTGGATGTTGTGGTGGTTTTGGATGGTATGGTGGTTTGGgATGG[T/A]ATGGTGGTTTTGGATGATATGGTGGCTGGTGTGGTGGAAGAGGATGGTGTGGTGGAATGTATGGTGCAGGAGAGTGTGGTGGAGGTGGTGGTGAGGAGTA	contig15320	198
AX-156982968	CAGGCTGTCTACGATGGTGGCTTCCAGAATGTTGC[A/G]ACGACCCAGCAGCTCATGTACTACCAGCAAATTAT	R	4	1	4	1	1	f	Fagus grandifolia	Contig1314_1408	TGCATCCACAGGGCCAATATGCCCTTAAGCAAGCAGCCATGGGAATTGGTGCTGCTGGAATTAATCAGGCTGTCTACGATGGTGGCTTCCAGAATGTTGC[G/A]ACGACCCAGCAGCTCATGTACTACCAGCAAATTATAAATTGAAAACCCCCATTATACCTTTGCCGGGGGGTTAAGTATCTTAATGACTTTAGGATGTTTT	Contig1314	1408
AX-156982998	TGAGTACATCGAAGCTCTAAAACTGAAGGATGTTG[A/C]TCATGAGTGCATCGAAGAAGGTAGCTTTAACAAGA	M	4	1	4	1	1	f	Fagus grandifolia	Contig2300_157	TCACTATGGGTTAGCCCATTTGCCCGGAGGGTTGAGTGGGCTCTAAAACTGAAGGGTGTTGATTATGAGTACATCGAAGCTCTAAAACTGAAGGATGTTG[A/C]TCATGAGTGCATCGAAGAAGGTAGCTTTAACAAGAGCTCTCTTCTTTTGGAACTAAACCCAGTTACCAAAAAAGTTCCAGTCTTGGTTCATGACGGGAAA	Contig2300	157
AX-156982999	TTTCCCTTTTAACCAACTGAGCTGGCTTTGTCACC[C/G]CCATATTTTCTCTACCAGACACCGACCTCTCTAAA	S	8	1	4	1	1	f	Fagus grandifolia	Contig2666_1368	TTCCCCTTCTGACTTCCTCTCACCCATACCTTCTGCATTGTTATCACCACCTCTCTCCCAACTCGTTTCCCTTTTAACCAACTGAGCTGGCTTTGTCACC[C/G]CCATATTTTCTCTACCAGACACCGACCTCTCTAAACCACCCGAACCCCTTAATGGAACAAGAGGCGGTGAAGATTGCATCACATTAGAAAACCCAAATGG	Contig2666	1368
AX-156983003	ACTTCCCCGGACGTGTCCTTCACGTCGTTCAGCTT[A/C]GCCCTTATCTCGGCGTCTCTGTCGTCCATGAATTT	M	4	1	4	1	1	f	Fagus grandifolia	contig09853_298	GTGCTGCAGATATCTCCGCCCTGGCAGCCTTCAAGATTGCCGCCGCCTGCTCCTCCAACTGCTTCACTTCCCCGGACGTGTCCTTCACGTCGTTCAGCTT[a/C]GCCCTTATCTCGGCGTCTCTGTCGTCCATGAATTTGCCCACTGGGGTGAAGTAGATCTTGTCTAGAGCAAACATCAGGATCAAGAATTCCGCCATGATAA	contig09853	298
AX-156983006	ATATTCCAAATTGGGGGTCGTAGAGAAGAGACCTG[A/G]GTCAAGAGTGCTTGAGATGAAGGTATACGGTGCGC	R	2	1	2	1	1	r	Fagus grandifolia	contig08461_955	TCCTCCACCTGGTGTTCCAGAAAGCGTGGTGACTCTGGTAAAAATGGTCAATGAAGCCACAGCAAATATTCCAAATTGGGGgTCGTAGAGAAGAGACCTg[a/G]GTCaaGAGTGCTTGAGATGAAGGTATacGGTGCGCGCTACTCGTACATATGTCATATATGCGAAAaCGCTTGTGAACTTTTGtCTTGAAGTGGATTGAGA	contig08461	955
AX-156983026	GCAATGGAGAAGAATCTATTTGGGATGGCAAGAGA[A/G]GTGGAAAAGTTGCGTGCCGAGGTCTTGAATGCTGA	R	2	1	2	1	1	f	Fagus grandifolia	contig11879_271	AGAGGTTACGTTCTACTTTTGAGTATGAAAAAGGATCAAACATAGAGCAAGTGGAGCAAATGAAAGCAATGGAGAAGAATCTATTTGGGATGGCAAGAGA[G/A]gTGGAAAAGTTGCGTGCCGAGGTCTTGAATGCTGAGAAGAGAGCACTTGCACCAAGCCCATAtGGTGGTGGTTACATGCATCCCGATCCTTCATTTCCAC	contig11879	271
AX-156983027	CCATCAGGGCCATTGCAATTCCGGTTTGTCGTAAC[A/G]GCAGGGTACGATGGGAAGTATATTTGGGCACAACA	R	4	1	4	1	1	r	Fagus grandifolia	contig09606_654	TTGGTTCTTCAAACTGGGGTTTCATGAGCcGgAaCTATGGGGCAGTGTGGGACACAAGTAGAGTGCCATCAGGGCCATTGCAATTCCGGTTTGTcGTAAC[G/A]gCAGGGTACGATGGGAAGTATATTTGGGCACAACATGTCCTTCCTGCTGACTGGAAGACAGGGGTAATATATGACTCAGGAGTTCAAATCACTGATATTG	contig09606	654
AX-156983030	AAAAACGTTTCCACTTCAGCAAACTGCTTCAACTT[C/T]AGCTCCAATCTTTTCAACTGATGATTTATGATATT	Y	4	1	4	1	1	f	Fagus grandifolia	contig10571_699	TCATGCGGGCGCGCTCAGCAGCAATCCtcTGCCTtGTTCTCTCAACTTGTTCGCATTCTTTCATcAAaaaCGTTTCCACTTCAGCAAACTGCTTCAaCTT[t/C]AGCTCCAATCTTTTCAACTGATGATTTATGATATTTGCAGATAGCGCCCTTTCCGTTTCCAGTGCAGAAATGAATCACCAAAAGGAATTGAATCATTAAA	contig10571	699
AX-156983039	TCCACGTGAGAAGTAGTAGAGAACAATACCGACAA[C/T]AATAGCCGTGAAAGTTACACCACCAATGGCTGCTG	Y	4	1	4	1	1	f	Fagus grandifolia	contig07745_432	GTTCCTTTAATGTTCTTCGCCCATTCGTTACCTTCAGGgTCATCTTCCTTCTTCTTAATAACCACTCCACGTGAGAAGTAGTAGAGAACAATACCGACAA[c/T]AATaGCCGTGAAAGTTaCACCACCAATGGCTGCTGCTGCAATAATTCCAACACGGGATTTCTTTACGGTGCCCGGACAAGGTGCCAGAGGAGCCCCACAG	contig07745	432
AX-156983050	CTTGAATCCATGATCAAGTCTCCCCGGCCAACCCG[C/T]GCTGAAGCCACTGACGTGGCAAATGCTGTCCTTGA	Y	4	1	4	1	1	r	Fagus grandifolia	contig05718_960	CACAGAAAATGATGATATATAAGTGTAATCTTGTGGGCAAGCCTGTGGTCACTGCTACTCAGATGCTTGAATCCATGATCAAGTCTCCCCGGCCAACCCG[c/T]GCTGAAGCCACTGACGTGGCAAATGCTGTCCTTGATGGCACTGACTGTGTGATGCTTAGTGGTGAGAGTGCAGCTGGGGCCTACCCAGAAATTGCTGTGA	contig05718	960
AX-156983058	AAAACCAGAAGAAGCGTGTAAGATCCACAACCATT[A/C]AAAGAGTGCAATTAACACAATCAACAAAGAACTTG	M	4	1	4	1	1	r	Fagus grandifolia	Contig2768_761	AACTATGCTGTGGAAAAGAAGCATGAACTGGAAAATGGAGAAGCAAAAGTGGAAATTGAGGAGAAAAAACCAGAAGAAGCGTGTAAGATCCACAACCATT[C/A]AAAGAGTGCAATTAACACAATCAACAAAGAACTTGAAGTTGTGGATGCAGCCCAAGCCTAATAATTTCAGACATAGGTCCCTTTTCAGTTTTCACCGGTT	Contig2768	761
AX-156983060	CATGGTAACAAGCCATGTCCAGTTTTAGGTCTAAT[C/G]TACACAAGTTCACCCACATTTCATAACCCAAGAAA	S	8	1	4	1	1	r	Fagus grandifolia	contig09773_105	AAGCTGTTACCAAGTAATAGCAAATACCATAGTTAACCCAAACATAGATGCATACATATATTAAGCATGGTAACAAGCCATGTCCAGTTTTAGGTCTAAT[g/C]TACACAAGTTCACCCACATTtCATAACCCAAGAAaAAAAAAaCCcATAGTTcGTAACAAGAGTTCAGAAGCCTTATAATTTAGAACTATTTCATGCATTG	contig09773	105
AX-156983067	CTCGGACCCTAAATCCCACCGACCCGATAGCTTTC[G/T]CGTCCGAAATCCCTCGTCGCTACCTTTTCACTCAC	K	4	1	4	1	1	f	Fagus grandifolia	Contig3672_278	AAAAACCCGCAACAAACGCTGCCTCGTCCACCAAATCCCAGACCTAAACTTGACCAAAGCGATCACTCGGACCCTAAATCCCACCGACCCGATAGCTTTC[G/T]CGTCCGAAATCCCTCGTCGCTACCTTTTCACTCACGTACTCGTCCACGACGCTGAATCGGACCAGGACCCGGGTCTCGTTCCGCTTCGGTTGAAAGAAGG	Contig3672	278
AX-156983071	ATTCCCTAGAACAGAGGATTCCCCAGCAGATGCAG[A/T]GTGTAAAAGTTGGTTCTTGCGTTTGCTACACAAGC	W	8	1	4	1	1	f	Fagus grandifolia	contig06094_1850	TAACAATGACCTGTACTTTGGAGGACACTGGCTATCCTCAAATCCAATTCATCATTAATGTTATCATTCCCTAGAACAGAGGATTCCCCAGCAGATGCAG[A/T]GTGTAAAAGTTGGTTCTTGCGTTTGCTACACAAGCTTTCCACTATCTTATCACATAGATCTCTTTTAACACCAAGTTGATCCAAAAATGGACcaGATTGC	contig06094	1850
AX-156983075	TCTGTGATTTGCAATGTTCATGGTGTGAATCCTAA[A/G]TTTTTGAAAATTGGAGAAAAGGTTGCTGCAGAAAG	R	4	1	4	1	1	r	Fagus grandifolia	Contig3917_1660	GGGTTACAAGAGCATACTGCCACAAGGTTCTTCGTCTTTCTGCTGCTACTCAGGATTTACCAAAGTCTGTGATTTGCAATGTTCATGGTGTGAATCCTAA[G/A]TTTTTGAAAATTGGAGAAAAGGTTGCTGCAGAAAGGGAACTTGGGCAGCAAGCCTTCTCAAAAGGAGCATATTTCTTAGGCAAGATGGTCTGGGCAAAGG	Contig3917	1660
AX-156983077	CGGTTTCCAATGGCTCATAAAGACATCATGTGCTG[A/G]AGGTTGATGCTCCTTAAACGGTGTCATCCATCTCC	R	4	1	4	1	1	f	Fagus grandifolia	Contig3605_545	CCGTAGAGCACATTCATGGTAGCGCCAAAACCAGGAACCCGCTTGGCTAAAGTGTCATTCTTGGTCGGTTTCCAATGGCTCATAAAGACATCATGTGCTG[A/G]AGGTTGATGCTCCTTAAACGGTGTCATCCATCTCCAAATTGCAACCTGGAAGGCTAGGGTAGCATTTTGTTCAATGTATTCTGGATGGTTCAACAAATCC	Contig3605	545
AX-156983103	ACCTGTTGTCCAGCTAATCCAGCACCGCCGTCGAG[C/T]CGGGAGATTATGGATCGGATCGGGACACGGTCCGA	Y	4	1	4	1	1	f	Fagus grandifolia	Contig3996_1811	CTCCAAAAACGCGAATGCGTCCTTGTCAGCCTTCCGACCCGTCTTGACCCATCCACCAACCCGTAACCTGTTGTCCAGCTAATCCAGCACCGCCGTCGAG[C/T]CGGGAGATTATGGATCGGATCGGGACACGGTCCGAGAACTCGGCTTTCAGAGCTTCCGAGGACGATGCGACATCGTTTAGCGTTGTGGCGGCGAGTTGGG	Contig3996	1811
AX-156983104	ATCAAACCATCGGGGAGTGAGTGACGGCATCCGTA[C/T]AAGTTATCAAACTTGCTCTTGGTGACAGAGTCATT	Y	4	1	4	1	1	f	Fagus grandifolia	Contig219_1080	TTCCCACATCACCATATCCAGCGACAACGGCAACCTTTCCGGCAATCATGACATCAGTAGCCCTCATCAAACCATCGGGGAGTGAGTGACGGCATCCGTA[T/C]AAGTTATCAAACTTGCTCTTGGTGACAGAGTCATTAACGTTAATAGCAGGGAACAAAAGAGAACCATTGGCTTGCATCTGATAAAGCCTCTTAACCCCAG	Contig219	1080
AX-156983109	AACCTTGATTCTTCAGGTTCGATATCGTAATTTCT[C/T]TATAGGTTTCATGCCTTCCAGTAAGAAAGACAACC	Y	4	1	4	1	1	r	Fagus grandifolia	Contig965_575	TTTGTAAACTACAGCTGTGCTCGAATCATTGCCTGGCTTTAGTATGAGCTTCTCCCAAGTGGTGTAACCTTGATTCTTCAGGTTCGATATCGTAATTTCT[T/C]TATAGGTTTCATGCCTTCCAGTAAGAAAGACAACCTTAAACCCAAGATCTATTAATTTTTTGTAGAAATCAAGAGACGCGGGCAGAGCAGGTGCTACGCC	Contig965	575
AX-156983112	TTCATCAACAGACCATC[C/G]TTAACAAGCTCTTCGAGAGATATCAACAGAGTGTT	S	8	1	4	1	1	r	Fagus grandifolia	Contig9775_1379	CCTTAGTTATCAAAGGATCCTTTAGGTCAGCAACAGCTGAGTAGTTCACACGGTCAGCGTCAACTGGTTTTGGCAATTCCTCMTTCATCAACAGACCATC[C/G]TTAACAAGCTCTTCGAGAGATATCAACAGAGTGTTACCACAATTTGCATCCTGGCCCGAGTAGGGTGACCCATCTTCATTAGCCATCCTTCCCGGGGGAA	Contig9775	1379
AX-156983113	GATTTGGATCCTCATACGTTTCAAGACTGTGCATC[A/G]GATGATGGAACTCACAAACAGGATGGAAAGGTGGA	R	2	1	2	1	1	f	Fagus grandifolia	Contig9116_637	TTGATAATCACGTGGGTCAGGAAAATATACCAGATGATACAGATAATAAAGAAGTCTGGAAGGAGGATTTGGATCCTCATACGTTTCAAGACTGTGCATC[G/A]GATGATGGAACTCACAAACAGGATGGAAAGGTGGATTCTAATATCGATGCAGTGAAGGACATTGCTGTTGATGATGTGAAGTATAAGCTGGATGAGAAGA	Contig9116	637
AX-156983114	AGTTACTTGTTAGATTTGAGGAATTGTTTCGCCCC[A/G]TCGGTGATAAAATCGATCCCATTGGTAAGGTTTCT	R	4	1	4	1	1	r	Fagus grandifolia	Contig1535_1268	TCTTACCTTCACCAACGCCTTGACGTATAATCCCAAGGGCCATCTCGTCCACGGTATGGCTGACCAGTTACTTGTTAGATTTGAGGAATTGTTTCGCCCC[A/G]TCGGTGATAAAATCGATCCCATTGGTAAGGTTTCTGTTTCTGTGGATCATCATCCTCAGCAGCAGCAGCAGCAGCAGCATCGCGCTCATTCCGAACAACA	Contig1535	1268
AX-156983122	ACGATTAATGGAGACAGAATTCGACCGGGACTGTG[A/G]AAAACAAGTCAAGTCATTTAAAAGCTGTTGCTGGG	R	2	1	2	1	1	f	Fagus grandifolia	Contig5365_255	AAAGAGATCTCAGAAGAAAATAGCTCTTCAAGGTTTGAAGGTGTTAGTGTCTTAGACCGACCAGGACGATTAATGGAGACAGAATTCGACCGGGACTGTG[G/A]AAAACAAGTCAAGTCATTTAAAAGCTGTTGCTGGGCATCAAAATCAGACAGCATATTAAAATCCTCAGGAGGGATATCACGGGCACTAAGAGAAGATCTC	Contig5365	255
AX-156983139	TCTGAAAAGGCAGTGCAATGTCTGAATGACATGGT[C/T]ACTAATGCTTTGATACATGTGGAAGATTGCTTGAA	Y	4	1	4	1	1	r	Fagus grandifolia	contig06948_843	TTTGGCCTCGTCAGATCTGGAGTAAATATGTTAACAAACTCGAGGAGTTGAAATATGAGgAAAACTCTGAAAAGGCAGTGcAaTGTCTGAATGACATGGT[t/C]ACTAATGCTTTGATACATGTGgAAgATTGCTTGAAATaCATGGCTGCTTTACGAGCTCCCGAAAaCTTTCGATTTTGTGCTATCCCCCAGGTCATGGCAA	contig06948	843
AX-156983142	GTCTTACTGGAAGTAGTAGTTGGAAAAGGAGGTGG[A/G]TCACTGTCAATTGTCCAAAACCTGTTCTTGCAAAT	R	4	1	4	1	1	f	Fagus grandifolia	Contig6734_1099	ACTCAAAACTATGAGACCAGATCTTCGAATCTTCTTCAGATGGCTTAAGGATTAGATCAACAAAAGTCTTACTGGAAGTAGTAGTTGGAAAAGGAGGTGG[A/G]TCACTGTCAATTGTCCAAAACCTGTTCTTGCAAATCCATGCTGCTCTAAGGAACCAAGATTGCTAAATTGAGGAAAGCATATTGGAATTCCTCCGCGGAT	Contig6734	1099
AX-156983149	TGATCAGAGCATTCAATTTTCTTTGCACAACAGTC[A/G]GAAAAAGTGCATTTGTAATAGCTTCGAGAACCTTT	R	4	1	4	1	1	f	Fagus grandifolia	contig03173_1122	TAAACTTCCGAGGTGGATCATGACTATGTTGGCTTTTATAAACAATCTCTATTACATGACCTGAGTGATCAGAGCATTCAATTTTCTTTGCACAACAGTC[G/A]GAAAAaGTGCATTTGTAATAGCTTCGAGAACCTTTAGGACTCTTTACTTGCTTCTGACCATATTTCCGCCAGTTGTAACCATCAGAAGATGGTGTCTTCA	contig03173	1122
AX-156983153	CAAA[A/G]CTGTGTGAGGACTGTTGGGGGCGAGCTGTCGATGG	R	4	1	4	1	1	r	Fagus grandifolia	Contig3259_346	GGTTCTGAAGCAAGAAAAAACTACTGCAGCGAGCTCCAAAAGGTGTTCAATTACTTCGACGAGGACGGAGATGGTAAAATATCTCCATCGGAGTTRCAAA[G/A]CTGTGTGAGGACTGTTGGGGGCGAGCTGTCGATGGATGAGGCWGAAGCAGCTGTGAGGTCATCTGATTTGAATGGTGATGGGCTGCTTGACTTCGAGGAA	Contig3259	346
AX-156983154	CATCCTGCTGCTGAAAAGAGTACTGGAAATCAACA[A/G]CCAGAATGCAAGGGAGGAAAAGTTGACTTGCTGGT	R	4	1	4	1	1	r	Fagus grandifolia	contig05987_3049	GGTTTCTTCCTTCCACCACCCTTAGAACCGGTGGAAGAACAAATGGCAGCCAAATGACTCCTAATCATCCTGCTGCTGAAAAGAGTACTGGAAATCAACa[g/A]CcAGAATGCAAGGGAGGAAAAGTTGACTTGCTGGTGAGGCTTGGCTTGTTGAAGTTGGTAAGTGGTGTAGTAGGTCTAACACAAGAAGCTCTGCCCGAGA	contig05987	3049
AX-156983160	CCCTTCCAAGACAACCAAGTCTGCATCACTTGCTA[A/G]GTAGGCAAGCTCTTCTGAAACTCTTGAAAGATCAA	R	4	1	4	1	1	r	Fagus grandifolia	contig07956_331	ATCCCAATCTTGAGGGAATCACACctAAATTGTGCATAAAGATTTGTCTCTATTCCACGACCCATCCCTTCCAAGACAACCAAGTCTGCATCACTTGcTa[G/A]gTAGGCAAGCTCTTCTGAAACTCTTGAAAGATCAATAACCGGCAAATCATTACCAGAATTGGAAaTTAAAAGATTtGAAGTATCAACGCCCATTAGCTGC	contig07956	331
AX-156983171	GTTGGGTCCTTGCCAATCAAGGCAGGGCCAATGAT[C/T]GCGTTTACATTCTCAACAGCCTTTGATACACCTTT	Y	4	1	4	1	1	f	Fagus grandifolia	Contig2374_1372	AACCCCACTCATTCACAGTCCCATCAAGTTGTTGAACCATGAAGTTATCGATACCGGTCTGATCAGTTGGGTCCTTGCCAATCAAGGCAGGGCCAATGAT[C/T]GCGTTTACATTCTCAACAGCCTTTGATACACCTTTTCCAAGGTAATCTGAACCTCCATCTCTCAATTCAAGGGCCTCGTAAATTCCAGTGGATGCACCAC	Contig2374	1372
AX-156983188	TCATCATCCATACCATTCTCTGTCACGTATATTGG[A/G]GGATTATTATATCTCTGTGCTATGTAATTGACCAT	R	4	1	4	1	1	r	Fagus grandifolia	contig02640_320	TCTTGAAGTATACAACTCTCAATTtGTCATCTAGCATCTCATGAAGTGGAGAAGTATCATTGTCTTCATCATCCATACCATTCTCTGTCACGTATATTGG[A/G]GGATTATTATATCTCTGtgctatgtaattgaccattcccgattctctccatctcttgggcttttaaaaatcaccttcttcagggctatcTGTtAcATGAG	contig02640	320
AX-156983189	CAAGCATTGAGTGAATGAAGGGACGCTGAAGCAGT[A/C]CTTGTGAACCTGCAATCCTCATGTTGTACTTTGTT	M	2	1	2	1	1	r	Fagus grandifolia	Contig1727_865	AACTAAGCCAATGTCTGGTGCACCTCGGAAAAACAAACAAACACATACACAGACAGCAGCTATGGCAAGCATTGAGTGAATGAAGGGACGCTGAAGCAGT[C/A]CTTGTGAACCTGCAATCCTCATGTTGTACTTTGTTGCCTTGACTGCACACCTGGCACAAGATCCGGACCCTCGTTTGAATTGGGTTATCTTATGCTCTTG	Contig1727	865
AX-156983194	GATCTCAAGCGTCGTCCTCATGGTCATGGGCCACC[G/T]GGACCGCCAGGTCCGCCACCGCCATCCAGTGGTGG	K	2	1	2	1	1	f	Fagus grandifolia	contig07254_515	ATTTAAAACCCGGGGAGGTTTGTTTACTTCCCGGGTTACCCGAAGACATGGCTGTTACCTATTCGGATCTCAAGCGTCGTCCTCATGGTCATGGGCCACC[t/G]GgACCGCCAGGTCCGCCACCgCCATCCAGTGGTGGGCCTGGTGGCCCACCTGGTTTTGGTCCTGGATCAAAGAAAATGGGTCCACCCCCACAACCGGGTT	contig07254	515
AX-156983195	TGGATTCTATTGAAATATAGTAGTTCTTTGTTGTT[C/T]GCAACTTCTTGTACTTGAGCTGCCAAGTCTCTGTA	Y	4	1	4	1	1	f	Fagus grandifolia	Contig4762_1052	CCAAATATCTGGCAACAGCGAAGAGCTAGGCTTTCAGAGATATACAGATTTCTCTTTATATTTGTTGGATTCTATTGAAATATAGTAGTTCTTTGTTGTT[C/T]GCAACTTCTTGTACTTGAGCTGCCAAGTCTCTGTAGGAGTCTTAATTCTTTCTCGAAGTTGGGCTGTAACGAAATCTCTTTTGTTATGCTGTCACTTTTT	Contig4762	1052
AX-156983203	CCAATGGTATAATGTCCACGGGCAAAGTTGTTGGC[A/G]GCATCTTCCTTGCCGCTGATGAGCTGTTCTGGGTG	R	4	1	4	1	1	f	Fagus grandifolia	Contig303_1286	GGAGGCCAGTGCAGTTGTCAGCAAGCTTTCTGATACGGTCCAAGCACAGATCAACAATCTCCTTGCCAATGGTATAATGTCCACGGGCAAAGTTGTTGGC[A/G]GCATCTTCCTTGCCGCTGATGAGCTGTTCTGGGTGGAAGAGCTGGCGGTAAGTTCCAGTCCTCACTTCATCAATGACAGTGGGCTCAAGGTCGACAAAGA	Contig303	1286
AX-156983209	GCTGGAGATGCTTTTGCAATGATAGGTTCTGCTTT[G/T]GTTGCTATCGTCGAGTCCACAGGTGTTTATATTGC	K	4	1	4	1	1	f	Fagus grandifolia	contig06458_928	TCATTAGTGCTGCCCATTGGATTAAGGTACCATATCCGTTTCAATGGGGACGTCCTACATTTAATGCTGGAGATGCTTTTGCAATGATAGGTTCTGCttt[t/G]gTTGCTATCGTCGAGTCCACAGGTGTTTATATTGCAGCATCAAGATATGGGAGTGCCACACATGTGCCTCCTTCCGTACTCAGCCGTGGTGTTGGCTGGC	contig06458	928
AX-156983224	CCGATCACTTCTGGTGCCACGTAAGCCGGCGTGCC[A/G]CACGTGGTGTGTAAAAGTCCGTCTTGCTTTAAATG	R	4	1	4	1	1	f	Fagus grandifolia	Contig729_881	GAAGAACATAGAGGATTACACCACAAGACCAGAGGTCCGCCTTAGCTCCGTCGTAGCCTTTTTTACCGATCACTTCTGGTGCCACGTAAGCCGGCGTGCC[A/G]CACGTGGTGTGTAAAAGTCCGTCTTGCTTTAAATGCTCAGTGAACGCGCTGAGTCCGAAATCCGTGACTTTGAGATTTCCTTCCTCGTCTAAGAGGAGGT	Contig729	881
AX-156983227	CCAAGCACTGCATTATCATGTAGAACACCGCCCTG[G/T]TGAGCGAGAGCTTCCTTGCCAAAAACAACCCAAAA	K	4	1	4	1	1	f	Fagus grandifolia	Contig924_686	ACCACCAAGCCTCTCGTACTGGCCCTTTTGGAAGCCCTTTACCACAGCAGCACCACAGATAGCTCCCAAGCACTGCATTATCATGTAGAACACCGCCCTG[T/G]TGAGCGAGAGCTTCCTTGCCAAAAACAACCCAAAAGTCACTGCTGGGTTAATATGACCCCCTGAAATGCCAGCAGTGCAATAGACAAGAGCAAAGATCAT	Contig924	686
AX-156983228	GTGTCTACCTCTCCAGAAATGGTGAACAATGACTT[A/C]GGACGCCACTCATGCTGGATGAGAGCATTAGCCTT	M	4	1	4	1	1	f	Fagus grandifolia	contig08522_350	AGAAAGATACTCATGGCTTGAGAGCCAAAGACAGTCCAACCTTGGCACTCTTCTCAATAGCCCTGGTGTCTACCTCTCCAGAAATGGTGAACAATGACTT[c/A]GGACGCCACTCATGCTGGATGAGAGCATTAGCCTTGCCAAGGTTGTTAACTCGAGCCTTCACTGTGGTCAATGGATCTAATGCATGCTGGGTGCCAACAG	contig08522	350
AX-156983235	GAATGGAAAAGATTCTTCAAGAGTCTCGGGTCCCA[A/G]AAGTGCATGATAAATACCGCCAAAGCCCAATACTG	R	2	1	2	1	1	r	Fagus grandifolia	contig06006_1431	AACAAAATTAAGTGAATACCCAAAATTGTAGTCATTTTATTTCTATCTTTCCATACATAACCGAAGAATGGAAAAGATTCTTCAAGAGTCTCGGGTCCCA[g/A]AAGTGCATGATAAATACCGCCAAAGCCCAATACTGCAGAGGAAATTAAGTGAAGTACTCCAGACACAAAGTATGGAAAGGTATCTATAACTTCCCCACCA	contig06006	1431
AX-156983236	TCTTCCTCTCTTCGTAGAATTTCCTTCTCTTTACA[G/T]CGAAAATGAGAGAGTGCATTTCGATCCACATCGGT	K	4	1	4	1	1	f	Fagus grandifolia	contig06732_137	GCGTCTTGATAAACGTCTTCGTTTTACAGTGAGAGCCTCTGTGAGTTTGTTtaCTTTCTTCAATTTCTTCCTCTCTTCGTAGAATTTCCTTCTCTtTACA[T/G]CGAAAATGAGAGAGTGCATTTCGATCCACATCGGTCAGGCCGGTATTCAGGTCGGAAATGCTTGCTGGGAGCTTTACTGTCTCGAGCACGGTATCCAGCC	contig06732	137
AX-156983239	AGCGGCCGTAGCGGGTGACAGCCCCGTATGCGAAA[C/G]TGATGTATCAGGACTCGAGTAGGGCGGAACACGTG	S	8	1	4	1	1	r	Fagus grandifolia	contig02760_155	TAGTGGCGAGCGAACGCGGACcAGGCCAGTGCCtgataTTCAAcTAGCAGaagCTtctGGAAAGtagcGgCCGTAGCGGGTGACAGCCCCGTATGCGAAA[g/C]TGATGTATCaGGACTCGAGTAGGGCGgAaCACGTGTAAttcTGTCTGAACATGGGGGGACCACCCTCCAAGCCTAAATACTCGTACaTGACCGATAGCGA	contig02760	155
AX-156983258	CAGAGGCCTCCAGGAGCAATCCCATCTTCAATGCT[C/T]GGTGTGGAGTCTCTTACAGGAAGCTTGGATGACTT	Y	4	1	4	1	1	f	Fagus grandifolia	contig13156_286	CGAACACATACGGAAGTGCGTTTCCGCTGAGGATGGATCTTGACAAACAAATTCTGTCTCGATTTCAGAGGCCTCCAGGAGCAATCCCATCTTCAATGCT[C/T]GGTGTGGAGTCTCTTACAGGAAGCTTGGATGACTTTGGTTTTGAGGATTATCTGAATGATCCTAGGGACTCTGAGACTCTCCGGCCTCTCGACATGCATC	contig13156	286
AX-156983261	GGTTCGCCCGAATTGACCCGGAGAGGGAAATTGAG[C/T]AAGGCGCGTGAGCCGCGCATCCTGTAAGCGGCTCT	Y	2	1	2	1	1	f	Fagus grandifolia	contig08374_488	AACCGCTCTCGACCGATGAAGACGGTTCGGGCGATGACCGCTTCGATGTCACCCTGACCGGGTCGGGTTCgCCCGAATTGACCCGGAGaGGGAAATTGAG[c/T]AAGGCGCGTGAGCCGCGCATCCTGTAAGCGGCTCTGTCGTAAGCCAGCGCGGCGTCCTCAGCCGTCTCGAAAGTCCCGAGCCAAACTCTTGCGCCGTTCT	contig08374	488
AX-156983263	AGTCCCCCGAAAGAAGTGAAACTCCATTATAGCAA[C/T]GAACTGCAAGGATGCAGGGGCACATTTGTTACCCG	Y	2	1	2	1	1	f	Fagus grandifolia	contig07460_1118	GAACCAAAGATCAAGCTGCGCGATGGCCTTCCCCTCATGGAGGAAGATTTCCGGACTAGGCTTGGAGTCCCCCGAAAGAAGTGAAACTCCATTATAGCAA[t/C]GAAcTGCAaGGATGCAggggCACATTTGTtACCCGGgTtATAagAGCAGGAGAGTTTGAGAAATTCTTGaCATCTGGCTTTTACTTGCATgCAGTATTTG	contig07460	1118
AX-156983269	TCATAGAGATCATCGTTATGTACCCAATTCAGCAC[C/T]GGAAATACCGTCCAGGAATTGACAATCTGCTGGTG	Y	4	1	4	1	1	r	Fagus grandifolia	contig06585_937	GCACTTTCAAACGGTCTTGACTGCAATTGGAAATTTCTGCATATGTTCCATTGCTGTGGGGATGATCATAGAGATCATCGTTATGTACCCAATTCAGCAc[t/C]GGAAATACCGTCCAGGAATTGACAATCTGCTGGTGCTTCTTATTGGAGGAATTCCCATTGCCATGCCCACAGTTTTATCTGTGACAATGGCAATTGGGTC	contig06585	937
AX-156983274	ATTTACACACAAAAGACCAAATATACTGTAATATC[A/G]TAACCAAATCACACAACTTTAATGGAGCCGTAACA	R	4	1	4	1	1	r	Fagus grandifolia	contig11718_271	ATTCATCccAAAAAAaaaaGGATTACAGCACAAACAGCGAAGCTACACCTTCGCTGATGGCTTTTATTTACACACAAAAGACCAAATATACTGTAATATC[a/G]TAACCAAATCACACAACTTTAATGGAGCCGTAACAGTCGCCGGAGATTGTCCGTGGCTCCGGCATCTATTCCAGCAGATGCTTCAACTTTGCAACTAAGC	contig11718	271
AX-156983277	AATGGTTTTTTTCCAGAACTGTTTGGTGTTCGACC[A/C]AGTCTTCTCTAATCTCTAGATTAAATAGGTCCAGT	M	4	1	4	1	1	f	Fagus grandifolia	contig07326_1215	TCGTCTTCTGcACTGCTCAGCGGCTACGTAAGTGTATGGCTGGTAAAGGTGGCgAGTGAGAATAAAATGGTTTTTTtCCAGAACTGTTTGGTGTTCGACC[A/C]aGTCTTCTCTAATCTCTAGATTAAATAGGTCCAGTGTAATGGAACGTTAGGTCTCACCTTTTCTCTTTGAGGAAAAGTGGTGTTGGGATTATTACATGCT	contig07326	1215
AX-156983279	CGGTCCTAAGTCCCAACCGAAAGGTGTTTAATGCG[C/T]GCCCTCTGGCGCCGTCGGACGAAAGGGGAGCCGGT	Y	4	1	4	1	1	f	Fagus grandifolia	contig00446_820	ATGAGAACTTTGAGGACTGAAGTGGGGAAAGGTTCCGTGTGAACAGCAGTTGGACACGGGTTAGGCGGTCCTAAGTCCCAACCGAAAGGTGTTTAATGCG[c/T]GCCCTCTGGCGCCGTCGGACGAAAGGGGAGCCGGTTAACATTCCGGCCCTCGAATGTGGATTTTtCGCGGCAACGCAACTGAAGGTGGAGACGTCGGCGG	contig00446	820
AX-156983283	GGCTATATGCCATTAGTTCCTGTTGAGGAGATATC[C/T]GAGGCAGTCAAGCAGGGTGAGGCTGAAAAGAAAGG	Y	4	1	4	1	1	f	Fagus grandifolia	contig09068_644	CTCACTTGTTGGAAAAGTACAATCACaCGGTGAACGACATGACCCAAAAGGGATATCCTATCTTTGGCTATATGCCATTAGTTCCTGTTGAGGAGATATC[C/T]GAGGCAGTCAAGCAGGGTGAGGCTGAAAAGAAAGGAGATGCAGCAGCAGCATATGCTGAACAAAAAGCAGATTCTTCTGATTCAGATTAAAAGAGTTTCT	contig09068	644
AX-156983289	TATAGTGCAGCAACAAGGGGAATTGGCTTTATACA[A/G]TAATATTCACCTTCAAATCTGCTCCATTCCTTCCT	R	4	1	4	1	1	f	Fagus grandifolia	contig07095_160	AACTAAGTGACACATGTTCTCCATAAGAGATAACAGATTTAAAATACAGATGCATCATTATAACAtaTAGTGCAGCAACAAGGGGAATTGGCTTTATACA[a/G]TAATATTCACCTTCAAATCTGCTCCATTCCTTCCTCTTCCTCATCTTCATATTCCCCTTCCTCATCAGCAGTGGCATCCTGGTACTGCTGGTACTCAGAC	contig07095	160
AX-156983293	CGCTTCTTGTACAAGACAGCGATCCAAAGTCCAGC[A/G]AGAACGAAATAAGTCAAGGAGAAAAGGAAGTAAAC	R	4	1	4	1	1	f	Fagus grandifolia	Contig1480_938	GGAGATTCAGAGCCTTGAGGATGAGAACCGCGAGCATGAAGAAATGGATTCCAAACACGGTCAATCGCTTCTTGTACAAGACAGCGATCCAAAGTCCAGC[G/A]AGAACGAAATAAGTCAAGGAGAAAAGGAAGTAAACCCTAGGTAGAACGGTTTTTCCGGCGGAGAGATAGTCGCGGCGTCTGCTCTTTCCGTCGAGGTTGT	Contig1480	938
AX-156983295	CAGCCTGTATGATTCTGCAACCTTCTCATCACCAG[C/T]AATGAGAATATTGTCAAACAATATGCCATCCTGCA	Y	2	1	2	1	1	r	Fagus grandifolia	Contig2010_781	CCAGCTGCTGCTTCTGCAGCCTTTTCTTTCTCTTTTTCAGCTTCAAACTTTGGCTTCCATGTTGTCAGCCTGTATGATTCTGCAACCTTCTCATCACCAG[C/T]AATGAGAATATTGTCAAACAATATGCCATCCTGCATTGTCCAGATCTCAATGCCAATGGCAGCAATGGGCTCAAAATCAGGTTTCTCAAGCTCAAAGTAA	Contig2010	781
AX-156983296	AATTGCTGAGATCTAAGGAAAAGCAAGGGGCATTT[C/T]ACAATGAAGGCGCTTATTCTCGTTGGAGGGTTTGG	Y	2	1	2	1	1	r	Fagus grandifolia	Contig6106_193	CCGAGTCGACTCAGTCGTTTCGTGACTCGTTCGGATCTAGGTTTGAGCTCGAGCTTAGGACTTGAAATTGCTGAGATCTAAGGAAAAGCAAGGGGCATTT[C/T]ACAATGAAGGCGCTTATTCTCGTTGGAGGGTTTGGAACAAGGTTGAGGCCATTGACACTCAGTGTCCCTAAGCCGCTTGTTGATTTCGCTAACAAACCTA	Contig6106	193
AX-156983298	CCCCAAAAATCTTTGATCCCACAGAGGCAAATTCA[A/G]GAGGAGTAGCGAGAGAAGGTTCAGGGTACTTCTCC	R	4	1	4	1	1	r	Fagus grandifolia	contig09773_557	TTCATCAAGCAGTGCCTGCTCAGATCCGTCACTGGGGTCCTTGCTCTTCAAGAACTTCACAAAGGCCCCAAAAATCTTTGATCCCACAGAGGCAAATTCA[G/A]gAGGAGTAGCGAGAGAAGGTTCAGGGTACTTCTCCTCAATTTTCTCAACAATAACATCAGAGTCAGAAACCCATTTGTCTTCAATCTTCAACACAGGGAC	contig09773	557
AX-156983315	ACCTCAGTGGTGGGCTCAGCGAAAGTGGGTCCCGC[A/G]CTGGTGTACACGATTCCTTTACGCACCGGGTCCCA	R	4	1	4	1	1	r	Fagus grandifolia	contig06363_879	TTGTCAATTTTTtGAAACTCGGTTGGCCGTAATGATCATCATCAACGTTGATGGAGATCACATCAACCTCAGTGGTGGGCTCAGCGAAAGTGGGTCCCgC[g/A]CTGGTGTACACGATTCCTTTACGCACCGGGTCCCACACGGTCGAGAATGCCGATTCGGGATAAATCTGACGCCGATTCGAACCGTCTCGGTTCACGACGT	contig06363	879
AX-156983318	TTGGATAACCCGATTCGGAACCCAAATCCGAACGA[A/G]GCGAGCTTGATGAAGGCGTGCAAGGATATATTGAC	R	4	1	4	1	1	r	Fagus grandifolia	Contig1535_958	TTCCGCCGTCTTCGAAGAAATCGAAGAAATTATCGGGGAAAAAACGGCCGTTGCCGTCTTTGCCCTTGGATAACCCGATTCGGAACCCAAATCCGAACGA[A/G]GCGAGCTTGATGAAGGCGTGCAAGGATATATTGACGAAGCTGAGGAAGCACAAGAGTGGGTGGGTTTTCAACGAGCCTGTTGATGTGGAGGGAATGGGTC	Contig1535	958
AX-156983323	AAAACCATTTTATTCTCACTCGCCACCTTTACCAG[A/C]CATACACTTACGTAGCCGCTGAGCAGTGCAGAAGA	M	4	1	4	1	1	r	Fagus grandifolia	Contig537_334	TACACTGGACCTATTTAATCTAGAGATTAGAGAAGACTTGGTCGAACACCAAACAGTTCTGGAAAAAAACCATTTTATTCTCACTCGCCACCTTTACCAG[C/A]CATACACTTACGTAGCCGCTGAGCAGTGCAGAAGACGATACAAAGTACAAACTCCCAAGGTGTTGCCATCTTACTTAGATTTAGATGCAATGTAGACAAG	Contig537	334
AX-156983327	TTGTCCATTCTGAAATATATCAGACAGTTCAGTGG[C/T]GGTATCCAATGGAGGAATGAGAGAGCCTGGAGAAC	Y	4	1	4	1	1	f	Fagus grandifolia	Contig2096_1331	TTTGCTTTTACTGCTTGACTGCCAGTGTGCCGGGAACGCAGAGATTTAGATGATGTTGATGAGAATTGTCCATTCTGAAATATATCAGACAGTTCAGTGG[C/T]GGTATCCAATGGAGGAATGAGAGAGCCTGGAGAACTTGCTCGTGAGCTACTCACAGTTGAACCCACAAGATAGGCACGAAGATGAGTTGCAAAGCAGCTC	Contig2096	1331
AX-156983328	CTTAGAGGGACTATCGGTGTGTAGCCGACGGAAGT[G/T]CGAGGCAATAACAGGTCTGTGATGCCCTTAGATGT	K	2	1	2	1	1	f	Fagus grandifolia	contig00993_269	CGTTAACGAACGAGACCTCGACCTGCTAAATAGTTCGACAAAgaTtCTttCTTTGGACGTGACTTCTTAGAGGGACTATCGGTGTGTAGCCGACGGAAGT[T/G]CGAGGCAATAACAGGTCTGTGATGCCCTTAGATGTTCTGGGCCGCACGCGCGCTACACTGATGCATtCATCAAGTTTACAACCTTgACTGAgAGgTcTGG	contig00993	269
AX-156983333	CTTAATGCTCGGGTCAAGGTGTTGGCGGTGTCCAA[A/G]CTTTTAGTAAAAACTCCTGCAGCTAGACCATAGCG	R	4	1	4	1	1	r	Fagus grandifolia	Contig1587_485	TGTACCCACCAAAAGGAATTGCAGCATCGAACACATCGAAGCAATTAATCCATACAGTACCAGCTCTTAATGCTCGGGTCAAGGTGTTGGCGGTGTCCAA[G/A]CTTTTAGTAAAAACTCCTGCAGCTAGACCATAGCGCGTTGCATTCGCCCTTCTTATGACTTCATCAATATCCTTGAATTTAAAGATAGATTGCACTGGGC	Contig1587	485
AX-156983354	CAAGACCCCATCTTTAAGCAATACAGCTTGCCTCC[A/G]CATGAGTGTGGATACCCAGGAAGCGTTTTCAACCC	R	4	1	4	1	1	r	Fagus grandifolia	Contig1107_603	TCATTTTGTTCCATTACGTTGAGATCAGAAGGTGGCAAGACATAAAGAACCCAGGATGTGTCAACCAAGACCCCATCTTTAAGCAATACAGCTTGCCTCC[A/G]CATGAGTGTGGATACCCAGGAAGCGTTTTCAACCCACTCAACTTTGAACCCACTGTTGAGGCCAAGGAAAAGGAGCTTGCAAATGGGAGATTGGCAATGT	Contig1107	603
AX-156983360	CCCGTGACTGTTCTGACTTTTGATCAGTGTCAAGG[A/G]TATGGGCCTGATTTGAAGTATTAAGCACATGACCA	R	4	1	4	1	1	f	Fagus grandifolia	Contig1291_520	CTGACAAGTTTGTACTGGCTTCTCCTTCTCATTAACAGGAAGTGGATAATCTGCTGACTTAGAGCCCCGTGACTGTTCTGACTTTTGATCAGTGTCAAGG[A/G]TATGGGCCTGATTTGAAGTATTAAGCACATGACCAGCTGGCTCATTCATCATGGTTGTGGGTGCTGCTACTGGCTCTGGTGTAACAGGATTATTGATAAG	Contig1291	520
AX-156983364	AACTCATAGTTTGATTCAGAAGACATCTCAAAAGG[C/T]TCATAAACTTGTAAATGAGGCTCAAACTGGGGGTC	Y	4	1	4	1	1	r	Fagus grandifolia	contig09068_376	GTAGATGAAGCTACACACAAGTTTGATGAGCATGCTCCACCTTTGGCAAAGCAGGTTGTAAGAAGAACTCATAGTTTGATTCAGAAGACATCTCAAAAGG[c/T]TCATAAACTTGTAAATGAGGCTCAAACTGGGGGTCCTCGTGCTGCTCTGCATTATGCTGTTTCAGAGTATAAGCAGCTCCTTGTATCACAAAGCATGAAG	contig09068	376
AX-156983371	GACTTTTTGGTGGCCCCTCACCCTACGACTACTGT[G/T]CTACTTGCAGAAAAAGAGAAGTCAAGTAAGGGCTC	K	4	1	4	1	1	r	Fagus grandifolia	contig02574_282	ATGTGCTTGACATACCAGTTTCCAAGGCTGCTACAAGGAAGGAAGATATTGTTGCAAaGCTGATCGACTTTTTGGTGgCCCCTCACCCTACgACTACTGT[g/T]CTACTTGCAGAAAAaGAGAAGTCAAGTAAGGGCTCCAAAAAGCGTAAGAGGGTAGTCAAAGGgAaGTTCATCAAAATCTGGAGGTTCTGCTTCAAAACGT	contig02574	282
AX-156983373	CAAGTCGAGTATGCTTTCAAGGCTGTCAAGGCTGC[C/T]GGAATCACCTCGATTGGTGTACGAGGAAAGGATTC	Y	4	1	4	1	1	f	Fagus grandifolia	contig10140_146	GTCGTGGAAGCGGAGGTGGCTATGACCGTCACATCACGATTTTCTCACCCGAAGGTCGTCTATTTCAAGTCGAGTATGCTTTCAAGGCTGTCAaGGCTGC[C/T]GGAATCACCTCGATTGGTGTACGAGGAAAGGATTCAGTTTGTGTTGTGACTCAGAAGAAGGTCCCGGACAAGCTTTTGGaTCAGACAAGTGTCACTCATC	contig10140	146
AX-156983390	CGTGCCGAGCTTCCAGGAAGCCAAGGATGCCACCG[C/T]GGAATTGAAAGATGCTCTGGACATGGTATATCTGT	Y	2	1	2	1	1	f	Fagus grandifolia	Contig844_403	GCCGACGGCGAGGAGGGTCTGGTGATGGAGGCCGGGGAGCCGATGCCGAGGCTCGTATTCGGAGGCGTGCCGAGCTTCCAGGAAGCCAAGGATGCCACCG[T/C]GGAATTGAAAGATGCTCTGGACATGGTATATCTGTCATCACCTGAATCCACTGGATCTGTTGATCCTTTTGCTGCAAATCCTAGTCTGTCTCTAGTTTCA	Contig844	403
AX-156983394	ATCATTTCTCGTTTTGAGCGGAAAGGGTTTAAGCT[C/T]GTGGCCGTTAAAATAGTGATTCCTTCCAAGGATTT	Y	4	1	4	1	1	f	Fagus grandifolia	Contig6756_357	CTGAGCTGGAGCGCACTTTCATTGCTATCAAGCCTGATGGAGTGCAGAGAGGGCTGATTTCAGAGATCATTTCTCGTTTTGAGCGGAAAGGGTTTAAGCT[C/T]GTGGCCGTTAAAATAGTGATTCCTTCCAAGGATTTTGCTCAGAAGCATTATCATGATCTGAAGGAAAGACCTTTCTTCAATGGCCTGTGTGACTTCCTTA	Contig6756	357
AX-156983409	ACAGAGAGACGCTCCAAAAGAAGCGATCCAAGACC[A/C]GAACCAGTGCCACCACCAACAGCATTGAAAACCAA	M	4	1	4	1	1	f	Fagus grandifolia	Contig1321_1189	CGGATGTGGACACCTGTGGTGATGGATAGACAGTGAAACCAAGCTTCGACTTCTTTCCATAATCAACAGAGAGACGCTCCAAAAGAAGCGATCCAAGACC[A/C]GAACCAGTGCCACCACCAACAGCATTGAAAACCAAGAATCCTTGAAGACCAGTGCAGTTATCAGCAAGCTTCCGGATCCGGTCCAAGCAAAGATCAACAA	Contig1321	1189
AX-156983413	CTTCGCCGGAGGCGTTTGCGATTGTAGTTGTGGCT[A/C]CGGCGGTCGAACTTTCCGGAGGAGTAGAGGTCGTG	M	4	1	4	1	1	r	Fagus grandifolia	contig06918_1476	TTCCGATCGTTCCGATACTTCGAAACGAGGTGGTAAACTGGACCGCGTGCCACCGCCTCCGTTGCCTTCGCCGGAGGCGTTTGCGATTGTAGTTGTGGCT[a/C]cGGCGGTCGAACTTTCCGGAGGAGTAGAGGTCGTGGACGTGAAAGACGAGATCGCGAGCTCGAGGTCCCAGCCATGAGCAGCGAGAATCTCCTTGCACAA	contig06918	1476
AX-156983414	AGAAGCCAAGTGGGTCAAGAGAGGAACTTCTTGGT[G/T]CCTTACTCTCCAATCCTTGACAGTTTTGGCTGTCT	K	4	1	4	1	1	f	Fagus grandifolia	contig04316_485	CAGGCTAGGTGCAACTTCTTCTTCTGAGCCATGTACTCCAGCCACCTCGGGGGAGTGTAATGAGTAGAAGCCAAGTGGGTCAAGAGAGGAACTTCTTGGt[g/T]CCTTACTCTCCAATCCTTGACAGTTTTGGCTGTCTGTGTCGATTACTGCACCTCCAATAAATTGATCAGCAagCATCTTACAAGCTCTTTCAAGCATGGC	contig04316	485
AX-156983419	CAGCCTAGGATCGGCCGGAACCTCCCAATACCTCG[A/G]CGGCGGAGGCGGTGGTGGCGGAGGAGGCAGTTTTG	R	4	1	4	1	1	f	Fagus grandifolia	contig06020_1781	TTCTGCAACATCACAGGCCTAGTAGGCGGAACAAGTACTGGCGGCCCCGAATTTGGTTCTTGGCTCAGCCTAGGATCGGCCGGAACCTCCCAATACCTCG[g/A]CGGCGGAGGCGGTGGTGGCGGAGGAGGCAGTTTTGTCGGCAAAAACCGGTTCGAAACACTCCGAATTATTGTTGGAGACTGCTTACTCTGCCCCGAAACA	contig06020	1781
AX-156983441	CGCGAATCTGGAAGCTGCTTCTAGAAAAGACGATG[G/T]TAGTGGAGTTGGAGGCAGCGGCGATAACGAGTGGG	K	4	1	4	1	1	f	Fagus grandifolia	contig07116_611	GGCTCTGAGCCGATCATTCCGGGACTCTCTGCTGGCGGAGCcGCGATGGTTCGTGGTGGTTCTCCCGCGAATCTGGAAGCTGCTTCTAGAAAAGACGATG[G/T]TAGTGGAGTTGGAGGCAGCGGCGATAACGAGTGGGACAGTGATAGTGACGACGATTTGCAGATAGTGTTGAATGATAACAACCATGGGCCCATGGCAATG	contig07116	611
AX-156983445	GGCTCTTGCTCGCATTTGTGGGAGATTTTTCGCCA[C/T]GGTGTTTCAGTCCGTTGTGGAGGTTTATTTCATGG	Y	2	1	2	1	1	r	Fagus grandifolia	Contig4388_1231	ATGTTGAACCAGGCTATCCAGATTAAGTGTTTGGAAGCTATATTTTGCGGTTCCTTTGTGCGGTGGGCTCTTGCTCGCATTTGTGGGAGATTTTTCGCCA[T/C]GGTGTTTCAGTCCGTTGTGGAGGTTTATTTCATGGTGGCATGGCTGATATTTTACTTTGCTACAAGGTATAGGGATGCTAGTTTGCAGGGGAGGAGGTTT	Contig4388	1231
AX-156983453	GATACACAAATCGGTGACCCTCTGATGCTAAAATA[A/G]CAATCCTTCCCTCCTTGTTGCTTTCACGGGCCGTC	R	4	1	4	1	1	f	Fagus grandifolia	contig08530_556	TCCATAAGCATATATAGTGTTGTATCCCGATTCATCATTGATCTTATCAAAACGAATCCCTTCACGATACACAAATCGGTGACCCTCTGATGCTAAAATA[g/A]CAATCCTTCCCTCCTTGTTGCTTTCACGGGCCGTCTTTTtCATGGTCTCCAATAAAAGGTTTGTCAAAAGAAAATGACCTAAATGGTTAGTTGCAAACTG	contig08530	556
AX-156983457	AGTGCATTCAGATTCTTGAGAGGATTCTTCTTCAG[C/T]GTTGCCCTCTTCACTTCCTTCTTGATAGGCTTCAC	Y	4	1	4	1	1	f	Fagus grandifolia	Contig1033_408	CGCGATCAGCCTCGGCTAAAAGCGCCATCCTCCTGGCGGTCTTGGCATAGGGATTGAGCTTGAGAAGTGCATTCAGATTCTTGAGAGGATTCTTCTTCAG[T/C]GTTGCCCTCTTCACTTCCTTCTTGATAGGCTTCACAACGGACTGCACCTCATCCGAATTGATGATCCTAGCAAGATCAGCATTCACCATCTTCGACCTAG	Contig1033	408
AX-156983463	CATTCCTCCTCAACAAACGGCGCGCCATACTGCTC[C/T]CCATTCTTCGGCCCCGTCCCACTCTTCTGAAAAAT	Y	4	1	4	1	1	r	Fagus grandifolia	Contig2111_1361	CTTCGTCAGCTGCGGCCGCTGCTGCTGCTTCACCGGGCACGAAAACCTCCACGTCATCATCTTCCCATTCCTCCTCAACAAACGGCGCGCCATACTGCTC[C/T]CCATTCTTCGGCCCCGTCCCACTCTTCTGAAAAATCCTACACAGCACAAACGCATCAAGAACAAGTCCAGATTTTTCCAACTCCTCATCGACGAGGCGGT	Contig2111	1361
AX-156983464	GACTCGAAGCACTTCAATGTTCCTTTTGGACTCGC[C/T]GCAGTTGAACTTGTTGCAGGTAGAGAAAGTGCCAT	Y	4	1	4	1	1	f	Fagus grandifolia	contig07682_687	AAGAAGATCTCACATCCCCACTTCCTGGTTGGATGATTGAATCTCTTAAAGCCGTGAAGTTCATAGACTCGAAGCACTTCAATGTTCCTTTtGGACTCGC[t/C]GCAGTTGAACTtGTTGCAGGTAGAGAAAGTGCCATTGCCCAAGTTCTCAGAACAGTTCCCAACAAATCCTACAATCTTACATTCACTGTTGGAGATGCAA	contig07682	687
AX-156983465	ATCAAGAACATGATCACTGGTACCTCCCAGGCCGA[C/T]TGCGCCATTCTCATCATTGCCGCTGGTACTGGTGA	Y	4	1	4	1	1	f	Fagus grandifolia	Contig5000_412	TCTGGAAGTTCGAGACTCCCAAGTACTACGTCACCGTCATTGACGCTCCCGGTCACCGTGACTTCATCAAGAACATGATCACTGGTACCTCCCAGGCCGA[C/T]TGCGCCATTCTCATCATTGCCGCTGGTACTGGTGAGTTCGAGGCTGGTATCTCCAAGGATGGCCAGACTCGTGAGCACGCCCTGCTCGCCTACACTCTTG	Contig5000	412
AX-156983470	TCTTGGAAATAAAAGGCACTAAACATATTTTTACA[A/G]CATAAAGTACAATTCATAGTTTAGCCAAGTAAAAC	R	4	1	4	1	1	f	Fagus grandifolia	Contig940_318	AGGGAGGTAGGCGTCTTTTGATCTAATTTCAAAGTTCCATGTCTATGTGACATGATCAAACAGCATCTTGGAAATAAAAGGCACTAAACATATTTTTACA[A/G]CATAAAGTACAATTCATAGTTTAGCCAAGTAAAACGTTTACAGACCAAGGCACACAGGGGATAGTAACTTGTAATTAGGTGCTTAAGAGGAGGTAAATGC	Contig940	318
AX-156983472	TTGTCAGCATCATCTCTCAGTTGGAAGATTGACTG[C/T]ACAAGGATATGAGCTAATAATACAACCAAACAATG	Y	4	1	4	1	1	f	Fagus grandifolia	Contig7947_819	GGCCACATACCACGCCAAGAATGAATACTGTCTTCTTTCTGATATGTGTCAAGGCTACCAGGTTTTTGTCAGCATCATCTCTCAGTTGGAAGATTGACTG[C/T]ACAAGGATATGAGCTAATAATACAACCAAACAATGGCCCTTAACTGTGTTTTCAACAGCCAAGTTATTACGGTCAGATAAAATTTGTTAATGTGATTGGC	Contig7947	819
AX-156983482	ACTCCTTGAGTCTTCATTTCAGCAGGCATATCCAC[A/G]TAGTAATTCACATGGTTAAATGCGAGTGAAAGGGG	R	4	1	4	1	1	r	Fagus grandifolia	Contig7817_1111	CTGTCAATACCCCTGGTCTGAAAGCACCACTAACATCTCGTAGCAGTTGAAGACGATCTTCTTCAACTCCTTGAGTCTTCATTTCAGCAGGCATATCCAC[G/A]TAGTAATTCACATGGTTAAATGCGAGTGAAAGGGGTTGGAAGGGCAAAACCATTCCTTTTTTCGGAGCACTATCTGAAGCACCGACAACTTCGGAAGAAG	Contig7817	1111
AX-156983490	CATGAAAGTGAATTTATAAAATTACAGCATTCTCT[C/T]CTCAGAATTGGTCTCTCAGGTCCGCTTGACTGGAT	Y	4	1	4	1	1	r	Fagus grandifolia	contig13628_105	AATACAGCTGAAAGAGTGACATATTACACGATACAGAGATCATTACTAAAAaCATGACACAGATACATGAAAGTGAATTTATAAAATTACAGCATtCTCT[T/C]CTCAGAATTGGTCTCTCAGGTCCGCTTGACTGGATCAAAGTTGGAGACTCCTATCACAGCACCAACAAGCACAGTAAGCACAACACCACCAGCCACAATG	contig13628	105
AX-156983503	GTGAGCGGAAAATACCGTTCACCATCCGCCGCTAC[C/T]TGCCAGATGGAAGTTATGAAGACTGGGGAGTTGAT	Y	4	1	4	1	1	f	Fagus grandifolia	contig11241_471	CGCACCTGTGATGGTCGAGTTGGAGGGTGAAACTGACCCACTTGAGATTGCAATGAAGGAACTTCGTGAGCGGAAAATACCGTTCACCATCCGCCGCTAC[C/T]TGCCAGATGGAAGTTATGAAGACTGGGGAGTTGATGAATTGATTGTGGAAGACTCATGGAAGAGGCAGGTGGGGGGCGATTGATCTGCCTTTGGATCAGT	contig11241	471
AX-156983509	TCAATCTCAGAATCTACATCCGAATCTGAATTCTC[A/G]CTGTCATCCTCATCACTCTCATCCGAGCTCGCAAC	R	4	1	4	1	1	f	Fagus grandifolia	Contig1656_729	TCTTCTTTCTCGAAGACCTCCCCTTAGCACTAAGCTTTTTTCCATTTCTTTCAGCAATAATCCTCTCAATCTCAGAATCTACATCCGAATCTGAATTCTC[G/A]CTGTCATCCTCATCACTCTCATCCGAGCTCGCAACTGCATTTTTTCCACCTTTCCCATTCACCTTACCTACATTCCCCTTCAACTTATCCAACTCAGCCA	Contig1656	729
AX-156983512	GTTCCATTTAGCATCAGTTACAGTTATGATCCAAT[A/C]ACCGAGTTCTTGAATTACATTGACAATGGCAACTT	M	4	1	4	1	1	r	Fagus grandifolia	contig06190_1049	CGTCTGTTGTTGTGGATGCTCATAAAGTTGGGCTAGAAGTTTTtGCTTCAGATTTTGCGAATGATGTTCCATTTAGCATCAGTTACAGTTATGATCCAAT[A/C]aCCGAGTTCTTGAATTACATTGACAATGGCAACTTCTCTGTTGATGGGgTGCTGGCCGACTTCCCAATTACTCCAtcGGAAGCTATAGgTTGCTTTGCTC	contig06190	1049
AX-156983517	ACACTCCCAGTATTCCCCTCACTGCTACCTACCAC[A/T]GATCCAAATCCAGCATCCTCACAAGAACTGACCTC	W	8	1	4	1	1	r	Fagus grandifolia	Contig5031_475	AATGTGCTTCACACGAATCGCCCAGAGAAGATCCCATGTTATTACCCACTTCACTGCTTCCTTCCACACTCCCAGTATTCCCCTCACTGCTACCTACCAC[A/T]GATCCAAATCCAGCATCCTCACAAGAACTGACCTCACTTGTAGGGGTTGTGGTGATGACGCTGGAATTTGAGGCACACTCTGTCTCAGTTTCTGGGCATA	Contig5031	475
AX-156983518	ATATCCCATGACAACAACAAGGATCATTATCGCCA[C/T]CGCTTTCATCAACGCTTGAAACGCGACCTTAAATG	Y	4	1	4	1	1	r	Fagus grandifolia	Contig4134_315	ATGAAGATTCCAAGGTGAGTAGTGAGGGAAAGTCATGGAAGATGAAACTAGTCCATAGAGACGAAATATCCCATGACAACAACAAGGATCATTATCGCCA[T/C]CGCTTTCATCAACGCTTGAAACGCGACCTTAAATGGGTCACTAGCCTTATGAGACGCCTACGTCACGGTGGCGACGGCGCCAACTCGACTTCAGGCGACG	Contig4134	315
AX-156983519	ATATCTGCTCCAACCTTTTCTTCATCATTGTCAAG[A/G]CTATCCCTGATGGCATCCACCTTTGATGCAAGTCT	R	2	1	2	1	1	r	Fagus grandifolia	contig03031_598	CACTTCCATTGACACCAGCATTCTTGGCAATCAATTTCAAAGGGTAACTCAAAGCTCTTTTGACAATATCTGCTCCAACCTTTTCTTCATCATTGTCAAG[G/A]CTATCCCTGATGGCATCCACCTTTGATGCAAGTCTAAGCAAGGTGCATCCACCACCGACTACAATACCTTCCTCAACAGCAGCCTTTGTCGCATTAAGAG	contig03031	598
AX-156983523	ACTCTCTTCTTCTTCTTGTCTCCGGCGCCGGCTCC[A/G]CCTTCCTTGGGGAGCTTCTTCCCGGCCTTTGGCTT	R	2	1	2	1	1	f	Fagus grandifolia	contig11744_522	TGTCAGGGTGGACTTGCTTCAGGACTTTGAAGATGTAGATCTTGTAAGTCTCCACGCTCTTCTTCACTCTCTTCTTCTTCTTGTCTCCGGCGCCGGCTCC[G/A]CCTTCCTTGGGGAGCTTCTTCCCGGCCTTTGGCTTCTTCTCCGCAGGAGCTTTCTCGGCGACGGTGGATTTCTTCTCCTCCGCCGGTTTCTTCTCTGCTG	contig11744	522
AX-156983550	AATGGGTCCTCTGGAGCGTGTCTAAAAGATCCTTC[A/G]TTTCTCTCTCTTTTGCGTTCCCTCTGTTTTTGTTC	R	2	1	2	1	1	f	Fagus grandifolia	Contig2275_381	TATTGGGTGGGTTCGTGTTCTTCTCTCTTTCTCTCGCTCATAAAGGTTCAGTGGGAAGCCCATTTAATGGGTCCTCTGGAGCGTGTCTAAAAGATCCTTC[G/A]TTTCTCTCTCTTTTGCGTTCCCTCTGTTTTTGTTCTTCTTTATTTCGGCTTTTGAGTTTTAGAGTAACAGCGTGATAGTATTTTTGATTCAATGGCTGGG	Contig2275	381
AX-156983561	TTTGCAGCAAGCTTAGAAAGCTCAGCAGACCAAAG[A/G]TTAGTGCAAATTATACGATCTACGGGGACCCAATG	R	4	1	4	1	1	f	Fagus grandifolia	contig06554_1088	CACCAGTTGCCTCACAAAGCGCAGACATGGCATTCACAGAAGAAATCCTCTGTGCCAAGAAGGCATTTGCAGCAAGCTTAGAAAGCTCAGCAGACCAAAG[g/A]TTAGTGCAAATTATACGATCTACGGGGACCCAATGGGAATAAACATCTTTCAATGCTTGTATAGCCTTTTGCCCTCCTGGGGTTTCCCTACCTCCAATGA	contig06554	1088
AX-156983562	AGAAGGAAGAACTGGAAAAACTGAAACACTCTGAA[C/G]AGGAAAGGCTAAAAAATGAGAAGTTGGCAGCACAG	S	8	1	4	1	1	r	Fagus grandifolia	contig05984_2002	AGAGTGGGATGAGCTGGATGAGAAAAGAGCTGAGATTGAGAAAGAGCTGAAAAAATTGACTGAACAGAAGGAAGAACTGGAAAAACTGAAACACTCTGAA[c/G]AGGAAAGGCTAAAAAATGAGAAGTTGGCAGCACAGGAGTACATACAAAGGGAGCTGGATGATCTTAAATTGGCCAAAGAATCTTTTGCAGCACAAATGGA	contig05984	2002
AX-156983571	ATCAACAAACATCTCCCATGGCACATCGCCTACTA[A/G]CATCCAATCTCCGTCCTTGTCTTCATAAGTAGGCA	R	4	1	4	1	1	r	Fagus grandifolia	Contig636_437	TCCACAGCTCTTGGTGCAAGTCCAATTGCTTCAGAGCCTTTCATTATTCGCAAACGCTTGCATGAATCAACAAACATCTCCCATGGCACATCGCCTACTA[G/A]CATCCAATCTCCGTCCTTGTCTTCATAAGTAGGCACGTACTCAGAACCATTCAAAAGGTCTATCAATTTGCTCTCGTTCATGAAATCCTTCATTCCTTGT	Contig636	437
AX-156983577	ATCTTCAGTAAACTGTTTTGGGCTGCAATCTCTGT[C/T]GAAGGAGATTTTACTGTTGTTATGTGGTGTTTATG	Y	4	1	4	1	1	r	Fagus grandifolia	Contig3802_361	GGGCTGTATGAGGGATTAGACTGGCTTTCCAACAATATTGCTAACAAGGCTTAGGGGATCAGTAAATCTTCAGTAAACTGTTTTGGGCTGCAATCTCTGT[T/C]GAAGGAGATTTTACTGTTGTTATGTGGTGTTTATGCTTTTTACATTGATACTGTCTTGAGAATGTATCTGTTTGTTTAGATCATTGTTACAATATGATAG	Contig3802	361
AX-156983578	GCACAAGGTGTTTCACAAAGCCGATATCATGAGAA[A/G]ACTCCTGAACAGGAAAGGATTGAAAGGAGACGTCA	R	4	1	4	1	1	r	Fagus grandifolia	contig02979_807	TgaTTACTGAAGGCCATGGTTGCCTTTCTGAACTATATTCTGGTGGAAGGGTAAAGGAGTTGCTTGCACAAGGTGTTTCaCAAAGCcGATATCATGAGaa[g/A]aCTCCtGAACAGGAAAGGATTGAAAGGAGACGTCAAATGCCATACCATATGCACATAAATCTTGAGCTCTTGGaGgCTGtCcATCTGATATGTGCTATGC	contig02979	807
AX-156983582	TTTGCGATCAATCCGTACCCTTACTTCGCGTACCG[G/T]AGCGACAACAGGCCTGAGACTTTGGACTTCTGTCT	K	2	1	2	1	1	f	Fagus grandifolia	contig06826_673	TCCACCCGAGTTTCATTGAACAGTTGAAGTTGCTGTTGAGTTTTAACAATGCGACTGGTTCGCCTTTTGCGATCAATCCGTACCCTTACTTCGCGTACCG[g/T]AGCGACAACAGGCCTGAGACTTTGGACTTCTGTCTTTTTCAGCCAAACGCAGGGCGGTTTGATCCCAACACAAACATCAAGTACACCAATATGTTTGATG	contig06826	673
AX-156983586	GCTGCCACGAAGAAGCAAAAGTATGACAAAATATG[C/T]GAGAAGAAGTTATCAACTCCTATTGAGGTTCTCTG	Y	4	1	4	1	1	r	Fagus grandifolia	contig03840_350	TtGgAaTcACTtGgATATGTtCTTTtATATTtttgagAGgAagCcTtCcAtGgCaGGgTTtAAaaGCtGCcaCGAagAaGcAAaaGtAtGaCAAaaTATG[c/T]GAGAAGAAGTTatcaactcctattgaggttctctgcaaatctcatccagtggagtttgcttcatactttcattactgtcattcactgacatttgatcagc	contig03840	350
AX-156983593	GGAGGGTTGTCTTCCAAGAATGGCTTGGTGTGGAT[C/T]GCTCTTACTAAGGATAGAAAACTTGCTGGTCCTTT	Y	4	1	4	1	1	f	Fagus grandifolia	contig09630_522	GAGGTGAAGGAAAGAATTGAAGCCTCTGATGCCAAGTaTAAGgCCAAGGTAGATCAACATAAAAaGGAGGGTTGTCTTCCAAGAATGGCTTGGTGTGGAT[T/C]GCTCTTACTAAGGATaGAAAaCTTGCTGgTCCTTTtGTGAaGCTACATAAAAGGAAaGTAGGTCCCTGCAAGGTGCtaaaaaGAATCAATGATAATGCAT	contig09630	522
AX-156983601	TATTGCTTCCTCCTGGAATGCTTGACGGAAAACTT[G/T]TGTTATAATTTTGTAATTGTGGTCCGTCCTTGGAG	K	2	1	2	1	1	r	Fagus grandifolia	contig08553_884	TATCAAGTCAGCCACAGTGAAGAAGAATGATTGAAATTCAGGACCATGCGTTGTTACGGCTGCCTTATTGCTTCCTCCTGGAATGCTTGACGGAAAACtt[g/T]tGTTATAATTTTGTAATTGTGGTCcGTCCTTGGAGATTTTAGCCAAGCATAGTTTCAAGAATAATTAGACTCGTCTTATGTTATTTAAGGCATGGATCTC	contig08553	884
AX-156983610	CTAAGACCAGGAAGGACAGCCATTTCAAAGCAATC[A/T]ATAACACTCCTACGGATCTTCTGAGCATCCTCTAC	W	8	1	4	1	1	f	Fagus grandifolia	contig06497_1302	AATTCCACACCAGTGGGACCTCCTCCAACAATTACAAAATGAAGATTTTCCTTCGCTCTTCTTCACTAAGACCAGgAAGGACAGCCATTTCAAaGCAATC[A/T]aTAACACTCCTACGGATCTTCTGAGCATCCTCTACTTCCTtcAGAAAGTGGCAATTTTCCATGACACCGGGCGTGTTAAAAGTATTtcACTTGTGCTCCT	contig06497	1302
AX-156983619	ATCCGTGCAAGTTGGTTCATGCCTCCCCGAGGGCA[A/T]CCAGTTCTCCGACCCATATCTTCTCGCTGCAGAAA	W	8	1	4	1	1	r	Fagus grandifolia	contig06028_1426	TGATCAACAAAGGATGAACATATCACATGGGAGGAATCAGCTTTAGCCCCAAATCCTGACAGCAAATCCGTGCAAGTTGGTTCATGCCTCCCCGAGGGCA[T/A]CCAGTTCTCCGACCCATATCTTCTCGCTGCAGAAACCACATCAATTTTTTCTTCATCTAGTGAAGGTGGCCACACAACTGACTTTTCAGCTGTGTCTGAC	contig06028	1426
AX-156983621	GTCAATATCTTGGCTGTAAATTATGGCGCCCTTGG[C/G]GCATGTCCACATCCCCGGCAACTGAAACTTCCTGC	S	8	1	4	1	1	f	Fagus grandifolia	contig08982_569	CAGTGAAAGCAAGATGTCTTCCACGAGATAGTCTGGAcGAGCATTTTGTTATACACACGGAAGGTGTCAATATCTTGGCTGTAAATTATGGCGCCCTTGG[c/G]GCATGTCCACATCCCCGGCAACTGAAACTTCCTGCAAAATGGTCTTTCAAGTCACACACGGTTTTGAAGAACAGTGAGCAGGCACCAAGAGCTCCGGTAT	contig08982	569
AX-156983629	CCCCGAAATATTTGGACAGTAAAGCCCCATGAAAC[C/T]GAAACAGTCCAACGCATAGATTTGGCATAGCAAAT	Y	4	1	4	1	1	r	Fagus grandifolia	contig07010_456	TCCGCTTTTTGtACCAATTCAAGAaTGtCCTTGAAGGCATTTCTATCTCACGGGGCGAAAAGACTCCCCGAAATATTtGGACAGTAAAGCCCCATGAAAC[c/T]GAAACAGTCCAACGCATAGATTTGGCATAGCAAATTGATTGTTGCATGAGCCCTGCCGAGTCCAACTTCATAGGTATAGTAAGCCGCTGCAGGGCTTGAA	contig07010	456
AX-156983631	CTCATCCAAGCAATCTTTAATAGCTTCATACTCCC[C/T]AGTCTTCAAGTTCTTGAAATGTGACAATTTGGTCA	Y	4	1	4	1	1	f	Fagus grandifolia	Contig7821_429	TTGGCTTTACCAAAGTTCTTGAGCTCTTGGATGGACCTGCTAAGACGGTCCGCACTATCACCCACCTCATCCAAGCAATCTTTAATAGCTTCATACTCCC[T/C]AGTCTTCAAGTTCTTGAAATGTGACAATTTGGTCACAAATGTCTTAGTGGATTGAGCCTTGGAAAGGCTCACTGACAAGGCTGTTTGGGTCAATTGACGT	Contig7821	429
AX-156983633	TCTCATGATTCCTCTACCCCCAGGTATTGGGAATG[C/G]GAGGCAGCAAGGAGGGCAGCTCCAATGCCAGAGCC	S	8	1	4	1	1	r	Fagus grandifolia	contig03092_500	gatAaaaGgAaatatacAaaaatgagAatgacatacTTCTTCCatCTACCTTGgcTTTGATCATTTCTCATGATTCCTCTACCCCcAGGTATTGGGAATG[g/C]GAGGCAGCAAGGAGGGCAGCTCCAATGCCAGAGCCATCGTTAGAGTGCTCAATGACAATGTTCTCAGcaaaTTCCCcTCCCAACAATTCCTTGAATGTAC	contig03092	500
AX-156983636	AAGACGGATTGGGCACGAGCTCCCTTTACTGCCTC[C/T]TATAGGAACTTCAATGCCAGAGCATGTCTATGGTC	Y	4	1	4	1	1	r	Fagus grandifolia	contig08920_692	AGCCAATGAGGTTATACTCTAGCCTCTGGAACGCAGATGATTGGGCAACGAGAGGAGGGCTAGTGAAGACGGATTGGGCACGAGCTCCCTTTACTGCCTC[c/T]tATAGGAACTTCAATGCCAGAGCATGTCTATGGTCTTCTGGGGGATCTACTTGCACTGCAAATTCTCAATCTTCAACTTCCAACAATAATGCATGGCTCA	contig08920	692
AX-156983637	AGTTTGTATCAGGCAGCCCGGGTGGGAGAAGGCGA[C/T]GATATGATTGATGGGATGAGGTCGGCTGGGTACGG	Y	2	1	2	1	1	f	Fagus grandifolia	contig09779_572	TGTTTGATAGGATGGGAGAaTGGGGTTGTTATCCGgACGATACGACTTTtCTCgTGTTGATtAGGAGTTtGTATCAGgCagcccGGGTGGGAGAAGGcGA[t/C]GATATGATTGATGGGATGAGGTCGGCTGGGTACGGGAGTAAGCTTGATAAGAAGGcgTATTATGGgTTCTTGAAGATATTGTGTGGGATTGAGAGgaTTG	contig09779	572
AX-156983643	CCAAGGAAAAAACAACAGTTGTGATAATCATGGTG[A/G]TGGAAAGGATTAACAGTGACAAATCAAACAACAAG	R	2	1	2	1	1	r	Fagus grandifolia	Contig781_216	TAAATTAGAAATAACAAAAGAAGAAAACGAAAGGGAATCATACAACCAAACTTCATAATCAACTTCCAAGGAAAAAACAACAGTTGTGATAATCATGGTG[A/G]TGGAAAGGATTAACAGTGACAAATCAAACAACAAGAATAACCCTCAAAACAAGTAAATACACCAGAAACCTAAATGTAAAAAGCCGCACCATGCACTGTT	Contig781	216
AX-156983649	ATAGTCTGGTTAGACCAAACGGTGAAGAAGAAGAG[C/G]GATGGCGAGGAGGAGGGAGATCAGGAGGATAAAAA	S	8	1	4	1	1	f	Fagus grandifolia	Contig6376_484	CGAAGCTTTGGGAGAAGAGGAAGGAGTACATCAAGCTATGGTTCAAGCCTAAAGAAATGCGGGGGATAGTCTGGTTAGACCAAACGGTGAAGAAGAAGAG[G/C]GATGGCGAGGAGGAGGGAGATCAGGAGGATAAAAACCTCCCGCCGGTGATGATCTCCGGCGATACGTCTAGGTTTTCTTACAAGAACCGGCAGGGACACC	Contig6376	484
AX-156983651	ATTAAATAAATAAAAATATTTATAAGAAAAAACAA[C/T]AAAATATTACATAAAGTAATTTGACGCCGCCACGT	Y	4	1	4	1	1	f	Fagus grandifolia	contig09275_265	TTCACAATTTtGCAAAACCAATCCTTTTtCTCctCTAATCTAAATCTCACACGCAtCTTTCAAAAATTAAATAAATAAAAaTATTTATAAGAAAAAaCAA[c/T]AAAATATTAcATAAAGTAATTTGACGCCGCCACGTTATcGTCCAATCAGTCAACACCTCCAGCTCATCATTCTCAAATTCCAGCTCGGCTTTCCACCATC	contig09275	265
AX-156983652	CTGCAATGCATTGGTCACACTCTTTGATCAAATTC[A/G]TGAATCTTTGATCTTCCGGTGCCAGAGATGCACCT	R	4	1	4	1	1	f	Fagus grandifolia	contig08219_816	ATCATTTGTTGGGGTGTCTGGGATGGTGATCTCTGAGGATTGGTTTGCTATAACACCAGTTTCCTCTGCAATGCATTGGTCACACTCTTTGATCAAATTC[G/A]TGAATCTTTGATCTTCCGGTGCCAGAGATGCACCTGTTTCCAAAGCTGCCTTGGCAGTCTGATATTCCTCAAGCTTCATGCATGCAGTGCCTTTGCGGAA	contig08219	816
AX-156983661	CTCCGGCGGAGGCGGAGGAGTGTAGTTCTCTGGTG[C/G]AGGCAACGCTTTAATCTCATTCATACTCTGTGGCG	S	8	1	4	1	1	r	Fagus grandifolia	Contig3637_937	GCATCATCTCTTAAATTCACCAAGTCTTGGGTGACTACTWGTTGCTGAGGAGGCTTAGGCTCTGGCTCCGGCGGAGGCGGAGGAGTGTAGTTCTCTGGTG[G/C]AGGCAACGCTTTAATCTCATTCATACTCTGTGGCGGTTCCTCCTCTTGAGGGATGGGCGGAAGCTCCAGTTTTCTCTCAGGACTCTTAGGTCTCTTGGCC	Contig3637	937
AX-156983665	ACTCTCATTCGCACGCCCACGTTCACTTAAGTAAC[A/G]AGGGCTTCTTACATATTTAAAGTTTGAGAATAGGT	R	4	1	4	1	1	f	Fagus grandifolia	Contig826_1022	CCTTAACCCCACGATCGGTTCATCCCGCATCGCCAGTTCTGCTTACCAAAAATGGCCCACTAGAAACTCTCATTCGCACGCCCACGTTCACTTAAGTAAC[A/G]AGGGCTTCTTACATATTTAAAGTTTGAGAATAGGTTAAGGATATTACATCCCCAAGRCCTCTAATCATTCGCTTTACCTCATAAAAACTGATGCGAGTTT	Contig826	1022
AX-156983672	ATGGAGAAAGCGGAGCGGCGGGCTCGCTTGGCTCT[C/T]CTTGATTCATCCAATTGTTCCAAATCAGATTGATT	Y	4	1	4	1	1	r	Fagus grandifolia	contig06688_1339	CAGGCGGCGGCTTTGAGGCCGAATCAGTGACCGAATTATCGACAGCAGTCGCAATAGCTGTCGAGATGGAgAAAGCGGAGCGGCGGGCTCGCTTGGCTCT[C/T]cTTGATTCATCCAATTGTTCCAAATCAGATTGATTGTTTTGTAATTGAACATGGTAATCATTCATAGCTTCAATCTTTTGGTTTTGGTTGAtcTCGAATA	contig06688	1339
AX-156983710	CTTCAAGCTGAGAGAATTTGAACACAAGAGTAGGC[A/G]GGCCCCTCACATTAGGGCTAGCTGATTCACTCCAT	R	4	1	4	1	1	r	Fagus grandifolia	contig06150_907	GAAAAGCCGTAAAGCCTCTGTAAATTTCCCAGATGTTGTGGCCTTGTAACCAGCCTTGAGCTTCTCTTCAAGCTGAGAGAATTTGAACACAAGAGTAGGC[G/A]GgCCCCTCACATTAGGGCTAGCTGATTCACTCCATCCCCTCTCAATTGCCACTGAGATCACAGGAGCTGAAGAGAAGGCACGCAGGTAAGAATGGCTGCC	contig06150	907
AX-156983712	GGGATGGGATAGAGTTGCCTCCATGTCAGACTGCA[A/G]CATCAAATGATGTGGAGAGTACCCGCATCGGTTAC	R	4	1	4	1	1	r	Fagus grandifolia	Contig1976_2751	AGTAATGCAGAATGGTTTGATGAGTATGCTTACCCGAGGTCTGGAGGAGACTGTTGTTTCTCATTGGGATGGGATAGAGTTGCCTCCATGTCAGACTGCA[A/G]CATCAAATGATGTGGAGAGTACCCGCATCGGTTACGTACTAGATGAATGGGATGAAGAATACGACAGAGGAAAGAGAAAGAAGGTAAGGCAATTTAAGCA	Contig1976	2751
AX-156983715	CATGTGCCACTTCTGGGGAAGGGCTGTATGAGGGA[C/T]TAGACTGGCTTTCCAACAATATTGCTAACAAGGCT	Y	4	1	4	1	1	f	Fagus grandifolia	Contig3802_276	TGCTGAAATAACTGATAAGCTTGGTCTTCACTCCCTCCGTCAACGCCACTGGTATATCCAGAGCACATGTGCCACTTCTGGGGAAGGGCTGTATGAGGGA[T/C]TAGACTGGCTTTCCAACAATATTGCTAACAAGGCTTAGGGGATCAGTAAATCTTCAGTAAACTGTTTTGGGCTGCAATCTCTGTTGAAGGAGATTTTACT	Contig3802	276
AX-156983720	GATCCAACCACAGCTACTCAGCTAGTTGCAAAAGA[A/C]CCAGCAATTTTTACTGGTTCTGAGGTTAGGATAAT	M	4	1	4	1	1	f	Fagus grandifolia	Contig1692_953	CCGGAGCTGTGAAGCATGAGGACATTGTTGAGCAAGTCAAAAAACTGTTCACAAAATTGTCATCAGATCCAACCACAGCTACTCAGCTAGTTGCAAAAGA[A/C]CCAGCAATTTTTACTGGTTCTGAGGTTAGGATAATTGACGATGATGTTCCTTTGGCACAATTCGCGGTTGCTTTTAATGGAGCATCTTGGACAGATCCAG	Contig1692	953
AX-156983725	AACCCCAGGAAAGGGAAACGATTCTTTACCCATCA[A/G]GCAATCCATCAGGTAATCCAAACCGGAGTTCCTCA	R	4	1	4	1	1	f	Fagus grandifolia	Contig11717_1123	TTCTTCCCCATCAATTTCTTCATTAGAAAGAACATAACCAGCTCAACATCTGTGGGATTAAACCGAACCCCAGGAAAGGGAAACGATTCTTTACCCATCA[A/G]GCAATCCATCAGGTAATCCAAACCGGAGTTCCTCATTTCCATAACTTTGAAATCCCAATGTCCCCACGAGCAGTGAAGAATAATATACCTCAATCAACAA	Contig11717	1123
AX-156983730	TGACTCTGGAAACGCAGATCAGTCTTGAAGTCCTG[A/G]GCAATTTCACGGACAAGCCTCTGGAAGGGCAGCTT	R	4	1	4	1	1	r	Fagus grandifolia	contig10203_552	GGTTAGTGTCCTCAAACAGACCCACGAGGTAAGCCTCAGCAGCCTCCTGAAGAGCCAACACAGCGTGACTCTGGAAACGCAGATCAGTCTTGAAGTCCTG[G/A]gCAATTTCACGGACAAGCCTCTGGAAGGGCAGCTTCCTGATCAGGAGCTCAGTACTCTTCTGATACTTACGGATTTCACGGAGGGCAACAGTACCAGGGC	contig10203	552
AX-156983735	TACGGCGTGCCGGAGAGGATCGTCCCGTTCCGGCA[C/T]GGATTCTGACTTAGAGGCGTTCAGCCATAATCCAG	Y	4	1	4	1	1	f	Fagus grandifolia	contig15535_143	ATGTCGGGCTGCCTCTTCAGCGGCGTGCCCGTCTAAGGTGCTGGCGGTGCCTATTCGTATCCGCGTACGGCGTGCCGGAGAGGATCGTCCCGTTCCGGCA[T/C]GGATTCTGACTTAGAGGCGTTCAGCCATAATCCAGCAGATGGTAGCGTCGCCGCACTGCCCGGTCGGACAGCGGCAAAAaCCAATTATCTGAAACCGCGG	contig15535	143
AX-156983736	GGCTCCTAGGCTTAACTGTCCGGGACTCGGAGTCG[A/G]CGAGGTTACTTTGAGTAAATTAGAGTGTTCAAAGC	R	4	1	4	1	1	r	Fagus grandifolia	contig11333_235	GGGCGGGGCCTGCcGGTCCGCCTCACGGTGTGCACTGGCACGGCCCCGCCTCGCTGTCGGGGACGGGCTCCTaGGCTTAaCTGTCCGGGACTCGGAGTCG[A/G]CGAGGTTACTTTGAGTAAATTAGAGTGTTCAAAGCAGGCCTACGCTCTGAATACGTTAGCATGGAATAACACGATAGGACTCTGGCCTATCTTGTTGGTC	contig11333	235
AX-156983740	GAGAAGGTCGACATGCTCCAATCAAAGCCATCTGC[A/G]ATGCCTTATGAGAAAGAGGAATTGCTTAATGCTGC	R	4	1	4	1	1	r	Fagus grandifolia	contig06164_2071	CAACTCCAACTTACTTGGAGGCAGAACTCCTGTCTTCTGTGCTGAAGAAGCTTGGTGAGCTTGAAGAGAAGGTCGACATGCTCCAATCAAAGCCATCTGC[g/A]ATGCCTTATGAGAAAGAGGAATTGCTTAATGCTGCTGTTTGTCGTGTGGATGCCCTAGAGGCAGAGCTAATTGCAACTAAAAAGGCTCTGTATGAAGCTT	contig06164	2071
AX-156983745	TCTTCAGGATGGTGGTAGATCATGGCGTCAGGGTG[A/G]TACATCTTGGCCAAGCTTCTATACGCTGTCTTGAT	R	4	1	4	1	1	r	Fagus grandifolia	Contig4866_400	TGTGAATCTCTATGAAATCTCGGCCATCCGATGATTCCAATTCCGATTCCGATTCAGCTGGTTTCTCTTCAGGATGGTGGTAGATCATGGCGTCAGGGTG[A/G]TACATCTTGGCCAAGCTTCTATACGCTGTCTTGATCTCCGTCAACGAAGCCGTCCTCTTCACCTTCAACACCTCGTAAAGACTTGACGGAGGCGCCGCTG	Contig4866	400
AX-156983747	AAGAGAAATACACATGCATACCATACCATACAAAC[A/G]TAGGTAACTTTATTTAAGCTATGACATTTTTGTTT	R	4	1	4	1	1	f	Fagus grandifolia	contig09961_161	TTAGTTGTAGGTAAGCtACGGCATGCTGCAtGAGTATAATAGAAAACTAGAAATAGAGGCAACACAAGAGaaatACACATGCATACCATACCATACAAAC[a/G]TAGgTAACTTTATTTAAGCTATGACATTTTTGTTTtAAGCCCAATTTTACAAGCAAATGAAGATTTCAGGCGGCAGCATTAACAGAATGATCACCCACTT	contig09961	161
AX-156983753	CAATACTGCTTGAGAAGCTCGGAAACCTTCGCTTC[A/G]GTCTCTGGGAGGCTCAAGACCGACTCCAGCTGGCC	R	4	1	4	1	1	f	Fagus grandifolia	Contig14551_1770	TCAAACTTATACCCTTAAATATGTCCATGTCATCCACCCCAAGTAACATTATTCTACCCTGATTACAATACTGCTTGAGAAGCTCGGAAACCTTCGCTTC[G/A]GTCTCTGGGAGGCTCAAGACCGACTCCAGCTGGCCCATATGTATACCAACTGGAAGAATTTTGATGCTAACAGTCCGACCATAATACTCAAGGCCTATGT	Contig14551	1770
AX-156983760	TTTACTTGCATGCAGTATTTGTTCTTTTATTCCTT[A/G]TATGGTATTGGCTCTTATTTTATAATAACCAGGCT	R	2	1	2	1	1	r	Fagus grandifolia	contig07460_1233	CAggggCACATTTGTtACCCGGgTtATAagAGCAGGAGAGTTTGAGAAATTCTTGaCATCTGGCTTTTACTTGCATgCAGTATTTGTTCTTTTATTCCTT[g/A]TATGGTATTGGCTCTTATTTTATAATAaCCAGGCTATGTTGGCATTTGGATGTTATATGAATTGATATTTAGGAAAGAAGCAATTTtCAGTTTGTGGTCT	contig07460	1233
AX-156983761	GACCAAAACACAAGGGACATCATCATGCGGGAATT[C/T]CGTTCTGGGTCCTCTCGTGTTCTCATCACTACTGA	Y	4	1	4	1	1	f	Fagus grandifolia	contig06822_1092	TTGATTGGCTGACAGACAAGATGCGCAGTCGTGATCATACAGTCTCTGCCACCCACGGAGACATGGACCAAAACACAAGGGACATCATCATGCGGGAATT[C/T]cGTTCTGGGTCCTCTCGTGTTCTCATCACTACTGATCTCTTGGCCAGGGGTATTGATGTCCAGCAAGTCTCTCTTGTGATAAATTTTGATCTTCCAACTC	contig06822	1092
AX-156983764	AAGAATCCTCCTGGTACATTTTAGTAAGCACTGCC[G/T]CTCCATGTAATACTGAAGCATTATCACATGAAGAT	K	4	1	4	1	1	f	Fagus grandifolia	Contig9846_428	TTTAGCGCTTCCTCCCTAATAATTTGACCTTCTTTGGAGTTAGTTCCAACGTATAAGGCATGCATAAGAATCCTCCTGGTACATTTTAGTAAGCACTGCC[G/T]CTCCATGTAATACTGAAGCATTATCACATGAAGATATTCTTGAACTATAGAATCAGCACCTAAATTGTTATCCTTGAGAGACCTTTCAACAATAATGTAC	Contig9846	428
AX-156983791	AACCCCGTCGGCAACTGCTTCAGCTACTCCACGAG[A/G]CACTCTCTCAGAGTCGGGTTGCTTGGGAATGCAGC	R	4	1	4	1	1	r	Fagus grandifolia	contig00952_228	AAGGTGTGTtCTCTGTAGCAAGCaTtGCCCAATTTtCCTtGGAAAaGGGAGTCAGaGAGGGTGAGAACCCCGTcGGCAacTGCTTCAGCTACTCCACGAG[A/G]CaCtcTCTCAGAGTCGGGTTGCTTGGGAATGCAGCCCTAAGTAGGTGGTAAATCCCATCTAAGGCTAAATACTGACGGGAGACCGATAGCGAACAAGTAC	contig00952	228
AX-156983792	ATCAGATGCAGATTCAGACTCATGAACATCTCGGA[A/T]ATTTAGTGACTCATTAAAAGCATCCCCAAGGACAT	W	8	1	4	1	1	r	Fagus grandifolia	Contig1868_835	CACTTGTTTAAGCGCTTCTTTGAGGAAGTTGCCTCCCATTCACGTATGTCTTCCTCCTCATGCCAATCAGATGCAGATTCAGACTCATGAACATCTCGGA[T/A]ATTTAGTGACTCATTAAAAGCATCCCCAAGGACATTTACATGAGAAGATTGACAATCCATTGCCAAAATCAGGTTCTACAACAATGAGAGCCTCAGACAA	Contig1868	835
AX-156983795	TTCTGGACGGTATCAGGGTCCGGACCCAACCGATC[C/G]GTGGATCCCAAACCTAAGTCCGAGCCCGCTTCATC	S	4	1	2	1	1	r	Fagus grandifolia	Contig723_608	ATGTAAAGAAAGCCGATCCTGCGTAGATTCCTTCGACGACGTTGAATTCTGCAACTTTTATCTGCTTCTGGACGGTATCAGGGTCCGGACCCAACCGATC[C/G]GTGGATCCCAAACCTAAGTCCGAGCCCGCTTCATCTCCTTCGCTTTTCGCCCTCGGTTTCCGATTACCAACGGCGGCGGCTACGACTATGCCGAGACCGA	Contig723	608
AX-156983799	AAGACTAATATAAGCTTCGCTTGGGATTATACCTA[A/T]AAGTAATATAAGCTGTTATATATGGACTAACTTGT	W	8	1	4	1	1	r	Fagus grandifolia	Contig2926_1088	GCAGTCAGAGACGTTGCTTCACAAATCCGAGAGGGTCTTCTTCAATCCCATTCTGTCGAGAGTTGAAGACTAATATAAGCTTCGCTTGGGATTATACCTA[A/T]AAGTAATATAAGCTGTTATATATGGACTAACTTGTTGGTTGTCAGGCAAGGTTTAAATTTGACTGCTACTTATAGCAAGACCTTTTATAATGCTTTTGTT	Contig2926	1088
AX-156983802	CGCAATCGATTTCTTCAAGATTTTGAGTCCGTTTG[A/G]AGGTTTCTGATTGAGATTTGATTCGAATTTAGCTT	R	4	1	4	1	1	f	Fagus grandifolia	Contig2304_136	CTTAAACTCGCTCTTTCTCTCTCTAAAAATCTCTTATCTTTCTCTAACGGACACGCACACCTTAGCGCAATCGATTTCTTCAAGATTTTGAGTCCGTTTG[A/G]AGGTTTCTGATTGAGATTTGATTCGAATTTAGCTTTGGTTTTTTTCATTTTCGGCTATATTTGCGAGGGAAACTTTTTCAGAGATTTGCTATGGCTAACC	Contig2304	136
AX-156983805	TGATCAAAGTTTTCCTTTGTTACTAGCGCAGCTAA[G/T]GATTCCGAGGCTGCTAGAAGCATTTCATCATGCAC	K	2	1	2	1	1	f	Fagus grandifolia	contig02578_191	CTACATTAGCAGCTATATGAGCAGAAATTTTTCTGATAATTGAAAATGGTGGATATATCAACCCCTGATCAAAGTTTTCCTTTGTTACTAGCGCAGCTAA[t/G]GATTCCGAGGCTGCTAGAAGCATTTCATCATGCACGCGAATTGCTCCAGAGATTACCAAACCCAAACCAAGTCCAGGGAAAATGTAAGCATTGTTTGACT	contig02578	191
AX-156983820	CTTGACAAGTTGTCCATGGGAAATGTTAAATCGAA[G/T]AGTCCTCGCTTGTGGGCATTTCTGTTAGCCCTTTA	K	4	1	4	1	1	r	Fagus grandifolia	Contig2266_441	CAGTTGCTGCCACTGATGTTAATGGGAAGGCTGCAGCAACCACAAGCAATGGGACTTTCAGCGACCTTGACAAGTTGTCCATGGGAAATGTTAAATCGAA[G/T]AGTCCTCGCTTGTGGGCATTTCTGTTAGCCCTTTATTGGGTTTCATTTGTCACATATTACCTGCTATGGAAGGCTTATAAGCATGTCTCTGGACTGAGAG	Contig2266	441
AX-156983824	TCCTTGGACTCATTTTTCTCGGCAATCACTTCTTT[C/G]ACGACAAGCTCATTCCTTTCTTCTCCACCCTTTTC	S	4	1	2	1	1	f	Fagus grandifolia	contig06279_611	CTTCATTCTTGGCCTCAGTCCTCATTTCCTCAACCTTTACCACATTTTCCTTCACGATTTCTTCATCCTTGGACTCATTTTTCTCGGCAATCACTTCTTT[g/C]ACGACAAGCTCATTCCTTTCTTCTCCACCCTTTTCGTCCGGTACAAACTCCGACATGCAAACATCCCCTACACCCTCATTATCTGAAGCGCCATCATTCT	contig06279	611
AX-156983830	ACTCTTGGAACCAATTATCCTTTTCCGAAGCCTTA[C/T]GCAGAACAGACAATTGTTCTTGGGGAGTGGTATAA	Y	4	1	4	1	1	f	Fagus grandifolia	Contig334_371	TTTGGTGGCATGCCCATAGTGATTGGTCACGTGCTACAGTACATGGTGCCATTATTATTTTACCTACTCTTGGAACCAATTATCCTTTTCCGAAGCCTTA[T/C]GCAGAACAGACAATTGTTCTTGGGGAGTGGTATAAAGGAGATGTGATGGCAATAATTGAAGAAGCTCTTTCAACAGGTGCTGATCCAAACATCTCAGATG	Contig334	371
AX-156983838	GGACTCGTTGAGGGTTCGAAAGAAAAAGCGTTTCC[A/G]TCCTCCGGTAAGTCATCGAAGAAACTATCCCAATC	R	2	1	2	1	1	f	Fagus grandifolia	contig08184_1055	CATCATCGTCTTTCAACAAAAAGTTCTCGATCTCGTCGATCCcCGGTGAGACCGAATCTGGAGAAGGACTCGTTGAGGGTTCGAAAGAAAAaGCGTTTCC[g/A]TCCTCCGGTAAGTCATCGAAGAAACTATCCCAATCGATTTGtCCgATTATATCATCCCCTAGAAATTCAAAATCTTCCATAACCcTACTAATTAGATTTA	contig08184	1055
AX-156983851	GATTCGGAGTCTGAATCGGAATCGGAATCGGAAAC[A/C]GATGATTCGCGGTCGAGAAGAAAGAGGAAGGGGAA	M	4	1	4	1	1	r	Fagus grandifolia	contig07200_543	GCGATTCGAGCTCGAAAGAGCAAGTAAAGCAGAATAATCGTAAAGGAAAACCGAAAAGCGAGTtcGATTCGGAGTCTGAATCGGAATCGGAATCGGAAAC[c/A]GATGATTCGCGGTCGAGAAGAAAGAGGAAGGGGAAGAGAAAATACGAATCcGATGAGAGCGAGAGTGATTCGGATGAAGATGAAGAAGAGCGAAAGCAAA	contig07200	543
AX-156983862	GCCGTTTCAACAAGCTCGTACGAATCGCCCCCCAT[A/G]TCCGCCGTAGGGTTTCAGTACCTCGCGGATTCTCT	R	4	1	4	1	1	r	Fagus grandifolia	contig06106_1634	ACCCTATCCTTTGCAGCGAAAGCGGGCGAGCCATTGTCTCTCACCACTCCGTTCTCATATTCGAAGCCGTTTCAACAAGCTCGTACGAATCGCCCCCcAT[g/A]TCCGCCGTAGGGTTTCAGTACCTCGCGGATTCTCTCTCcGACGAGGCACGTGCGGATTACGTGAACTTGTACTCCGCAGCAATCAGAGCCGATTACGAGA	contig06106	1634
AX-156983867	AGTGGCCTACCTGAACGACGGAAATTTTCTGAAAA[C/T]TGTCGGACACTGTCAAGGGAGGCAAGATCAAGATG	Y	4	1	4	1	1	r	Fagus grandifolia	Contig7094_670	CGGCTGTGAACGATGGCTCCTTAGCTGTGGGTAAGTAGACAGCAGCATTGCAAACCAGCACATCAAGTGGCCTACCTGAACGACGGAAATTTTCTGAAAA[T/C]TGTCGGACACTGTCAAGGGAGGCAAGATCAAGATGCATAACAGTGTAGCTCTCCTTGGCAATGCCAGCTGATTTAGCTGCTCTCTCAGCCTTGAGGAAAT	Contig7094	670
AX-156983871	AGCCACCTCCAGCTCCTCTCTTTGAGCCTGGGGAG[C/T]TATCATCATGGTCCTTTTACAGGGCAGGCATAGCT	Y	4	1	4	1	1	f	Fagus grandifolia	contig08251_225	TAGgTATAGGGAGAGGCAACCTATAGGAACAGCAGCTCAGACCCAAGACACCAAAGACTATCAGGAGCCACCTCCAGCTCCTCTCTTTGAGCCTGGGGAG[c/T]TATCATCATGGTCCTTTTACAGGGCAGGCATAGCTGAGTTTGTGGCCACATTCTTGTTTCTTTACATCACTGTTTTAACAGTGATGGGTGTGGTCAAATC	contig08251	225
AX-156983875	GGCACCCTTCTTAGTTCAAGCGAGAACAATACAAA[C/T]TGAAGTCTTTTAGAATCTTTCTTAAATAAGACCAA	Y	2	1	2	1	1	f	Fagus grandifolia	contig10566_665	AaTTTtCTGGAGTGTTGCAAaCTTTtcTTGATTTtGAAAaGATTATCTTAGCTTGGACAACAGTAGGCACCcTTCTTAGTTCAAGCGAGAACAATACAAA[c/T]tGAAGtCTTTtAGAAtCTTTCTTAAATAAGACCAATAGCCCCAAaGCCTTTGCCACCTTGTCCAaGTTGtAGGGTTAaGaTTtAATTCGACCAGGTtGCC	contig10566	665
AX-156983890	TTGAAGCGCAAGCCTAGCCCCTTGCCAGATAGCAT[C/T]TCTTGGGTCTATTCTCCTATGACTAGAGAATTGTA	Y	4	1	4	1	1	f	Fagus grandifolia	Contig5660_244	CAAGTGATTGTGATGATGAACAGGAAGATGTTGTTTCTGCTATTAGAAGTAGAGCCAAGGAAAAGTTGAAGCGCAAGCCTAGCCCCTTGCCAGATAGCAT[T/C]TCTTGGGTCTATTCTCCTATGACTAGAGAATTGTACATGACTCCAAAGGCMGTACAAAGAGAAGAGGATTATGATAATGAAGATGATGACAAGGAAGAAT	Contig5660	244
AX-156983891	TTGTCAAGGTTGTACTGTGAGATCATCCCACATAC[A/C]GCAATGCGGCCACGTATCCTCATGTTGAGTAGCAC	M	4	1	4	1	1	f	Fagus grandifolia	contig02137_534	CCAGGAATCCTTCCATCCGGACCCGTTTCCAAATCAGAGTCATTAAATTTTGCACACCTTCAGGTTTGTCAAGGTTGTACTGTGAGATCATCCCACATAC[A/C]GCAATGCGGCCACGTATCCTCATGTTGAGTAGCACAGCATCAAGCATCTTTCCCCCAACATTCTCAAAGTAAATATCGATACCTTCTGGAAAGTACCTTT	contig02137	534
AX-156983901	CCAGAGCCAAGGACTCCTGCTTTTGACCGCCCTGT[A/G]CGTGAGAGGAAATCGGTTGATAGGCTGGTGGCATC	R	4	1	4	1	1	f	Fagus grandifolia	Contig3431_690	GGAAAGGGAGGAGGAGTGCAGTGAAAGTAAAAGTGGAGACAAAGAAAGTTAAAGAAAAGAAGGAGCCAGAGCCAAGGACTCCTGCTTTTGACCGCCCTGT[G/A]CGTGAGAGGAAATCGGTTGATAGGCTGGTGGCATCGATTGAAAAAGAAGTTGTGAAGGAATTCCATATTGAAAAGGGCCCTGGTACCCCACTGAAAGATA	Contig3431	690
AX-156983905	CCAGAACCAGTGCCTCCACCAACAGCATTAAAAAC[C/T]AGAAATCCTTGGAGGCCAGTGCAGTTGTCAGCAAG	Y	4	1	4	1	1	f	Fagus grandifolia	contig06888_1157	TGAAACCCAACTTTGATTTCTTCCCATAGTCAACAGACAAACGCTCCAAGAGAAGGGAGCCAAGCCCAGAACCAGTGCCTCCACCAACAGCATTAAAAAC[T/C]AGAAATCCTTGGAGGCCAGTGCAGTTGTCAGCAAGCTTTCTGATACGGTCCAAGCACAGATCAACAATTTCCTTGCCAATGGTATAGTGGCCACGGGCAA	contig06888	1157
AX-156983906	GACCTTGGTCACAGCCCACAGATGACCTCAAAGGC[C/T]ATCCCTTTTTTGCTGCTAAA	Y	2	1	2	1	1	f	Fagus grandifolia	Contig6947_362	AACTCTCATAGATCGACGGAAAAGGAGAAATTCGCGCCAAGATTTGATGGGCTAAGGTTCATCGAGACCTTGGTCACAGCCCACAGATGACCTCAAAGGC[T/C]ATCCCTTTTTTGCTGCTAAARGTTTTTCTGGAATATGTGATTGTAGAGCAACAATTGCTATTTTTACCTCCTTTTGAGGAATTGGAGGGTTTTGAGTCAT	Contig6947	362
AX-156983916	TTGGGAAAAGTTCCTTACAGAATTGTTAATTTTCA[C/T]TAGTCTGTTCATAGGTTTAGGTCTCTGGTTTCAGA	Y	4	1	4	1	1	f	Fagus grandifolia	contig06222_1227	GCTGTTTCTTGGGCCTGAAGGAAACCATGTATCTAGTTGAgTGATGAAGTTATGATTTCGAGTTCTTGGGAAAAGTTCCTTACAGAATTGTTAATTTTCA[C/T]TAGTCTGTTCATAGGTTTAGGTCTCTGGTTTCAGATACTTGTATATAgTGTAGAaTCTTGAACTCACTACTTTAACAAACTCCGTAGACTTCTGTTTAAT	contig06222	1227
AX-156983922	GTAAATGTATTGAGAACCCAATCCGTCAGTGACTG[C/T]GATTGTACCGTAGAGACTGGCTGGGTTCTCTCCAT	Y	2	1	2	1	1	r	Fagus grandifolia	Contig2583_738	CTGGTCCAGTGAGAAAAACATTATCGCCCGGGTGGATGGATTTGGAATTCCTCCTTTTCTCGATTGTAAATGTATTGAGAACCCAATCCGTCAGTGACTG[T/C]GATTGTACCGTAGAGACTGGCTGGGTTCTCTCCATTAATGTGGTTGATACGCACTGAGAACACCTCCACCATTGGTTGTCCCTGTGCCTCGGCCTGAGGC	Contig2583	738
AX-156983929	AAGGACAGAGGCTATTCTGTACCCACCTCAGAAAT[C/T]GACCTTTCTCTCCAAGACTTCCGAGCCATTCACGG	Y	4	1	4	1	1	f	Fagus grandifolia	Contig10589_226	TCGACGAAGAAAGCACGGAGAGTCACAGATACTACCTGGCTCGAAGGACTGTGCTTGAGATGATAAAGGACAGAGGCTATTCTGTACCCACCTCAGAAAT[C/T]GACCTTTCTCTCCAAGACTTCCGAGCCATTCACGGCCAGAATCCCGACGTTGAGCGCCTCCGAATCTCCACCACTCATCACTCTGACCCTCTTAATAGAA	Contig10589	226
AX-156983941	AGGAAATTGGATGGGCGCAAAAGCAAGCTAATGAG[A/C]TATGGGTATAATGGGAAATCTTTACTCAAATGTTA	M	4	1	4	1	1	r	Fagus grandifolia	contig01147_112	aGCGTGCAACCCAGTTTGCTGCATGTTTGAATGGAGTTAGGCAGCAAAATAAGCTTGcGAAACGAAGGAAATTGGATGGGCGCAAAAGCAAGCTAATGAG[a/C]TATGGGTATAATGGGAAATCTTTACTCAAATGTTATTCAAATTATTTGAAAACTGGGACACCACAACGTTTAATGTTTTATCAGAATGGGGAATGGATTG	contig01147	112
AX-156983942	AAAAAGCAGACTGAAGAAAATGGTGATCTTACAGA[C/T]AGTGAGAAGGACTATGATATGCTTCCAAAGGTGGT	Y	4	1	4	1	1	f	Fagus grandifolia	contig06409_1644	CTAAGGAAGCTGCTtCCCTTAAGAAAGTTGAGGAGTTATCTAAGTTGCTTGAAGAAGCTATGGCCAAAAAGCAGACTGAAGAAAATGGTGATCTTACAGA[t/C]AGTGAGAAGGACTATGATATGCTTCCAAAGGTGGTTGAGTTCTCTGAAGAGAACGGACATGGAAGAGAAGAGAAGCCTAAAATGGAGCTTCCACCACATC	contig06409	1644
AX-156983953	GCAAGCTGTGCAGAACCAAGATCAAATATGTTTCC[A/T]GCAAATATCCCTCTGACCAGACTCTCTAGACGCTT	W	8	1	4	1	1	f	Fagus grandifolia	contig07956_771	AAGGTCGAGGgACAAGATTTTGACAACTAGCTAAAAAGGACATTCCATCCTTCGAGAAAATCTCTGCAaGCTGTGCAGAACCAAGATCAAATATGTTTCC[a/T]GCAAATATCCCTCTGACCAGACTCTCTAGACGCTTGCCTCCATCTTCAATGGAATCATTAAGAAGAACTACGTCCGCAAATAGGGATATAGCCTTCGCAT	contig07956	771
AX-156983962	CATACTGGACATGCTGGTAACCGAGGCACGACCAC[A/G]AAAAATCTGCTCCCAGATTGGTTTCTGTACTTTTG	R	4	1	4	1	1	r	Fagus grandifolia	Contig1698_1112	GCGATTGGAGCGTCTGGGGTTGTAAGCCAAGAATGCAAAACAGTGGTTTCACAATATGGGAAAACCATACTGGACATGCTGGTAACCGAGGCACGACCAC[G/A]AAAAATCTGCTCCCAGATTGGTTTCTGTACTTTTGATGGGACTCGGGGTGTTAGTATGGACATTGAGAGTGTGGTGGATGAGAACAAAGAGAAGACATCT	Contig1698	1112
AX-156983967	TACGCGCCACTACAACAATACTGAGGCTGATTAAA[C/G]GCCTCGCACGCGCTCTTACACGCGACGCTATCACC	S	8	1	4	1	1	r	Fagus grandifolia	Contig2480_891	CGTGTGGGCACGCGGTCTTGAAGACCTGAGAGTACGTACTAGGCTTACATGTATCCGGTGTACCATACGCGCCACTACAACAATACTGAGGCTGATTAAA[G/C]GCCTCGCACGCGCTCTTACACGCGACGCTATCACCACCGTCGGTGCTCATAACCTTAAGCTCCGAAGGACACGATTCATTAAGGTCGGACACGCATCCAA	Contig2480	891
AX-156983970	CGACTCACCCTATCCCTATACCCACGGTACCTCCC[A/G]AACAATTTCCTCCTCAATTCCCTTCCAATCAGCTT	R	4	1	4	1	1	r	Fagus grandifolia	contig07556_671	CATCCCTCTCACGCCTATCGTAGTCCCTACGGGGACGCGGCGGGCTCACACTCCGGCTCCGGCTCCGACTCACCCTATCCCTATACCCACGGTACCTCCC[g/A]AACAATTTCCTCCTCAAttcccTTCCAATCAGCTTGACGTGCATGAAATTGCAGTAACCACCTCTATTGCAATTGTTCTCCTCGAACTGCCGACACGTGG	contig07556	671
AX-156983976	CGTCGGATCCCCAACAAGGGTCCCAGCGCCGTCGC[C/T]ATGTTCCTCGCCGCTTTCGGTGCTTTCTCCTGGGG	Y	4	1	4	1	1	r	Fagus grandifolia	contig12492_175	TCAAGGACATGCCAGTCCTCCAAGAtGGTCCTCCTCCTGGcGGTTTCGCACCCGTCCGATACGCCCGTCGGATCCCCAACAAGGGTCCCAGCGCCGtcGC[c/T]ATGTTCCTCGCCGCTTTCGGTGCTTTCTCCTGGGGCATGTACCAGGTCGGACAGGGcAACAAGATCCGAAGGGCACTTAAGGAAGAAAAATATGCTGCTC	contig12492	175
AX-156983991	CCTTCACTGTCATACATCATATATGCACTCCCTGG[A/T]GGAAGTGCAGGCTGGGTTCCAGCAGCTGCATATCC	W	8	1	4	1	1	r	Fagus grandifolia	Contig7063_475	AAACACTTGTTGGAGGATATCCACCTTGAGTGTAGTGTGGAGGTTGAGGTGGATGATGTGATCTCCCTTCACTGTCATACATCATATATGCACTCCCTGG[T/A]GGAAGTGCAGGCTGGGTTCCAGCAGCTGCATATCCATCACCTGGTTGTGGCCCAAAAGTGCCCTTGATTTGCTGAGGCGGCTGCTGCTGCTGTGGAACTG	Contig7063	475
AX-156983992	TGCCGAGTCCTTGCTGAAGGTATTGCAGTCAAAGC[A/T]TCAGACCTTGACATTGCTGCTGTTATGGGCATGGG	W	8	1	4	1	1	r	Fagus grandifolia	Contig2684_1981	AGCTTGTGAAGTTACCTGAAAAGGACATTGTGGAGATGATATTCTTTCCCGTGGTGAATGAGGCCTGCCGAGTCCTTGCTGAAGGTATTGCAGTCAAAGC[A/T]TCAGACCTTGACATTGCTGCTGTTATGGGCATGGGTTTCCCACCTTACAGGGGAGGTATCATGTTCTGGGCTGATTCTCTTGGTTCCAAATACATTTACT	Contig2684	1981
AX-156984002	CATCGTCACCATGAAGAAGAGGATGACAGAGATGT[C/T]GAAATTTCTTATGGTGAGCGTGGCTATGTGAAGAG	Y	4	1	4	1	1	r	Fagus grandifolia	contig07698_622	AACAGACTGTGGGAAATACATTGGAGTCCCGTGGAATCAGCATCCCGCAtcagcaTCACCATCACCATCGTCACCATGAAGAAGAGGATGACAGAGATGt[c/T]GAAATTTCTTATGGTGAGCGTGGCTATGTGAAGAGTAGATCTCTGCCTaTCGAGACCCTCATCGAAATaCTCAAGCAGAAAACTGGTAAAGATGACATTG	contig07698	622
AX-156984006	GACGACGATGATCACAAACGCGAGGACCCGATCCG[C/T]GAGTTCAAGCAGTGGGGCCGCCCGCGAGTCCATAA	Y	4	1	4	1	1	r	Fagus grandifolia	contig02187_504	tCCGTCGCGGCCACAGTTGCCGTTTCCACCACATCCACCACCACCAACAACGCCGCCACGATGAcGACGACGATGATCACAAACGCGAGGACCCGATCCG[C/T]GAGTTCAAGCAGTGGGGCCGCCCGCGAGTCCATAACCGTGAGaTTCCTTACGGGAACGACATGATCGTGTTCCACGAGAAGGACTCGAGCTCAGATCCGA	contig02187	504
AX-156984011	ACTTCATTGGAGGCAGCTCGGCAGCGCATTCAGGA[A/G]CAGTTAAGTGCTGCTACTGCTGAAATGGTCATGCT	R	2	1	2	1	1	r	Fagus grandifolia	Contig3136_1150	ACAGCCAGGCTGATGAGAATGACCAAGCAGATGACAATGATGATGACATCCAGTGGCAAACGGACACTTCATTGGAGGCAGCTCGGCAGCGCATTCAGGA[A/G]CAGTTAAGTGCTGCTACTGCTGAAATGGTCATGCTTTCTACCGATGAAGAGAAACAAAAGTCTGTAAAGAAGTCTCCAGGACGCTCAGTGAAGACTGAGA	Contig3136	1150
AX-156984016	CCGGATGCGGTGTTGGTGGGCCGAGGAGGCTGACG[A/T]GGAAGCATCCCTCCTATTGAAGAGAGAGAATGAGG	W	8	1	4	1	1	f	Fagus grandifolia	Contig2833_494	CCAAGGTGGGATCACGATCCCATGCCCGATATCAGATTTCGAGAGGGTCCAGACCCGGATCGCCGCCGGATGCGGTGTTGGTGGGCCGAGGAGGCTGACG[A/T]GGAAGCATCCCTCCTATTGAAGAGAGAGAATGAGGGTTTGGTGGGGATGGTTGAACAGTGATTGATGATGACGATAAAAGATTCCGAAGTGATTATGAAA	Contig2833	494
AX-156984023	TTGGAGACGCCATGGCGGTAAGAGGAGTCGATGAC[A/G]TTTGTCTGGATCTGGAGGTTAATGCTGATGAAGTC	R	4	1	4	1	1	r	Fagus grandifolia	Contig5300_864	CATCTTCAGGGATAGGTTGGGGTGCAAATTTGGGGTAAATGCAAGAGGAACCAAGGAAAAGGAGCTTGGAGACGCCATGGCGGTAAGAGGAGTCGATGAC[A/G]TTTGTCTGGATCTGGAGGTTAATGCTGATGAAGTCGGCAGGGTATGTGTTGTTGGCATGGATGCCACCAACTTTGGCGGCTGCTAGGATGACGAATTGGG	Contig5300	864
AX-156984033	ATAGTGCATCCTGCTGAGATTGTTGGGAAACGCAT[C/T]AGATATCGAATTGATGGGTCCAAAATAATGAAGGT	Y	4	1	4	1	1	r	Fagus grandifolia	contig09281_494	GTTCTGCTGTTCAGCGACCTCGCACCCGCACACTAACTtCTGTCCATGAAGCTATGCTAGAGGATATAGTGCATCCTGCTGAGATTGTTGGGAAACGCAT[C/T]AGATATCGAATTGATGGGTCCAAAATAATGAAGGTGTATCTGGACCCTAAGGAGCGCAACAACACTGAGTACAAGCTGGAAACATTTGCTGGAGTTTACA	contig09281	494
AX-156984034	TCCGAGCGCTGCGTTGCGGAGGTAGTTGACTCCGT[C/G]AATGATGCCCTCAAGAAGCGGAAGGCCGATTCGGT	S	8	1	4	1	1	r	Fagus grandifolia	Contig1489_623	AGAAGGGAAAAAAGGGCGTCGGAGATGGCCTTGCTCACAAGTACGTCGCCAAGTATCGGGAGGAATCCGAGCGCTGCGTTGCGGAGGTAGTTGACTCCGT[C/G]AATGATGCCCTCAAGAAGCGGAAGGCCGATTCGGTTGCGGCTGCACCCGAGGCCAAGCGCTTGAACATTTGGATGGGGAAGAGGAAAATGGGCGATAGCG	Contig1489	623
AX-156984038	AATGCCTTTGGTTGGGCATACGTAAACAGTTGGCA[C/T]GACACATGGGAGCAGTTTTATGTCTATTGGATCTG	Y	4	1	4	1	1	r	Fagus grandifolia	contig09709_615	CAATGGCCACCGTGACATTAATCGTTGCGGGCTCTGGTTACACTGGgCCGTCCATGAATCCTGCCAATGCCTTTGGTTGGGCATACGTAAACAGTTGGCA[t/C]GACACATGGGAGCAGTTTTATGTCTATTGGATCTGCCCCTTTATTGGAGCAATATTGGCTGCTTGGGTCTTCCGGGTGTTCTTTCCCCCACGcGAAGTGA	contig09709	615
AX-156984039	GGGTTTGATGGAAGAGAAACCTTTCACGAACCAGT[A/G]TGGGTATATGGATTCCATCCCTGTCAATGCAGATG	R	4	1	4	1	1	r	Fagus grandifolia	Contig274_849	AACTCTGTCCAGCCCAACCTGAACCAAAATTTCAATTTTATGAACTCTGATCAGGACTATACCATGGGTTTGATGGAAGAGAAACCTTTCACGAACCAGT[A/G]TGGGTATATGGATTCCATCCCTGTCAATGCAGATGTTGGACTAAAATCCTTTGCTTCCAATAATACTGCCCCATACTTTAACTCAGATCAGGGGAGTAAC	Contig274	849
AX-156984050	TATGGGCCTAACACCATTTATTTCTCATGCTAGCT[A/G]TTACATCTGCGGCTGAAAATTGCTTCTCCAATATC	R	4	1	4	1	1	f	Fagus grandifolia	Contig2143_130	ATAATTTATCATATAACCGAATACATGAAGAGATACATGCAACTCCTTACAAGAGGAGCCCCATATATGGGCCTAACACCATTTATTTCTCATGCTAGCT[A/G]TTACATCTGCGGCTGAAAATTGCTTCTCCAATATCTCCCTCTCACTTCACGTTTTTGCAGTTGGTGGAGGTGCTGATCTTGTAAGGAACATTGACACCAC	Contig2143	130
AX-156984056	CAAATGGTGCGAATGGAAGGAAATACTTGGTTCCA[G/T]CTCTCTTTGACCCTTCTACCAAATCTTGTTCAACA	K	4	1	4	1	1	r	Fagus grandifolia	contig01243_185	gggagcttacccTGgCTACGCTGGggACcTCTtGgTGgACCcTACGAGTGgTGCTAGCTATAaTGCAAaTGgTGCGAaTGgAaGgAAaTACTtGgTtCCA[T/G]CTCTCTTTGACCCTTCTACCAAATCTTGTTCAACACTGGTCTGAGGGATGAATATGAAACGTGCCTACACGTTATTGTATACAAAATTACAAATATGTTA	contig01243	185
AX-156984057	CCGCCACCGGAAACGGGCAAAATCCCGATTTTCCC[G/T]CCGGAAATTCTCTTAGCTGCCGAGTTCGCCACGAT	K	4	1	4	1	1	r	Fagus grandifolia	Contig1888_454	CCAAACTCAATCTTGGCCCTTCAACCTCACTTCCCTCAGCTGCCACCGCCACACTTTGCGTGTCGCCGCCACCGGAAACGGGCAAAATCCCGATTTTCCC[G/T]CCGGAAATTCTCTTAGCTGCCGAGTTCGCCACGATGAAAAGCATTGCCATGTCAGTTGCTATGACCATAGAGTTCACTCTTTTCATTGGAAACATGATGT	Contig1888	454
AX-156984064	ATCGGGCCCCAGCGCGTGTTCCACTTGCTCTCACG[A/C]CGTTGATCATAGTTAGTATCCCTGTTACTTGAGTC	M	4	1	4	1	1	f	Fagus grandifolia	contig02937_2581	acatgcacatcaccatctttgctagagtcaagccacttctcacgcAAaCcTtCAGTCTCcTtATCATCGGgCCccAGCGCGTGTtCcACTtGCTCTCACG[C/A]cGTtGATCATAGTtAGTATCCcTGTTACTTGAGTCAGACCACCGGTCAGATGGAACACGACGTGCTTCTCCAGGGTGTCTCGTGGACGAATTTTCCATCC	contig02937	2581
AX-156984065	TTAGCAGGTCCATCCAAGAGCTCAAGAACTTTGGT[A/C]AAGCCAAGGGTCAGGACTTTTTGTGGCACATGAGC	M	4	1	4	1	1	f	Fagus grandifolia	contig12110_366	GAAGACTaGGGAGTATGAAGCTATTAAAGATTGCTTGGATGAGGTGGGTGATAgTGCGGACCGTCTTAGCAGGTCCATCCAAGAGCTCAAGAACTTTGGT[A/C]AaGCCAAGGGTCAGGACTTTTTGTGGCACATGAGCAATGTTGAGACTTGGGTCAGTGCAGCACTAACCGATGAGAACACTTGCATTGATGGGTTTGCTGG	contig12110	366
AX-156984074	ATCCACGCCATTTGAACTGACAATGACGACGAGGA[C/T]GAGGAGGATCCTCCTTTCGAGTAATCCTTAGGTGG	Y	4	1	4	1	1	r	Fagus grandifolia	Contig1338_747	AGGACAATGCAGAGTCCTTGTAAATTTTTGACTTGGCCTCCAAATTACTCTCTAATAGCTCCATAATCCACGCCATTTGAACTGACAATGACGACGAGGA[T/C]GAGGAGGATCCTCCTTTCGAGTAATCCTTAGGTGGAACCACATTCTCGTCGAAGACTTGCTCAAGGGATTGGCACGAACGACACGCGGCACGGAGATAAT	Contig1338	747
AX-156984076	GGAGACTGTCCATTTTCACAAAGGGCCCTCTTAAC[C/T]TTGGAGGAAAAGAAAATCCCACACAAGGTTCACCT	Y	4	1	4	1	1	f	Fagus grandifolia	Contig286_165	CCCACTTTAAACAAATGGCTCTTGAGGTTTCTGTCAAGGCTGCTGCTGGTGCCCCTGAGGTTCTTGGAGACTGTCCATTTTCACAAAGGGCCCTCTTAAC[C/T]TTGGAGGAAAAGAAAATCCCACACAAGGTTCACCTCATCAATCTCACTGAGAAACCCCAATGGTTTTTGGAGGTGAACCCAGAAGGGAAGGTCCCTGTGT	Contig286	165
AX-156984078	CAAAGATGGAATGTGGTTGTCCTCCGACATATACA[A/T]AGCATATGCAGAATCATAGACTATGATTGACCCAT	W	4	1	2	1	1	r	Fagus grandifolia	contig07930_498	AGTGAAACCAGCATACTTGCTAAATGATGATGTCTCAATAGCAACCTCTTTGGCTCCAGGAATTTCAAaGATGGAATGTGgTtGTCCTCCGACATATAca[a/T]aGCATATGCAGAATCATAGACTATGATTGACCCATTATGCTTAGCAAaCTTAACCAGCTGCGTCAGTTGCTCCCtGTTTGCAGCAGCACCAGTAGGATtG	contig07930	498
AX-156984089	TGGACTCATCAATCATGGTCTGGCCGCGATTATCA[A/G]CAGTATAAGCAGTGGTCATAAGAGCAGACCTTATA	R	4	1	4	1	1	f	Fagus grandifolia	Contig1627_839	ATCCATAGCTTTCTCAGGGTGAACATGGCCAGCCCCAAAATCCAACACAGTTGAAACATTACCAGTGGACTCATCAATCATGGTCTGGCCGCGATTATCA[G/A]CAGTATAAGCAGTGGTCATAAGAGCAGACCTTATAGCAGCAGGACTCCATTCCGGATGTGCTGCTTTCAACAATGCAGCTAAACCAGACACATGAGGACA	Contig1627	839
AX-156984093	CCTGTACCCTTTAGCTTCGAGCGCTGCTCTTTCAG[C/T]TGATTTGTAAACTACAGCTGTGCTCGAATCATTGC	Y	4	1	4	1	1	f	Fagus grandifolia	Contig965_471	AATGTCCTATTGCCAGTAGGTGTCCCCAACAAATCGCTCCATTGATCTCCCATGTTGCCAAGGATCCTGTACCCTTTAGCTTCGAGCGCTGCTCTTTCAG[T/C]TGATTTGTAAACTACAGCTGTGCTCGAATCATTGCCTGGCTTTAGTATGAGCTTCTCCCAAGTGGTGTAACCTTGATTCTTCAGGTTCGATATCGTAATT	Contig965	471
AX-156984100	GTAACGGCCAAGACGAAACCGTTGCCGATTAACGC[A/G]AAAAGCGGCTTGTACCTTTTGCTCACCTCCGCTGA	R	4	1	4	1	1	r	Fagus grandifolia	contig07799_542	ACAGGTTTTACTCTCACGGAAAGTCGCTCACGCGCTTGTCGATTCAGTCCGTTATCAAGAGCGCCGTAACGGCCAAGACGAAACCGTTGCCGATTAACGC[A/G]AAAaGCGGCTTGTACCTTTTGCTCACCTCCGCTGACGTGTACGTCCAGGATTTCTGCGGCCAAGTCTGTGGATTCCACTATTTCACTTTCCCGTCCATCG	contig07799	542
AX-156984104	GGGTGTTTGTTTTTATAATGGGTTAGGTCCCTTTA[C/T]TAAGATTAGTAATGCAAGTTATGTCTTACTTCACT	Y	4	1	4	1	1	r	Fagus grandifolia	Contig1499_1210	GTGGTTTAATGGGTCTTGTAGAAATAGGTTTGGAGGATTAGGTTTGGGCCTTGCCCTTGCTTTTTGGGTGTTTGTTTTTATAATGGGTTAGGTCCCTTTA[T/C]TAAGATTAGTAATGCAAGTTATGTCTTACTTCACTTACTTGATATGTGTATGTTTTTGTAGGCTTGGCATGGGAATGTTGGCAAAAGCCCATTCCTTTGT	Contig1499	1210
AX-156984105	CCAATGACTAGAACCTCAATCCATATCAATGTGGT[A/T]ATGGAGAATGGAAGTGGTTGGCCAAGGTAAGATGA	W	8	1	4	1	1	r	Fagus grandifolia	Contig940_710	AACTTCCGCCAGGGTAAAGCCTCTTTTCAGGGTCTAGCTCTGCATTCCTCTGGAACTCTATGTATCCAATGACTAGAACCTCAATCCATATCAATGTGGT[A/T]ATGGAGAATGGAAGTGGTTGGCCAAGGTAAGATGAACCTTCAATCAGCTCCACCTTTCCAGCGTCTTGCCAGGTAACACCAGTGACCGCCTCAACAGTAA	Contig940	710
AX-156984116	CTGCATGGAATGCATATGAGGCACAGGAAGCTGTC[A/C]TTGCGGCAGTGAAGAAACAGGCTTCTCGGGGCGAT	M	4	1	4	1	1	f	Fagus grandifolia	Contig9299_261	TTTTTATTTCATAGCCTTCACAAAATTAATTTTAACATAATTATATTTTATCCTTTGGTCTCAACCTGCATGGAATGCATATGAGGCACAGGAAGCTGTC[A/C]TTGCGGCAGTGAAGAAACAGGCTTCTCGGGGCGATTTGTGTTTACAAAATTTACTATCTGCTTCTCATAAGATCCCAACTTCTCCTTGTAACCAAGTGAT	Contig9299	261
AX-156984129	CTTGGGTTTTTCCTTTTTGGGCAGATCAATAGTAA[A/T]ACTGTGTCTAGATGTATCTTTGGCCTTGTCTTGGG	W	4	1	2	1	1	r	Fagus grandifolia	contig03704_377	gtAtAGGGgCATTGGCCTTGGCCTTGGCtGgTACCcACAgCCAATTTCAGTTCTTTGGcccgcaCCTTGGGtTTTtCCTTTTtGGGcaGATCAaTAGTAA[t/A]ACTGTGTCTAGATGTATCTTTGGCCTTGTCTTGGGATACTACTTTAATACTGTTCATCTTCGGTTGGAATTTtCTTGGAGcAGCTCGGGATCTTTGTTGA	contig03704	377
AX-156984139	ATTATGACATGGATTCTGAAGATGATAAGTGGCTA[A/G]AGGAATTCAATAATGAGTCTTCTACACAGAATGAG	R	4	1	4	1	1	f	Fagus grandifolia	contig06046_2386	ACCAGATTCATATATCTCCACACAAGATGATGAAGTGTCTAGAGCTCTGGCAAGGAGAACTGCAAATTATGACATGGATTCTGAAGATGATAAGTGGCta[a/G]aGGAATTCAATAaTGAGTCTTCTACACAGAATGAGCTTCATCAGCATCTTTCTGAGAATACGTTTGAGTTAATGGTTGATGCATTTGAGAAGGCTTCTTA	contig06046	2386
AX-156984144	GCGCCTGCAAATATCATAGATGGCCTCATTATCCA[A/G]AAGCACAGCCACATCAGTGTGTTCCAGGAGGGAGT	R	4	1	4	1	1	f	Fagus grandifolia	Contig303_973	GACGAAATCACCTGAGAAACAAGGCGGTTGAGGTTGGTGTAGGTGGGTCGCTCAATGTCAAGGGAGCGCCTGCAAATATCATAGATGGCCTCATTATCCA[A/G]AAGCACAGCCACATCAGTGTGTTCCAGGAGGGAGTGGGTTGAGAGGACACTGTTGTAAGGCTCAACAACAGATGTGGAAACCTGTGGGGAAGGGTAGACT	Contig303	973
AX-156984145	TTCTGCCGATCACTAGAATCTTCGGGACCTGGAAG[A/T]GCAAGAGTATTGCTAGGCACCGGAGTTTGAGCACT	W	8	1	4	1	1	r	Fagus grandifolia	Contig3056_1412	CACCACCAATCGGTGCCTTTGATTGAATAGATGGACCAACGACCAGAGCATTTTGAGCTCCTCCCTTCTGCCGATCACTAGAATCTTCGGGACCTGGAAG[T/A]GCAAGAGTATTGCTAGGCACCGGAGTTTGAGCACTGCCATCCGATGCCGCGACCGCATTAGCTTGACGAGGCGGTTGTTGACTAGTCGAAGCATTGATTC	Contig3056	1412
AX-156984150	TGCCATTATCATCTGTTTGATGCCTCTCACTCTTC[A/T]CACCTGCTTCTAAATCTTCAAAGTCACCATAGACA	W	8	1	4	1	1	r	Fagus grandifolia	contig06965_927	TTTTGcACGGAGAGCAAGCTTCTTAAGCTTTCGCTCCTCAGCtGCTGAGTCATCTTTTGCACCcTTGCCATTAtCATCTgtttGaTGCCTCTCACTCTTC[a/T]CACCTGCTTCTAAATCTTCAAAGTCACCATAGaCAGCGTCgTCGTCAtcttcTTCAGTgTTGAACCCcGGGTCTTTATTTCTGCTTTTAGCTTTCTCCCA	contig06965	927
AX-156984153	CGTAAGGATCCTGCATATTTTGTTCTTAAAGAAGA[C/T]GAATCCCCATGCATTTTTGGTCCTATTGACAAACA	Y	4	1	4	1	1	f	Fagus grandifolia	contig06749_567	ATTTCTCTACTTGTGAGGTGTATGGGAAAACGATTGGGAGCTTTCTTCCCAAAGATAGTGCTCTTCGTAAGGATCCTGCATATTTTGTTCTTAAAGAAGA[c/T]GAATCCCCATGCATTTTtGGTCCTATTGACAAACAGCGATGGTCCTATGCATGTGCAAAGCAATTGATTGAGAGGCTGATCTATGCTGAAGGTGCGGAGA	contig06749	567
AX-156984160	CGAGAGCCACGCAGCCTGCAAAGCTGTCTGCAAGC[A/G]GTGGCATCTACTACTTGGTAGTAAAGAGCGATTTT	R	2	1	2	1	1	r	Fagus grandifolia	contig08305_574	GGAGAACCCCTCATTCCTGGGCTTCCTGATGATGTTGCGCTTGACTGTCTTCTCCGGCTTCCAGTCGAGAGCCACGCAGCCTGCAAAGCTGTCTGCAaGC[a/G]gTGGCATCTACTACTTGGTAGTAAAGAGCGATTTTtCACCCGAAGAAAGGAGGTGGGCTTCAAAGACCCTTGGCTCATTGTCTTTGCCTTCCACAAGTGC	contig08305	574
AX-156984163	ATGCATTAACGAGTAGGCAGGCGTGGAGGTCCGGT[A/G]AAGAAGGCTTGGCAGTGATGCTAGCTGGAACGGCC	R	4	1	4	1	1	r	Fagus grandifolia	contig00129_582	CCCTGAAAATGGATGGCGCTCAAGCGTGTTACCCATACTTCGCCGTTAATGTTGATCTTTTTCCGATGCATTAACGAGTAGGCAGGCGTGGAGGTCCGGT[A/G]AaGAAGGcTTGGCAGTGATGCtAgCTGGAACGGCCTCTAGTGCAGATCTTGGTGGAAGTAGCAAATATTCAAGTGAGAACCTTGAAGACTGAAGTGGGGA	contig00129	582
AX-156984166	CAGCGCCTTGGATCAGCGACGAGCAAGGTACGGTC[A/G]TAGCGGACGAGAATATCCTTGATCTCCTTTTTGCT	R	4	1	4	1	1	f	Fagus grandifolia	contig11687_294	ATCTCTAACGGTAGGACTTCTGGAACCTAGCCCTAGCACCACGACCACCGAACTTCTTGGGCTCGCAGCGCCTTGGATCAGCGACGAGCAAGGTACGGTC[A/G]TAGCGGACGAGAATATCCTTGATCTCCTTTTTGCTTTGCTCATCCACGTACTTCTGGTAGAAGGCGACGAGTGCCTTGGCGATGCTCTGACGGATGGCGT	contig11687	294
AX-156984176	GGAGGGTGCGTTAGAATGAAGTATGGCCTTAAACC[A/G]GCCGCAGTTAGAGTAGAAGGTTTTGATTGCCTCAA	R	4	1	4	1	1	r	Fagus grandifolia	Contig581_530	AGGTTGCTCCTAGTGTTATACCATCTCCATCGGGTGTTTCATCTCCATCATCATCTTCACGCAAAGGAGGGTGCGTTAGAATGAAGTATGGCCTTAAACC[G/A]GCCGCAGTTAGAGTAGAAGGTTTTGATTGCCTCAACAGGGATCGCCAAAATTCCAGCATCCCTGCTTTCGCTTAGAACTCCATCAACGGAAGTGTACATA	Contig581	530
AX-156984180	GAACCATTCACTGCTCATTATGTATTTGCTTTGGG[C/T]GTGGCAAGGTTCCTGAGCTGTGCTCATTGGGTTCT	Y	4	1	4	1	1	f	Fagus grandifolia	contig08300_668	GTGTgTATCTGGAAGCTGTTTCaGTACTACCCCAGTTGCGGGTAATGCAGAATACGAAGATTGTTGAACCATTCACTGCTCATTATGTATTTGCTTTGGG[c/T]GTGGCAaGGTTCCTGAGCTGTGCTCATTGGGTTCTCCAGGTTTTAGATACTCGTGGACACTTGCTGGTTGCCCTGGGTTATGGATTGTGGCCTTCTATGG	contig08300	668
AX-156984192	AGCCACTTGGTGAAAACATCAAACTCGGTGTAATC[A/G]CTATCGGAGATCATAGTCTGGTACCATGCTTTTCC	R	4	1	4	1	1	r	Fagus grandifolia	Contig1033_195	ATAAAAATGCTAGATAAACAAAAGTAACAAACAGCAAATTAAAGTAAAATCACTGAGAAACTCCAAGCCACTTGGTGAAAACATCAAACTCGGTGTAATC[G/A]CTATCGGAGATCATAGTCTGGTACCATGCTTTTCCTGCTGCCTTGATTGCAGTTGCCTCCTCCTTAGTGATTGGAGAGCGCTTCTTGGCGAGCTTCTCCT	Contig1033	195
AX-156984196	ACTTCATTACGATGACCCCCAGCTCCAGAAAATAT[C/T]AAAATGCATATTCCAGTATGGACATTCCAGATACG	Y	4	1	4	1	1	r	Fagus grandifolia	contig14256_286	CAGTGTTGTCCATGCCACAACTTGCAATGCGATATATGTCCGAAGGATGGAAGTCCACACTCAAGACTTCATTACGATGACCCCCAGCTCCAGAAAATAT[t/C]AAAATGCATATTCCAGTATGGACATTCCAGATACGAACTGATTCATCTTTGCTTGCAGATACCACCAGTGATGGcTtCAGTGGCTGAGTCCTGATTTCAT	contig14256	286
AX-156984199	AGTAAGTATATATAATTTTTCATTACTTACTTAAA[A/C]TTGTGTGGTTTTAATTTTGTCACTTAGTTTAACTT	M	4	1	4	1	1	f	Fagus grandifolia	Contig8606_251	TCCCATTCCATTGGTTTCCAGTCATTCATCCCGTTGGCTTGCTTTTCCTGTTCATGTTTCAGTCTAGTAAGTATATATAATTTTTCATTACTTACTTAAA[C/A]TTGTGTGGTTTTAATTTTGTCACTTAGTTTAACTTTAATCAATTATCATGGCTTGAGATGTTGTTAATATAATAACCCAAGTCAATTATTGTTTTTTAAC	Contig8606	251
AX-156984210	GTTGATGGTAAGAAAGGGAAGCAAGGTGGGCCTGA[C/T]GGGGTTCAGGTTCAGGGTCCGGTTGGTGGGGGTAC	Y	4	1	4	1	1	r	Fagus grandifolia	contig02424_860	AGGCTGCGTTGGCTAATCCGGTTAAGATTATCGAAGGGAAGCAATTGAATTGCAAATTGGCCAACGTTGATGGTAAGAAaGGGAAGCAAGGTGGGCCTGA[t/C]GGGGTTCAGGTTCAGGGTCCGGTTGGTGGGGGTACTGGAAATGATGGTATTGGCATGGGTATGGGAATGGGGATGACTCAAGGTTCAATTCCCGGGTCGC	contig02424	860
AX-156984215	AACAATTGAGTGAACCTGCTGACTTGTTGAATGTA[A/C]AATAAAAATTTCTCCTTGAGTCGTCCCACAGGCAA	M	4	1	4	1	1	r	Fagus grandifolia	Contig6706_326	GATGCCAAAGCCCTTGAGTCATGTGAGAATGCAAGTGCAGTTACAAAGCCGAGGTGTGCTTTCCTAACAATTGAGTGAACCTGCTGACTTGTTGAATGTA[C/A]AATAAAAATTTCTCCTTGAGTCGTCCCACAGGCAAGGAGCTTTCCATCTGGTGAAACACTGAAGGCCGAAATTGTGTCACGAACTACAGTTTTTCGATCC	Contig6706	326
AX-156984221	CTGACTGCACCAGGCCCATGTGGGATGAAAACAGA[C/T]GAAGATTTTGAGGATGCCCCAATCTCCTTCATCGT	Y	4	1	4	1	1	r	Fagus grandifolia	contig08147_275	TTAGTCTTCAACTCTCGACAGAATGGGATTGAAGAAGACCCTCTCGGATTTGTGAAGCAACGTCTCTGACTGCACCAGGCCCATGTGGgATGAAAACAGA[t/C]GAAGATTTTGAGGATGCCCCAATCTCCTTCATCGTGTCGAAGTATTGCGTAACCAGCACCATGTCCATGACATCCTTGGCAGTTGTTCCAGGCACATTCT	contig08147	275
AX-156984222	TCTGGACATATTCATTAATTGGTTCAACTGTAAGA[C/T]GTTCCTCAATGAGAGTGTCAACAGACACCAAGTCA	Y	4	1	4	1	1	f	Fagus grandifolia	contig09253_298	TCCAGTAACAACACAGACAAACACATCCTCCAATTATATTTTGTTGAAGGCCACAaTATCACAGCTCTGGACATATTCATTAATTGGTTCAACTGTAAGA[t/C]GTTCCTCAATGAGAGTGTCAACAGACACCAAGTCATCCACAATAGTAAGCATTATCGTCAATTTCTTGATACCATACCCAACCGGTACAAGTTTAGATGC	contig09253	298
AX-156984248	CTCCATCTCAGCCTCCGGTTTCTTCTGAGGCTCCA[C/G]GGAGTCCTCCCGTGTCAATTGCTTCTCCACCTTCT	S	8	1	4	1	1	r	Fagus grandifolia	contig13767_214	GACCGTTGTTAAGACTCCGGTATCTCCACCGGCGAGTGCTCCGTCGCCGACAGTGGTGAAATCTCCTCCATCTCAGCCTCCGGTTTCTTCTGAGGCTCCA[G/C]GgAGTCCTCCCGTGTCAATTGCTTCTCCACCTTCTGAAGCTCCtGGGCCGGCTGAGAACGGTgCcGTTTTGAACAGAGTCGGGTTCGCTGGATCTGTGGG	contig13767	214
AX-156984249	TTGCCTATAGTTTCTCCTATCCAGAGCCATCCTCC[G/T]GACCCAGAAATTCCTAAAGAATTCTGGAAGTATAT	K	4	1	4	1	1	r	Fagus grandifolia	contig06318_1506	ACAATTCTCCCTACTATATCAGCAACACCAACTTTGTTTGCTATCTCCACCGTTGTTTCCACAAGTTGCCTATAGTTTCTCCTATCCAGAGCCATCCTCC[t/G]gACCCAGAAATTCCTAAAGAATTCTGGAAGTATATCACTGCGAATGTAATCAGACTCCACACCCTCCGTACTCACACACTGCTTTACAACCTTCAGAACA	contig06318	1506
AX-156984261	TGAGAGACTTGTTGATTCAAAAATATGGTTATCAC[A/G]AAGCCTGCATTCGCGTCCTCACAGAAGATGAGCCT	R	2	1	2	1	1	r	Fagus grandifolia	Contig15673_328	TTGTGGGGTTACTTATAAGAGGTGGAAATACAGGCTCAAGGGAACCATTAATGATGTGCAAAACATGAGAGACTTGTTGATTCAAAAATATGGTTATCAC[G/A]AAGCCTGCATTCGCGTCCTCACAGAAGATGAGCCTGAAAAATATACTCCAACGAAGAAGAACATACAATTTTACTTGAAATGGCTCGTGGATGGTTCGAA	Contig15673	328
AX-156984263	TAGCAGAATGGGGACGCTTTGAGGTGGGAATCGAA[C/G]TGTAATCACTGATATGGCTGTCATGATAGTTTGAT	S	8	1	4	1	1	r	Fagus grandifolia	contig03784_446	ATAGTCAAAACGGGCTCGTGATTGCCTAACCGAAGGTTCAGCATAACGAGGATGGACTTCCTCAATAGCAGAATGGGGACGCTTTGAGGTGGGAATCGAA[c/G]TGTAATCACTGATATGGCTGTCATGATAGTTTGATGGCTGTTCCATGTATCTGTCATAGCCATAATCATCGTAAGCGAGAGAAGATCTACGAGCAGCAGC	contig03784	446
AX-156984266	CGGATCAGAACTGATGTTGACCCGTGAGAAGGCAA[A/G]TACACCGCCAGAGACGGCTGAATATCCATGCACGA	R	4	1	4	1	1	r	Fagus grandifolia	contig13515_125	CcGGcACATATGACAGgaagCTATAACACACCCGAGGGtGCCACCTTcttCCCGCCTTTTtCTACCGgATCAgAACTGATGTTGACCCgtgagAaGgcAa[g/A]TACACCgCcAGAgacGGCTGAAtatCcatgCACGACTGACTTCAATCGTTTCCCTTTcAACAATTTCACgTgCTGTTTAACTCTCTTTCCAAAGTGCTTT	contig13515	125
AX-156984272	GCTCAAGATTTGTAGTTGATTGTGGCAGCTCATTG[C/T]GCAACCTCAAACACCCATTCATGTGGATCTCTTCT	Y	4	1	4	1	1	f	Fagus grandifolia	Contig9023_317	GAGAACTTCCTTGATAGGCTCCCATAACTTGGCCCTCTCCACATCACATATCACAAGCTTCAACTGCTCAAGATTTGTAGTTGATTGTGGCAGCTCATTG[T/C]GCAACCTCAAACACCCATTCATGTGGATCTCTTCTAAATTACATAACTCACCAATGTGTTTTGGCAAGTTTCTAATGCTTAGACAGTCAGATATGTCAAG	Contig9023	317
AX-156984276	TGGCCGTCAATTGTGCCATTGTCACCTGTGATAAC[A/G]ACGTCAGTGAGGTTTGTTCCAAAAATGAGACTGGT	R	4	1	4	1	1	r	Fagus grandifolia	Contig1253_1249	CGATCAGGTAAGGGCGTGTGTATTTTAGCTTTCCCCTGTGGAAGTTTTGCCACCAGAATGCTCCTTGGCCGTCAATTGTGCCATTGTCACCTGTGATAAC[G/A]ACGTCAGTGAGGTTTGTTCCAAAAATGAGACTGGTGTATCTTCCGGCTGCTGCGTCCCTACCTCGACCATAGGATGGCAATGGTTTCAACACGGGCCATT	Contig1253	1249
AX-156984285	TTATTCTCATTCTGATGGTTGTTGCTATTGTGATT[G/T]GTATGTGTCACTTTCCTATCGTGCGCACCCCTGTC	K	2	1	2	1	1	r	Fagus grandifolia	contig07234_593	ATGAGCCACCCTTCTTGTTGCTATCGTGCGCAGTCTCCGACGATGCCGCTGACTTGTTGTTGTTGTTATTCTCATTCTGATGGTTGTTGCTATTGTGATT[G/T]gTATGTGTCACTTTCCTATCGTGCGCACCCCTGTCCGGTGAGGCAATTCCCCTCACAACAACTCCGTTGCTTTGGCCTCTCATGGCACTTGAAGTCTCAG	contig07234	593
AX-156984294	AAAGGCTTCATCATCCAACGCAAGACAACTCTCCC[A/G]GGCCTCCCTGCAACACCAAGCAAGAAAAGACTAGG	R	4	1	4	1	1	f	Fagus grandifolia	contig07098_269	ACTGAAAaaaaaaaaGgAAAAaGAAAACCAAAACATAAATAAAACTGACTCATGCCAAAAaGAAAAAAGGCTTCATCAtCCAACGCAAGACAACTCTCCC[a/G]GgCCTCCCTGCAACACCAAGCAAGAAAaGACTAGGAACAGACCTCCACATTAGCTATAGCAGCTTCAGGATGGTAATGGAGTATTTCCTTCCACATCATC	contig07098	269
AX-156984298	AATATCAGATCTAGTCTCCAAGAAAGGACTGGTGA[A/G]AAATCGATCACCTGCAATTACTGCGACTCCCTTAT	R	4	1	4	1	1	r	Fagus grandifolia	contig10755_220	TTCTCAGTAGAAAGTCTTGACAAGGTCTCCCCATATCGACTGGTGAAATATGGACCAAAAGTAGAAATATCAGATCTAGTCTCCAAGAAAGGACTGGTGa[g/A]aaaTCGATCACCTGCAATTACTGCGACTCCCTTATTGCGATAATAGCTTGCGTTACTTAAACCTGAACCAAGGGAGTTGGCTTGCATATTAGCTTCCACT	contig10755	220
AX-156984308	ACGTACCCGACGATCTTTCCGTTGTAGTCCTCGGC[C/G]ACATAGAGGAGCTGTGGCCATGAGAGGATGTGATA	S	8	1	4	1	1	f	Fagus grandifolia	contig09839_735	GCAACACTGCAAGGGAAGTGATGTGGCCGTGACACTCGGTGCTTTCCTCTTCCATCTTGGCcAGCACGTACCCGACGATCTTtCCGTTGTAGTCCTCGGC[g/C]ACaTAGAGGAGCTGTGGCCATGAGAGGATGTGaTAGAGATAGTACTTCATCTGGTAATTCTCTGGGAGACAGAAGAGATTGCAGGTCTGCATGGCCAAAa	contig09839	735
AX-156984309	CACCCCACCCTCTCTCCAAACCAATCTCCTGGAAC[C/T]TGTGCTCAAACTTAGAGTAAGGTGTTTCAGGGGCA	Y	4	1	4	1	1	r	Fagus grandifolia	contig02392_1986	TGGATCTGGAGCCTCAAGAAGATCCAAAAGAAGTTGGATCATTCCTAGTACGCGCTCAGCGTTATCACCCCACCCTCTCTCCAAACCAATCTCCTGGAAC[T/C]TGTGCTCAAACTTAGAGTAAGGTGTTTCAGGGGCAAGAGTAGTCAGATACTCCTCTGCCTTCCTGAGTACATATTGGAGGGCATTTACGTTCTGAATTCG	contig02392	1986
AX-156984316	AAACAAAACCCTTTCGGCTTCCCCGTCGCCTTATC[A/G]AGCCCCAACGGGCCTTCCTCGATCGCTCCATACTT	R	4	1	4	1	1	r	Fagus grandifolia	Contig2698_936	CTTCAAAATTCTTATGCGGCTCTTCGAGCGCCTTCCTTGCACTCTCAACGGACTTATACACGAACAAACAAAACCCTTTCGGCTTCCCCGTCGCCTTATC[G/A]AGCCCCAACGGGCCTTCCTCGATCGCTCCATACTTTGAAAAGAAAGTAAGCAGCTTCCGTGGATCCAAATCGGCACTCACATTACTCACATATATCTTCT	Contig2698	936
AX-156984319	CTATAGAATGCAATTCGGGTCCTCTCAGCCTTGGC[C/T]GTGAAGTTCAGATCAGCACTCTGAAAGGTAGAGTT	Y	4	1	4	1	1	f	Fagus grandifolia	contig07503_369	TCACATCATCCACCACCGGCCCACATAGTGAGCTCATGTCATCACTCCTTGTATTGTAATAAACACTATAGAATGCAATTCGGGTCCTCTCAGCCTTGGC[t/C]GTGAAGTTCAGATCAGCACTCTGAAAGGTAGAGTTAGAATTAGGCGTGTAATGGATGTTTTGGGCTTGGTCTCCAGCAAAGGCCATGATGGCAAGTGGTG	contig07503	369
AX-156984320	GAAATGCTTCTAGCAGCCTCGGAATCATTAGCTGC[A/G]CTAGTAACAAAGGAAAACTTTGATCAGGGGTTGAT	R	4	1	4	1	1	r	Fagus grandifolia	Contig308_1684	ATGCTTACATTTTCCCTGGACTTGGTTTGGGTTTGGTAATCTCTGGAGCAATTCGCGTGCATGATGAAATGCTTCTAGCAGCCTCGGAATCATTAGCTGC[G/A]CTAGTAACAAAGGAAAACTTTGATCAGGGGTTGATATATCCACCATTTTCAATTATCAGAAAAATTTCTGCTCATATAGCTGCTAATGTAGCTGCCAAGG	Contig308	1684
AX-156984328	GTTGCCGTTCAGAATCTGCATCGCGGTTACGGAAT[C/T]TTAACCGTATTCCCTTTCGATAGGCCGTGCGAACA	Y	4	1	4	1	1	r	Fagus grandifolia	contig06258_743	TAAGCTGTAAAGGAGAAAAGATAACTCTTCCCAGGgCCCTCACCGGCGTCTCCAAGTTCATTTACGTTGCCGTTCAGAATCTGCATCGCGGTTACGGAAT[T/C]TTAACCGTATTCCCTTTCGATAGGCCGTGCGAACAAGCGCACACTTTAAAaCGGAGTTtCCCTATCTCTTAGGACCGACTCACCCATGTCCAACTGCTGT	contig06258	743
AX-156984336	TTAAGGGTCGGTGAAGGTGACGCGTGCAAGAGCGC[A/G]TGTGAGGCGTTTGGAACTCCGGAGTACTGTTGTAG	R	2	1	2	1	1	r	Fagus grandifolia	contig07668_538	GCGGGTCGGGTCTATGTACTCCGACCGGGTGCGTCACAGATCTGAACCAACAATGCCCAGCTGAGTTAAGGGTCGGTGAAGGTGACGCGTGCAAGAGCGC[g/A]TGTGAGGCGTTTGGAACTCCGGAGTACTGTTGTAGCGGCGCGTATGGCTCACCTGCCACGTGTAGACCGTCCATGTACTCCGAGATGTTCAAGGCCGCGT	contig07668	538
AX-156984345	GGAGTGTTCCGAACCACAGCTACCGTCTACATTTG[C/T]GAAGAACTATAGTGCCTGAATCCAAAGTGCCAAAC	Y	4	1	4	1	1	r	Fagus grandifolia	Contig7755_344	TACTTCCACCGAGTTRCCTGAGATCACACATACAACTGTCATCTAGTGCATATAACGTACACGGTGGAGTGTTCCGAACCACAGCTACCGTCTACATTTG[C/T]GAAGAACTATAGTGCCTGAATCCAAAGTGCCAAACCTACTTTAAAGGAGAGCACTGACTCAGACAACACTCTTTTTACTGGGGTTGTGGGCGTGTCTGGA	Contig7755	344
AX-156984349	ATTGTTAACAGTCATGCTGAGATGGACTCTCCTTG[G/T]TAATCAGGTCCAGCCATAATGGTCTTGGCTAGATG	K	4	1	4	1	1	r	Fagus grandifolia	contig14246_359	ACAAcATGTGTCAATCCATCTTCCATgAAAAGATGCCTATACTTTTCAGATTTGGCCAGCTCCAAATTGTTAACAGTCATGCTGAGATGGACTCTCCTtg[T/G]tAATCAGGTCCAGCCATAATGGTCTTGGCTAGATGATGATATAAtAACACTACCTCCAGAGCATATGATATTATCGAcggATAtATCATCAttaGAACcT	contig14246	359
AX-156984354	TCTATCTTCTTCACATCCCTTAGAGACTCATCAAC[C/G]AGAAGCTCCACCAGCTTCCCACCGTCCGGTTCAAT	S	8	1	4	1	1	r	Fagus grandifolia	Contig2055_1563	CGCTGAGCACATGGACCCATTGAAGATCAATGCTAGAGAGCTTGATTCTCGGAAGAGACAAAGCCTCTATCTTCTTCACATCCCTTAGAGACTCATCAAC[G/C]AGAAGCTCCACCAGCTTCCCACCGTCCGGTTCAATCAAACCGGACGAAACCCGGAGCCTCCGCTGGTGGCCTTTTCGGCCGGAAGGTATCGATACCGATA	Contig2055	1563
AX-156984355	CAAAACAACAAAAATAAATAAAAAACACATCTTTG[A/C]TTTGGCATTCGAAATGGGATTTGTATAACCCGTTC	M	2	1	2	1	1	r	Fagus grandifolia	Contig1996_496	CCGGGTTGAAGACATTGTTAGGTGGGGAGTTTGGCTGGGGCGGCACATCTGTAAAACCATAACGTCAAAACAACAAAAATAAATAAAAAACACATCTTTG[A/C]TTTGGCATTCGAAATGGGATTTGTATAACCCGTTCCTCAACGGTAAGACTTCTGGAACCTAGCCCTGGCACCACGACCACCAAACTTCTTGGGCTCGCAG	Contig1996	496
AX-156984358	CATACTGGAGACATAGGGTTGTGGTTACCTGGAGG[C/T]CGTTTAAAAATTATTGATAGGAAGAAGAACATTTT	Y	4	1	4	1	1	f	Fagus grandifolia	Contig6961_604	TTTTCAAAGGTTATCACAAAGATGAAGTGCAGACGAAAGAAGTGATTGATGAAGATGGATGGCTTCATACTGGAGACATAGGGTTGTGGTTACCTGGAGG[T/C]CGTTTAAAAATTATTGATAGGAAGAAGAACATTTTCAAGTTGGCACAGGGAGAGTACATAGCTCCGGAGAAAATTGAGAATGTATATGCAAAATGCAAGT	Contig6961	604
AX-156984360	GAGCTTGTGCTGGATACGGAGATGTCGCCTGAGC[A/T]GCTGTTGCTCCTGGAGTCCTCAGTAATGAGTATGG	W	4	1	2	1	1	f	Fagus grandifolia	Contig7969_484	GGAGAGGCGGGTTCCACTAGCATCGTAACGGCGGATTCCGAGAGCAGGATCGTCTGAATCTCACCRGAGCTTGTGCTGGATACGGAGATGTCGCCTGAGC[T/A]GCTGTTGCTCCTGGAGTCCTCAGTAATGAGTATGGAAGATACGCCTGAGCTAGTTGATGCTAGGTCCGTGTCGAGGAGAGAGTCGACTCGCTCGAGTTTC	Contig7969	484
AX-156984372	TATAAAAGGACACCGATAAGATATGCAGCAAACCC[A/G]GAAGCATTTCATGGATGAAAATCAGCATCAATTTC	R	4	1	4	1	1	f	Fagus grandifolia	contig08309_395	CTAGAAATAGAGTTCTTCAAAGTGCAGAGATGTCCTAATGCCATGCCTCCCAGCAAATTTAACAATATAAAAGGACACCGATAAGATATGCAGCAAACCC[G/A]GAAGCATTTCATGGATGAAAATCAGCATCAATTTCAGCACATGGAACTCTACCCCCATCAAATTTAGATTTTATCAAGTTTCTCTGCCTTGACAACAGGG	contig08309	395
AX-156984379	TAGGGTTTAACGGCCGGTAGAGCCCCGCACTTTTG[C/T]GGGGTCCGGTGCGCTCCCGACGTCCCTTGAAAATC	Y	4	1	4	1	1	f	Fagus grandifolia	contig00529_383	GGCCCCGGGAAGAGTTCTCTTTTCTTCTTAACGGTCCATCACCCTGAAATCGGTTTGTCCGGAGCTAGGGTTTAACGGCCGGTAGAGCCCCGCACTTTTG[T/C]GGGGTCCGGTGCGCTCCCGACGTCCCTTGAAAATCCGCCGGAAGGAATAGCTTTCACGCCAGGTCGTACTCATAACCGCAGCAGGTCTCCAAGGTGAAAA	contig00529	383
AX-156984380	GCAAATCCTAGCTCAGAGAGCTTCAAATGAGCTTC[C/G]GCATAATCAGCAAAGAAGGCATCCTCATCCGCGGC	S	8	1	4	1	1	r	Fagus grandifolia	Contig453_453	AGAAAAGGCAAGCAGGGAATGACACCATCCTTTACGTCCCATTCTTCCAAAGCGCTTAAGCTTCAGCAAATCCTAGCTCAGAGAGCTTCAAATGAGCTTC[G/C]GCATAATCAGCAAAGAAGGCATCCTCATCCGCGGCATATTTGTCAACAAGAGGGCGGAAGACGGGGTCAGAGAGAAGTGCCTTGTCAGTTGGCAGCTGCA	Contig453	453
AX-156984391	TCTGCTGTTGAGGGCTGTGATGGGGTTTTCCATAC[C/T]GCATCTCCCTTTTATCTATGATGTCAAGGACCCAG	Y	2	1	2	1	1	r	Fagus grandifolia	Contig3508_329	TTGATGGTGCTAAGGAGAGACTTCACCTGTTCAAAGCAAATCTACTGGAAGAAGGTTCTTTTGATTCTGCTGTTGAGGGCTGTGATGGGGTTTTCCATAC[C/T]GCATCTCCCTTTTATCTATGATGTCAAGGACCCAGAGGCAGAACTACTTGATCCTGCAGTGAAGGGAACACTTAATGTTCTTAACTCATGTGCGAAATCT	Contig3508	329
AX-156984392	TGAAGCATAGTATAATAAAACTATGTGCCATGTGC[C/T]GGTTTCATGGATGGGTTCATTATCCCGTTTTTCTT	Y	2	1	2	1	1	f	Fagus grandifolia	contig07858_976	TGCTTGATTATGGTGGTGGTTTTGTCAACtAGAGCAAATAAATGGTGAAGAAAGTTGTTTCAGATTGAAGCATAGTATAATAAAACTATGTGCCATGTGC[t/C]GGTTTCaTGGATGGGTTCATTATCCCGTTTTtCTTCCCATAAAGCTAGAAGAATCTCTTTtATTTGTTTGCCGTGGGCTgCCTCTCTTCTGGAGATAACA	contig07858	976
AX-156984404	TATCTTGATGCTGCAATATAAACACCTGTGGACTC[A/G]ACGATAGCAACAAAAGCAGAACCTATCATTGCAAA	R	4	1	4	1	1	r	Fagus grandifolia	Contig2886_1074	TGCCTATTCCCTGCCAGCCAACACCACGGCTGAGTACGGAAGGAGGCACATGTGTGGCACTCCCATATCTTGATGCTGCAATATAAACACCTGTGGACTC[G/A]ACGATAGCAACAAAAGCAGAACCTATCATTGCAAAAGCATCTCCAGCATTAAATGTAGGACGTCCCCATTGAAACGGATATGGTACCTTAATCCAATGGG	Contig2886	1074
AX-156984405	GATCAGACAAGTGTCACTCATCTTTTCCCCATCAC[A/C]AAGTATCTTGGGTTGTTGGCAACTGGCATGACAGC	M	4	1	4	1	1	r	Fagus grandifolia	contig10140_260	TTGGTGTACGAGGAAAGGATTCAGTTTGTGTTGTGACTCAGAAGAAGGTCCCGGACAAGCTTTTGGaTCAGACAAGTGTCACTCATCTTTTCCCCATCAC[A/C]AaGTATCTTGGGTTGTTGGCAACTGGCATGACAGCTGATGCAAGAACCTTAGTTCAACAAGCGAGAAATGAAGCAGCTGAGTTTCGCTTCAAATATGGAT	contig10140	260
AX-156984438	AAAAGCATTGCCATGTCAGTTGCTATGACCATAGA[A/G]TTCACTCTTTTCATTGGAAACATGATGTACACATT	R	4	1	4	1	1	f	Fagus grandifolia	Contig1888_526	CGGAAACGGGCAAAATCCCGATTTTCCCGCCGGAAATTCTCTTAGCTGCCGAGTTCGCCACGATGAAAAGCATTGCCATGTCAGTTGCTATGACCATAGA[G/A]TTCACTCTTTTCATTGGAAACATGATGTACACATTTCCCAACTCTAACTCCTCGTCGGCGCCGAGGGCGGAGAATCTTCTGCCAATGTGAAGGGAATGAG	Contig1888	526
AX-156984445	ACCCCAAGGCCTCTAATCATTCGCTTTACCTCATA[A/G]AACTGATGTGAGTTTCTGCTATCCTGAGGGAAACT	R	2	1	2	1	1	f	Fagus grandifolia	contig06258_1357	CGCTCAATTAAGTAGCAAGGACTTCCTACATATTTAAAGTTTGAGAATAGGTTAAGGTTGTTTCAACCCCAAGGCCTCTAATCATTCGCTTTACCTCATA[G/A]AACTGATGTGAGTTTCTGCTATCCTGAGGGAAACTTCGGCAGGAACCAGCTACTAGATGGTTCGATTAGTCTTTCGCCCCTATACCCAAATTTGACGATC	contig06258	1357
AX-156984448	ATAAGAGCAGGAGAGTTTGAGAAATTCTTGACATC[C/T]GGCTTTTACTTGCATGCAGTATTTGTTCTTTTATT	Y	4	1	4	1	1	f	Fagus grandifolia	contig07460_1193	AAGAAGTGAAACTCCATTATAGCAAtGAAcTGCAaGGATGCAggggCACATTTGTtACCCGGgTtATAagAGCAGGAGAGTTTGAGAAATTCTTGaCATC[T/C]GGCTTTTACTTGCATgCAGTATTTGTTCTTTTATTCCTTgTATGGTATTGGCTCTTATTTTATAATAaCCAGGCTATGTTGGCATTTGGATGTTATATGA	contig07460	1193
AX-156984453	GTGAGCGTGGCTATGTGAAGAGTAGATCTCTGCCT[A/C]TCGAGACCCTCATCGAAATACTCAAGCAGAAAACT	M	4	1	4	1	1	f	Fagus grandifolia	contig07698_671	tcagcaTCACCATCACCATCGTCACCATGAAGAAGAGGATGACAGAGATGtcGAAATTTCTTATGGTGAGCGTGGCTATGTGAAGAGTAGATCTCTGCCT[a/C]TCGAGACCCTCATCGAAATaCTCAAGCAGAAAACTGGTAAAGATGACATTGATGTTGGGAAGCTGAGGCCGACCCTTTACAACATCTTTGGGGAAGATGC	contig07698	671
AX-156984458	AAGAGCCTTGCTCCTACCTATGAAAAGGTAGCCAC[A/G]GCATTTAAACTTGAGGAAGATGTAGAGATTGCTAA	R	4	1	4	1	1	r	Fagus grandifolia	Contig5069_586	AGGTTGTGTTGGATGAAACCAAAGATGTTTTGGTTGAGTTCTATGCGCCGTGGTGTGGTCATTGCAAGAGCCTTGCTCCTACCTATGAAAAGGTAGCCAC[G/A]GCATTTAAACTTGAGGAAGATGTAGAGATTGCTAATGTAGATGCTGACAAATACAAGGATCTAGCGGAAAAGTATGGTGTAAGTGGGTTTCCTACATTGA	Contig5069	586
AX-156984459	TAGGGACCACCGACCATGGTGACGAGGTCACGTGC[A/C]GCGACAGCTAAGATGTCGGCGCATGAGACGGTGTT	M	2	1	2	1	1	r	Fagus grandifolia	contig09513_723	GcTTGCCTTCGACATAGTTAGATTTAGAAACCAAcccATCTTTTCGACCCAAGAGTACGTTGTAGTAGGGACCACCGACCATGGTGACGAGGTCACGTGC[c/A]GCgACAGCTAAgATGTCGGCGCATGAGACGGTGTTGGGACAGGCTAGCTCCAACGCGGTCTTGGCGCGTACCACCACGTCGAAGGCGTCACCtGGGAGAG	contig09513	723
AX-156984461	ACAATCAACAGTACACCAATTGCTGCAAGGGCGGC[A/G]TGTTGGGATCATGGGCACAGGATCCCTCAGGTTCA	R	4	1	4	1	1	r	Fagus grandifolia	contig10448_243	aGGAGGcGTACCTCACTGCTGTAAGAGGAATCCCACAGTTGTTGACTTGCTCCCTGGAGTTCCTTACAATCAACAGTACACCAATTGCTGCAAGGGCGGC[g/A]TGTTGGGATCATGGGCACAGGATCCCTCAGGTTCAGTCTCTGCCTTTCAGGTGAGCGTTGGACTCGCTGGCACTTCTAATAAAaCAGTGAAGCTGCCCAA	contig10448	243
AX-156984464	GAGAAGTGTCAAGGAAACAAGAGATATTGAGAAAC[G/T]ATAATATTTTATATTTGGACCCGGCGTGATGGTTT	K	4	1	4	1	1	r	Fagus grandifolia	contig06556_1607	GGACCAGGCTGACTACATTAGCGTGCCTGTGGAGGGTCCTTACAAGCCTGCTCACTACAGGTACTGAGAAGTGTCAAGGAAACAAGAGATATTGAGAAAC[t/G]ATAATATTTTATATTTGGACCCGGCGTGATGGTTTATTTTTCAATTTTATGACTTTTATTAGGATGGTAGGTTTTGAATTTTTTTAGGGGCTGTGTTTGG	contig06556	1607
AX-156984469	GAGTGCAATGGCATAAGCCCGCCTGACTGCGAGAC[G/T]GACAAGTCGAGCAGAGACGAAAGTCGGTCATAGTG	K	2	1	2	1	1	f	Fagus grandifolia	contig08301_672	CGCCTCCTAAAGAGTAACGGAGGCGCGCGAatGGtGGgCTCAGGCCGGTTGGAAACCGGCTGTTAGAGTGCAATGGCATAAGcccGCCTGACTGCGAGAC[T/G]GACAAGTCGAGCAGAGACGAAAGTCGGTCATAGTGATCCGGTGGTCCCTCGTGGAAGGGCCATCGCTCAACGGATAAAAGGTACGCCGGGGATAACAGGC	contig08301	672
AX-156984473	TGGATAATCTACCAGGTCTCAACACTCAAGGCTTA[G/T]CTTTGTCTCGCGTTGACTATGCACCATATGGATTG	K	4	1	4	1	1	f	Fagus grandifolia	Contig654_410	CTCCGGACTCAATGTTCCTGGAAACACTGAAAATAAACTCGGATCTGATGCCACTAATGTGAACGTGGATAATCTACCAGGTCTCAACACTCAAGGCTTA[G/T]CTTTGTCTCGCGTTGACTATGCACCATATGGATTGAATCCTCCTCACACTCACCCTCGTGCAACTGAGATTCTACTAGTCGTAGAGGGTACTCTCTACGC	Contig654	410
AX-156984474	ACATGCTGGTAAGGAACTATGGTCAAGTCCACGAA[C/T]GTTATCTAGTCCACGGGGCGGCCCACGTGGACCAC	Y	4	1	4	1	1	r	Fagus grandifolia	contig11884_394	CCATTTGAGACAATATATGGAAAATGCACACGAGATAGCTCTGATACTCAGCCACAGCATGAGCCACATGCTGGTAAGGAACTATGGTCAAGTCCACGAA[C/T]GTTATCTAGTCCACGGGGCGGCCCACGTGGACCACCACCATACGGTCCCCCTCCAGGACCTCCTGGGCCACCACCATCCCATTTCTTGGCAGCACCTGAG	contig11884	394
AX-156984477	TTCTTGTCATTTTTCTTATTGTTCTTAGACTTATG[C/T]GAGCTCTTGTTTTTAACCGAGTGTGACATTAAAGT	Y	4	1	4	1	1	r	Fagus grandifolia	Contig1868_440	GAGATTGTTTCTTGTCCTTGCCACTGCCCCCTTGGGAAGAGTTCTTATGCCCTTTCTTTCCATTTTTCTTGTCATTTTTCTTATTGTTCTTAGACTTATG[T/C]GAGCTCTTGTTTTTAACCGAGTGTGACATTAAAGTGGGAACTGGATCATACACATCAGGAGCCCATTTCACAGTCAGTTTCTCCCGCAGAATCCCCAGTT	Contig1868	440
AX-156984489	AACAACAACATCAACATTGACGATGAGGATGACCG[A/T]CTGGATGGTGCTGCTGAAGATGATAATTTGATGCC	W	4	1	2	1	1	r	Fagus grandifolia	Contig1535_1453	CTCATTCCGAACAACAGAGACGGGTTTTCGATGTGGATGGAGAAGAATTGCAAGCGAGTTCTTGGAACAACAACATCAACATTGACGATGAGGATGACCG[A/T]CTGGATGGTGCTGCTGAAGATGATAATTTGATGCCGATTGTGGAGAAATCGGAGCGAATCGAGAAGGTTTCAGGGGATAATTCGGAGCGATTGCAGGCAC	Contig1535	1453
AX-156984491	TTGAGTTCGCTGCAGTCGGTTTTGTCGGGTGGGGC[C/T]CCGCTTAGCAAGGAAGTGATAGAGGGATTCGTGGA	Y	4	1	4	1	1	r	Fagus grandifolia	contig07213_648	CaCTCGTGCCACCAATATTGATAGCGCTGGTGAACGGGGCGGATCAGATACGGTCCAAGTACAATTTGAGTTCGCTGCAGTCGgTTTTGTCGGGTGGGGc[t/C]ccGCTTAGCAAGGAAGTGATAGAGGGATTCGTGGAGAAGTATCCAACGGTGACGATTCTTCAGGGATACGGGCTGACGGAATCGACGGGAGTCGGGGCGT	contig07213	648
AX-156984496	ATCCACCCATCCTAAATCCTTCCAAACTGCAATAC[A/C]AGGCAATGGTGTGCCCAGAGGCCATGCAAGCAGAG	M	4	1	4	1	1	f	Fagus grandifolia	contig07476_160	GAGAGGATAGTGACCAGGTAgTGTAACATCATAaCATCCCTCTCCATGGTAAAGATCAcaGAGCTATCCACCCATCCTAAATCCTTCcAAACTGCAATAC[c/A]aGGCAATGGTGTGCCCAGAGgCCATGCAAGCAGAGGCAAGGCATCACAAAACTATACCTTTTCTTTCAACCATAAaaGAAATGACAAAAGAGAaCACTCA	contig07476	160
AX-156984507	GTCTCACGTAATGATCGTAAACATATGCAGCGCCA[C/G]TGAAGTATGGGAAGACCAACCAGCACGTCAAAAGC	S	8	1	4	1	1	r	Fagus grandifolia	contig11753_372	ATCTGGCTTATCCTTCTTCCCTGGAACATACCAGATGTTtACAGTCTGTCGGTTGACAAAGAAAGGTCTCACGTAATGATCGTAAACATATGCAGCGCCA[C/G]TGAAGTATGGGAAGACCAACCAGCACGTCAAAAGCAGCTTTGCATATGGCCAGAAAGGAATCCATTCAAGGAGTTTGGCAAAGGTGAGCTCAAAGAGCGT	contig11753	372
AX-156984515	TTGTTTGGTATTGGTAGTTTGGATTTTTATGGGGG[A/G]ATTGAGTGGGCTAAAATGTTGGTTTGATCATTTTT	R	4	1	4	1	1	f	Fagus grandifolia	Contig17240_256	CCGATCTGGGTCTGCAATTCAAGCCACAAAGTGAATTGGGTCTCTCTCTCTCTCTCTGCTTTGGTTTGTTTGGTATTGGTAGTTTGGATTTTTATGGGGG[A/G]ATTGAGTGGGCTAAAATGTTGGTTTGATCATTTTTCTGGTAGAGATCTTACGTAAACATTAGTGGGTGTTTGGTCTTTTCCGGTTTTTTTGCTTTTATAT	Contig17240	256
AX-156984524	AATGGTGCGAATGGAAGGAAATACTTGGTTCCATC[A/T]CTCTTTGACCCTTCTACCAAATCTTGTTCAACACT	W	8	1	4	1	1	r	Fagus grandifolia	contig01243_187	gagcttacccTGgCTACGCTGGggACcTCTtGgTGgACCcTACGAGTGgTGCTAGCTATAaTGCAAaTGgTGCGAaTGgAaGgAAaTACTtGgTtCCATC[T/A]CTCTTTGACCCTTCTACCAAATCTTGTTCAACACTGGTCTGAGGGATGAATATGAAACGTGCCTACACGTTATTGTATACAAAATTACAAATATGTTAGA	contig01243	187
AX-156984528	TATTCTCCTCCGACAATGTTTCTGCCATTGAAGGC[A/G]TTGTTAAAGAGGTAGGCAATGCATGTAAGGAGTGG	R	4	1	4	1	1	r	Fagus grandifolia	Contig3301_136	TGAACACAGGCCAAGAATCTCCTACATCGAAGGTGAAGGCGTTCCATTAATTGATCTTTCTCCAATATTCTCCTCCGACAATGTTTCTGCCATTGAAGGC[G/A]TTGTTAAAGAGGTAGGCAATGCATGTAAGGAGTGGGGGTTCTTCCAGGTGATCAACCATGGGGTGCCTTTGGAGAAGCGACAGAAGATTGATGGTGTGTC	Contig3301	136
AX-156984534	TATCAACAAGGACAGTTCCTAGGAGTTTGTGGACC[A/G]CAATACAGTCTTTTAGTTTCCATTCCCCGACTGGT	R	4	1	4	1	1	r	Fagus grandifolia	Contig13082_829	CTCAAGGTATGTAGAGTAAGGGAAGTACTCTGCACAACGCACCTTCCATCTCAATGCAGCTTCATTATCAACAAGGACAGTTCCTAGGAGTTTGTGGACC[A/G]CAATACAGTCTTTTAGTTTCCATTCCCCGACTGGTCCAAGCGCTCCATTTTTGGGTGCTATGTTGTTAGTTGACTCTTCAATTAATTTAATGGCCTCTGG	Contig13082	829
AX-156984547	ACGAGCGCAACCCTCGTCCTATGTTGCCAGCGCGT[A/T]ATGGCGGGAACTCATAGGAGACTGCCGGGGTCAAC	W	8	1	4	1	1	r	Fagus grandifolia	contig02220_192	GtcgtaCACAGGTGGTGCATGGTtGTCGTCAGCTCGTGTCGTGAGATGTTGGGTTAAGTCCCGCAACGAGCGCAACCcTCGTCCTATGTTGCCAGCGCGT[A/T]ATGGCGGGAACTCATAGGAGACtgCCGGGGTCAACTCGGAGGAAGGTGGGGATGACGTCAAATCATCATGCCCCTTATGTCCAGGGCTTCAAACATGCTA	contig02220	192
AX-156984548	GGGAGTAGAGACCCGGGTCTCGCCACGGGTCTGAA[A/C]ACGTGCGACGGTGACATACCGGGTAAACTCGAATC	M	4	1	4	1	1	r	Fagus grandifolia	contig08450_557	GGGATAGACAAAGTGAAGTCGGTGGATCCGTTGTTGAAGACGACGTCTCAACCGGTTGAGGCGTTGGGAGTAGAGACCCGGGTCTCGCCACGGGTCTGAA[A/C]ACGTGCGACGGTGACATACCGGGTAAACTCGAATCGCTCAAATCGGATCCGGAAGGGCTACTCGGATTCAAGTAAAGACCCGAACCCGAAACATTCGTGC	contig08450	557
AX-156984550	TAGAACTCAACCAAAACATCTTTGGTTTCATCCAA[A/C]ACAACCTCATTAAAATTATCAGCTGTGAGCACCAC	M	4	1	4	1	1	f	Fagus grandifolia	contig07650_836	TAAATGCcGTGGCTACCTTTTCATAGGTAGGAGCAAGGCTCTTGCAATGACCACACCACGGcGCATAGAACTCAACCAAAACATCTTTGGTTTCATCCAA[A/C]aCAACCTCATTAAAATTATCAGCtGTGAGCACCACTACATTGGATGGAACTGTAGCTATCTTCACATTAGTTCCTCCTTCGGTATTCACGAACTCAGCAA	contig07650	836
AX-156984552	CCATATATGAGAGTGATTGAGGACCCTCTGAGAAA[C/T]GATCCTGTTACTCACAACGTAGGTGCTCTTTCTCC	Y	4	1	4	1	1	f	Fagus grandifolia	contig03134_1439	TCACTGGTAGTCTAAGGGATAATCTTTTGCCGGTTgaGgTGCtCAAGGAAGAGAGAGCAAAGTACCCATATATGAGAGTGATTGAGGACCcTCTGAGAAa[c/T]GATCCTGTTACTCACAACGTAGGTGCTCTTtCTCCACCGAGGTtGCCATtCCCAAAGAACCtGGGAaGaGGaCAAACCACAGCAAaCTCAGATAGTGGAA	contig03134	1439
AX-156984554	CCTGATCGTGGCCTCATTCTTGCATTCAAAACCAT[C/T]GCTACTATGTCTGATAGGTTGGGCCTTGTTGCAAC	Y	4	1	4	1	1	f	Fagus grandifolia	contig08660_464	CGAACGGGGCGACGGGGgAGTTTCTGTCGTCTTCGCTTGGCCGCTGGCAGAATCGCGGCTCGAACCCTGATCGTGGCCTCATTCTTGCATTCAAAACCAT[C/T]GCTACTATGTCTGATAGGTTGGGCCTTGTTGCAACCATTAAGGACCGGGCTAATGAGATATATAAGCGGGTGGAAGATCAAAAGTCTAGTAGAGGAAGAA	contig08660	464
AX-156984563	GGCATTGGGTCTTTCAAGTGGAACAAAGGATCCTT[A/G]TTCTCTAACAAGGATTCTAGCTCACAAAGGATGTT	R	4	1	4	1	1	r	Fagus grandifolia	Contig1323_1517	AGAGGTTTCCAGGGACTCCAAGCAGTAGTGACTCAAAGAGGCGACTTTCATTCCCTTTGACACAAGGCATTGGGTCTTTCAAGTGGAACAAAGGATCCTT[G/A]TTCTCTAACAAGGATTCTAGCTCACAAAGGATGTTAGACAAGAACCAGTCACTTCAATCTGTAGGGGATTTGAGTGTGGATTCAACGGTTTCTCTACCTG	Contig1323	1517
AX-156984569	CAGAGCTGATTCTGTAACAATATGTTCAACTGGAC[G/T]AATAATTCTTGACATTTGTGGAGGACAACCTGGCT	K	4	1	4	1	1	r	Fagus grandifolia	Contig6813_1693	ATGTTAATCAAGAGAATGGCACTAGTCTGGCAACATTTCCTAATAGCAATCCTGCAGCCTCAGCTCAGAGCTGATTCTGTAACAATATGTTCAACTGGAC[G/T]AATAATTCTTGACATTTGTGGAGGACAACCTGGCTATGGTTTTCTCTGCACCTACAAGATTCCTCCTTCCCTCATTCTACTTGCTTTGTTATTTGTCTTA	Contig6813	1693
AX-156984571	CTCATCTCCGTGGCCTAGGAGGTACCAAGAACCCC[A/G]AGGCAGCGTCACAAGCTTAGCACTGCATCAAGACG	R	4	1	4	1	1	f	Fagus grandifolia	contig14395_111	CCAACAAACATGTAACAATAaGGGATGGGACTGTTTCACAAATTATTTTGTCTTTCCAGCAGCTACTCATCTCCgTGGCCTAGGAGGTACCAAGAACCCC[A/G]aGGCAGCGTCACAAGCTTAGCACTGCATCAAGACGGACTCACTTACAAGTTACAATATGGAACATGAACAAATACTTTTtCTTGGGGCCTCATCAACCTT	contig14395	111
AX-156984572	TGCTCGTCTCAAAGATTAAGCCATGCAAGTCTAAG[G/T]ATAAATAAATTAAATGTGAACCTGCAGACGGCTCA	K	4	1	4	1	1	f	Fagus grandifolia	contig05552_110	AGTCTTCATAGGgCAATTGTCACtgCTTATGGaCCCGAACCTGGGTGATCTATCCAGTAGTCATATGCTcGTCTCAAAGATTAAGCCATGCAAGTcTAAG[G/T]ATAAATAAaTTAAatGTgAaCCTGCaGACGGCTCATTAAATCAGTTaataTCTAgagAGctAgagTtAaTACGgATAACTGTAGTAATTCTAGAGCTAAT	contig05552	110
AX-156984573	GGTTTTAGCATCAGAAGCTCATCTCCAGTGTGATC[G/T]GTTATGTAGTGGAGCCAACCATGCCATTCTGGTGG	K	4	1	4	1	1	r	Fagus grandifolia	contig13996_345	AATGGTAGATATACTCATCACCCTCTCCTGAAAAGTTTtGCTTGTGCTCAATGCCATACCTCTGTGGTTTTAGCATCAGAAGCTCATCTCCAGTGTGATC[G/T]gTTATGTAGTGGAGCCAACCATGCCATTCTGGTGGCACCTGAGAAGCATTGTAGCGACCCTTCTCTGCATATTCCACCCACCTGTGTCGCCCATACTGAG	contig13996	345
AX-156984603	TCTTCTTGCCTCCATCAGAATCATCGGAATCACTA[A/C]TTCCTCTCTTCCCACTCCTCTTCTTAGACCTCCCT	M	4	1	4	1	1	r	Fagus grandifolia	Contig1656_541	TCGCCGCTCACGCTCATAATCATCATCTGAGGACTCATCCCTCTTTCTCCGCCTCTCCTTTCTCTTCTTCTTGCCTCCATCAGAATCATCGGAATCACTA[A/C]TTCCTCTCTTCCCACTCCTCTTCTTAGACCTCCCTCTCTTCTTCCTCTTCTTAGAATCTTCATCCGACTCATCTTCATCCGAATCCTTCTTCTTTCTCGA	Contig1656	541
AX-156984613	TTCTCAATAGATACCTCAAGACTCCAACGCCTTTC[C/T]AGGGAAACATTTCTGCTGCGAGACTGCTCCAAATT	Y	4	1	4	1	1	r	Fagus grandifolia	contig06442_1055	CCTCCTTTTCACCACCTTCTTGCATAAACTCAGTTAACCCTAGTGATGAATCATGTCCAATCACTTTCTCAATAGATACCTCAAGACTCCAACGCCTTTc[t/C]AGGGAAACATTTCTGCTGCGAGACTGCTCCAAATTTAACAGGCTtCCCTTGGAGAGCTTATGATCAGATGACGCACGACGAGATCTCTGGTTCCCACCAA	contig06442	1055
AX-156984621	AACCATTTAATGGTAGGATATCCAGAAACATCAAA[C/T]TTGCTGCACAAGCTCTTTTGGTCATCACAATCCAC	Y	4	1	4	1	1	f	Fagus grandifolia	contig07650_1028	ACTCAGCAAGGGCTTCTGCAGTGCGTGGTCCTTCATACTTTTTGGGTTCCAAAGATCCTTTAGGAAACCATTTAATGGTAGGATATCCAGAAACaTCAAA[c/T]TtGCTGCACAAGCTCTTTTGGTCATCACAATCCACCTTTGCAATCAAAaCAGACTTGGCCTTTTtAAAGGTTGTGCCAAGCTTCTCAAaCTCTGGAGCAA	contig07650	1028
AX-156984630	TTCCCAACAGCAACGCCCATACAAAGAACCTTCTT[A/G]AGTTGAAACTTCACCATTGCTTTTGTTTCATTAAC	R	4	1	4	1	1	f	Fagus grandifolia	contig09590_401	AAGAAACAAGGAAGTTGATACTCATTTGCACATTCTGGAAGATCTGCTTTTCCTCCATACCGCAATTCCCAACAGCAACGCCCATACAAAGAACCTTCTT[A/G]AGTTGAAACTTCACCATTGCTTTTGTTTCATTAACCTTCGACTCCAAGGATTCCTGGTGAGTCACCAGTGTTGGAAACTTACCTGCCTTGTTAAGACCAG	contig09590	401
AX-156984661	TGACACCGCTATCAACCCAGCTTGCCCTTCATCTA[A/G]CCGTTCCTTGATCACAAAGTCAACGGCCTCCTGAA	R	4	1	4	1	1	f	Fagus grandifolia	contig05766_149	TCCTCAGTAGCACATCCCCTAAACATCCCCGTTGTGTTAAACCCACATGCCACGTCCCCTTTATTTGACACCGCTATCAACCCAGCTTGCCCTTCATCTA[A/G]CCGTTCCTTGATCACAAAgTCAACGGCCTCCTGAAGACTCAACCCCTTATATTCCATCACAGCCGCCACCTCACGCGCCAGGGTCCCACGTATGATAGCT	contig05766	149
AX-156984663	GTGGTTCATGAGCTTGAGGATGACCTTGGAAAGGG[A/T]GGACATGAACTAAGTCTGACCACTGGCAATGCAGG	W	4	1	2	1	1	r	Fagus grandifolia	Contig891_605	AGGCAACAATTGTGGATACACAGATACCATTAAGTGGTCCTAATGCGGTTGTTGGAAGGGCCTTAGTGGTTCATGAGCTTGAGGATGACCTTGGAAAGGG[A/T]GGACATGAACTAAGTCTGACCACTGGCAATGCAGGTGGAAGATTGGCATGTGGTGTGGTTGGTTTGACTCCAGTGTAATAGCAGTTTGTTCTGTGGCATC	Contig891	605
AX-156984664	AGATCTATTAATTTTTTGTAGAAATCAAGAGACGC[A/G]GGCAGAGCAGGTGCTACGCCTTCCTCTACCCATGC	R	4	1	4	1	1	r	Fagus grandifolia	Contig965_655	GGTTCGATATCGTAATTTCTTTATAGGTTTCATGCCTTCCAGTAAGAAAGACAACCTTAAACCCAAGATCTATTAATTTTTTGTAGAAATCAAGAGACGC[G/A]GGCAGAGCAGGTGCTACGCCTTCCTCTACCCATGCATTAAAAGATGTTGAGTTATATTCCTCTGCCCCAAGACCATTTTCAGCATAATAAGGCAAATTAG	Contig965	655
AX-156984669	TACGCATCGGGATATGAGCTGTAAGAGTACGAAGG[A/C]GGAGGCGGTGGTGAAGGCGACGGAGATGGAGCTGG	M	4	1	4	1	1	f	Fagus grandifolia	contig08075_615	AGAAAGGCCGAGGAGGCAGAGGCGGCGGTGGAGCACTTGAATAATATCCGGTGTAGTAACCCGAATACGCATCGGGATATGAGCTGTAAGAGTACGAAGG[C/A]GGAGGCGGTGGTGAAGGCGACGGAGATGGAGCTGGGAGTGGTGACGTGTAAGGCGAGGGAGAGTATCCCCTGTAGTCGCGAGCAGTGGGAGGGCCACAAG	contig08075	615
AX-156984672	GCCAAGACCCTTCTCCATTCCCCACGACCACACAT[C/T]TCCAGCCAATGAAACAACACTAGTGTGAAACAAGC	Y	2	1	2	1	1	f	Fagus grandifolia	contig09328_645	GAAATTAAGAGAGGAGAAATAGCATCACCTGtATCAGCACCAGTAAAACTAGCATCTGGGCATAGGCCAAGACCCTTCTCCATTCCCCAcGACCACACAT[T/C]tCCAGCCAaTGAAACAaCACTAGTGTGAAACAaGCCACAGTCAACAGAGTTCAGATATACATCctGTGGCAGTTCTTTCACAGGTTCAGGAaATAACGCA	contig09328	645
AX-156984682	TTAAAACGGATCATATAAATAACCCACAAGGTTGT[C/T]GCGAATGTAGCTAAATCAAGTAGGGTGTGTATATC	Y	2	1	2	1	1	r	Fagus grandifolia	Contig7226_795	CACAGGGTACCACCACATAATATATTGCAAAGTTGTCCTTGTCGTCCATGTAACTAGCCTTTAAGTTAAAACGGATCATATAAATAACCCACAAGGTTGT[C/T]GCGAATGTAGCTAAATCAAGTAGGGTGTGTATATCATATTCCATAACAAAACTGCAATAGAGCCTAACAGCTAAAAACATAGCTGTTAATTCCTGGGATT	Contig7226	795
AX-156984688	TCTGTGTATCAGTGTTTTTTGGAGTCAGTATTATG[G/T]TAGTACTGGTCAGTGTTCTATGTCTGGAAATTAAA	K	4	1	4	1	1	r	Fagus grandifolia	Contig3136_1835	GGAGTGATTCTGAATGCCTTTCTTCACTTAGTTTGCTACAATTAAAATGGTTCAAGTGGTTTCGTTCTGTGTATCAGTGTTTTTTGGAGTCAGTATTATG[T/G]TAGTACTGGTCAGTGTTCTATGTCTGGAAATTAAAGGAGAAGCTGCCTGATGTTATGCTCTTGTCCTTGTCTTAGCTTTTCCGTTGTCGAGTTTGCCATG	Contig3136	1835
AX-156984698	AGAGGAAGGAGAAGCTTGGTGAACGAATTGTGGCT[C/T]TGCAACAACTTGTTTCACCATATGGGAAGACAGAT	Y	4	1	4	1	1	r	Fagus grandifolia	contig07849_655	TGTTGAACAAAACAGCCTCACTTCTCTTGCATCCAAGCGACATAAGGCTGATTTATCTGCCAAGGAGAGGAAGGAGAAGCTTGGTGAACGAATTGTGGCT[t/C]TGCAACAACTTGTTTCACCATATGGGAAGACAGATACAGCTTCTGTCCTTTGGGAGGCAATGGAATACATAAGATTCCTTCATGAACAAGTTAAGCTGCT	contig07849	655
AX-156984699	AAAACGAAAGAATATACCATTGGCAATTCCAGTCA[G/T]CTACAAAAATTATGAAAACAACCGCAGGAAGTTGT	K	2	1	2	1	1	r	Fagus grandifolia	contig06571_303	CATGTATCCTCTTTCTGTGGCCCAACACTTGGAAGCTTCTTGCACTTCAGCATTATAGATATTGAAAAACGAAAGAATATACCATTGGCAATTCCAGTCA[T/G]CTACAAAAATTATGAAAACAACCGCAGGAAGTTGTTTGCATATGCCATTGGCTTGACATCGGGGTGTGGCACAGCTGAGAATGTAACGATGTTAGGCTTC	contig06571	303
AX-156984700	AGTCCAGCGACGTGCTTGGAGATGGAAGGACTGTC[C/G]TTGCTCACGACGAATAATGATAATGTTTGAAGACA	S	8	1	4	1	1	r	Fagus grandifolia	contig08541_194	CCAGCAGTTCCAAaTGTTtGATATTTAGTGTTCCTCtCAGGTTGTTtAgCCCGTTcAATtCACCTAGTCCAGCGACgtGCTTGGAGaTGGAaGGActgTc[g/C]TTGCTCACgaCGAATAATgaTAATgtttGAaGacaaGTCAATTGCCcTAaTCCAGAAGGCATAtGACtCAACGAATTaCAaCcACTATtatCAAGATGCT	contig08541	194
AX-156984702	TCCGCTGCTGTGTTCGCGTGGAAGGGAGAGACTCT[C/T]CAGGAGTACTGGTGGTGTACCGAGCGTGCACTTGA	Y	4	1	4	1	1	r	Fagus grandifolia	contig06556_457	TTCGTTGGTGTTCATGCAAtATCTTCTCAACCCAAGACCACGCCGCCGCCGCCATCGCTCGCGACTCCGCTGCTGTGTTCGCGTGGAAGGGAGAGACtCT[t/C]CAGGAGTACTGGTGGTGTACCGAGCGTGCACTTGATTGGGGCCCAGGTGGTGGACCCGATCTCATCGTCGATGACGGTGGTGATGCCACTTTGTTGATCC	contig06556	457
AX-156984703	AATGGGTCTCAAAATTGGGCCCTCTGTCTCCTTTT[C/T]TATGTATGAATCTAAATATTGAAGATTTGCTGTAT	Y	4	1	4	1	1	f	Fagus grandifolia	contig07571_1172	GCAAAAaCCGTAATTAGTGTAATGCTGCTGCAGTGGATGGATATAATATTCTATTGAAGCATATGAATGGGTCTCAAAATTGGGCCCTCTGTCTCCTTTT[T/C]tATGTATGAATCTAAATATTGAAGATTTGCTGTATtGGgAAAAAAAAaaCAATGTAGTAGGCAAGATATATCATTGTAGACGGTTCCAGGTTTTTtAGGT	contig07571	1172
AX-156984707	AAAGATTGAATGTTAAAGCTACTGTAGAGTGGAGA[A/C]TTATTTCTTTTTTTTTTTTTTTTTTTTTTTAATTT	M	4	1	4	1	1	f	Fagus grandifolia	contig09259_877	TTGAATATGTTATCCTTCTATTGTAATAGTGTGTTTGGTTCACTGGTAGTTTGTGACTTGGTGTGAAAGATTGAATGTTAAAGCTACTGTAGAGTGGAGA[C/A]TTATTtCTTTTTTTttttttttttttttttAaTTTtATTTATTTATTtAtttATtATATAATAGAGTGGAGACTTATCTCTgTACATATATTTtGGCCCC	contig09259	877
AX-156984717	TTTATAGTCTCCAACATGGGCTTCCTTGACCTGCA[C/T]ACAGATAACCTAAATTGAAACTCTGGTGCTGAAAA	Y	4	1	4	1	1	r	Fagus grandifolia	Contig1888_304	CCCATAATTAAATTAATTAACCTACATATCATAAATACATATCTTATCTATAAATTGGTTCTTCTTTTATAGTCTCCAACATGGGCTTCCTTGACCTGCA[T/C]ACAGATAACCTAAATTGAAACTCTGGTGCTGAAAACCCCTCAACACCTTCCAAACTCAATCTTGGCCCTTCAACCTCACTTCCCTCAGCTGCCACCGCCA	Contig1888	304
AX-156984719	TGGGTGGATCATTGCTCTTTATCTAATTGCTATGA[C/T]GGGCTAATTGATGCCATTCATGGATCCACAGCCAT	Y	4	1	4	1	1	f	Fagus grandifolia	contig07552_714	GTCATTATGGGTGGAGGACTATATCGGATGGTGATGGGGTTTCAATTTTTGGTGGAAGCCACATTTGGGTGGATCATTGCTCTTTATCTAATTGCTATGA[T/C]GGGCTAATTGATGCCATTCATGGATCCACAGCCATCACCATATCTAACAATTACATGACCCACCATGACAAGGTCATGCTTTTGGGTCATAGTGACTCCT	contig07552	714
AX-156984735	CGGGGTCGGGGTCGTGGTCGTGGTTCAAGAGGAGG[C/G]TATGGTGGCAGTGCTATAAGCAATGTCGAAGCCCC	S	4	1	2	1	1	f	Fagus grandifolia	Contig1131_1305	AGTCCGTCAGCATTAATGAGTTCTTGAAGCCTGCTGAAGGAGAAAGGTTCTTCAACCCTGGTGGTCGGGGTCGGGGTCGTGGTCGTGGTTCAAGAGGAGG[G/C]TATGGTGGCAGTGCTATAAGCAATGTCGAAGCCCCACCTATTGAAGATCCCAGCCATTTCCCAACCTTAGGTGCCAAGTGAGATTCTCCAAGGCCCTATG	Contig1131	1305
AX-156984744	TTTGTCAAACGTCCAGCCTTGGCCGGAGGCATGGG[A/G]CCACCATTGTTAGCTCGTGTTCTTTTGTTGGCAGG	R	4	1	4	1	1	r	Fagus grandifolia	Contig283_603	GGTACTGAGCATGAGAGGGAGACCTAACAAATGCAGGAGGTGCTGGGAAGGAAGATACATAAGCATTTGTCAAACGTCCAGCCTTGGCCGGAGGCATGGG[A/G]CCACCATTGTTAGCTCGTGTTCTTTTGTTGGCAGGGACTGCTGGTGGTGATCTTTTGTTGGCAGGGACTGCTGCTGGTTTTCTCTTCTCTGTCTTGGCCT	Contig283	603
AX-156984760	AGTGCTCGCATGGTCAATTTGTCGGACGAGGAGCT[C/T]TTGTTGGCTTCCAGGAATCCTAAGAAACGTGCTGG	Y	4	1	4	1	1	r	Fagus grandifolia	Contig1359_275	CTCATTACTCAGACCCACAATATCTAGCGGGGTCTGATATTTGGTCCTCGGAGTCAGAGGGTAGCAGTGCTCGCATGGTCAATTTGTCGGACGAGGAGCT[C/T]TTGTTGGCTTCCAGGAATCCTAAGAAACGTGCTGGGAGAAAGAAATTCAAGGAGACAAGGCACCCGGTGTATCGTGGGAGTGAGGAGGAGGAATTCAGGG	Contig1359	275
AX-156984778	TATGGAATATGAAGCAATTTGGAAGCTCAAACCAT[C/T]TGATTTGCAGTTCATTCTTTGCATACCGAGGAAGT	Y	4	1	4	1	1	f	Fagus grandifolia	Contig5279_907	ATCTGGATTCTCAAGGCGACAAGTGATCAGAACGACTTCGTCCTCCTCCTCCCAAGCATTGGCATTATGGAATATGAAGCAATTTGGAAGCTCAAACCAT[C/T]TGATTTGCAGTTCATTCTTTGCATACCGAGGAAGTACACCAAAACGAGACTTTTTTGTTGCATCAAATGTGAATATCAGCTTGTTCTCCTTCACCATTTC	Contig5279	907
AX-156984781	TTAGGCTGTGGGTTGTCAAAGAGCTGATGACCACC[C/T]CCCTTAGTGGCAATGTTTCTACCTGGGTTGAAAAC	Y	4	1	4	1	1	r	Fagus grandifolia	contig05808_465	ACTTCCCTCAACGATGCTTGCTCCTCGTCTCACCACTGTAgAGCCAGTCATAGACAGTGGGAGAGTTAGGCTGTGGGTTGTCAAAGAGCTGATGACCACC[T/C]CCCTTAGTGGCAATGTTTCTACCTGGGTTGAAAACGCTCCTCCAAACGTTGTCCTTACGTGCCAAAACTGGAGTTGTCGGTGTAGTTGGTGTTGCCGGTG	contig05808	465
AX-156984783	TTCAAGAACCGCAAGAACCAGTAAGCAGAAGACTT[C/T]GGGTGCCGAGAGAGCCCGTTCTTGTAATCCACATA	Y	4	1	4	1	1	f	Fagus grandifolia	Contig1096_320	AAAAAAAAAAAGTACTAGGGACACAAGTTAATTAGTCTTTCTTGACATTTTTCCCTTCATCACCTTTCAAGAACCGCAAGAACCAGTAAGCAGAAGACTT[T/C]GGGTGCCGAGAGAGCCCGTTCTTGTAATCCACATACACCAAACCAAAACGCTTGGTGTAACCTTGAGCCCACTCAAAGTTGTCAAGTAATGACCATGCAA	Contig1096	320
AX-156984792	TGGATGGTTGTGTGGGTTGTTGCTATATCTCGGGT[A/G]GTGTTTTTTTTGTTTTACTGCAGATTCTTGTGGGT	R	4	1	4	1	1	f	Fagus grandifolia	Contig2387_495	TTGTTGGCATCATCCTCTCTTCCCGAGCTGGTCAGTCGAGAGCTGACTGAATGACCACATTCTGCTGGATGGTTGTGTGGGTTGTTGCTATATCTCGGGT[A/G]GTGTTTTTTTTGTTTTACTGCAGATTCTTGTGGGTGAGTGTGATTGTTCTACCATATGTTTTAGGAAGTTGTCGCGATGGTGGCAGGATATAGGATTAGA	Contig2387	495
AX-156984793	GAGCCAGGGTGTCACTGCTTGCCTTGGTGTCTTGG[A/G]TACCAGGTAGCTGGTGGACTCTCTTTGCGTGTGCA	R	4	1	4	1	1	f	Fagus grandifolia	Contig2926_312	GCCTTCAGGTGGACCAGTCAAATGTGGTTATCAGGGAACAGTTTGGAAAGTTTAGTGATGTGCTTGAGCCAGGGTGTCACTGCTTGCCTTGGTGTCTTGG[G/A]TACCAGGTAGCTGGTGGACTCTCTTTGCGTGTGCAACAACTTGATGTTCGATGTGAAACAAAAACTAAGGATAATGTCTTTGTCACTGTGGTTGCGTCTG	Contig2926	312
AX-156984797	TCCATATTTGTCAGCTTCATGTCTGGGTAAAGACT[A/G]GCGTTCAAAATCAACCTGTAATTCCCTCTGGCTCG	R	2	1	2	1	1	r	Fagus grandifolia	contig06754_508	ATGTAGAAAGACCATCCTTCCCTTCACTAGCACTATTCATGCAGGCAAAGGTGATGCCTTTCTTCTCCATATTTGTCAGCTTCATGTCTGGGTAAAGACT[a/G]gCGTTCAAAATCAACCTGTAATTCCCTCTGGCTCGCATAACAACTCTGGCTTTTTCTGTTCCAGTGGTGGAGACATTCACCCTTAGTTCCCCTTTTCCAC	contig06754	508
AX-156984821	ACCTCAGCGGCAAGGTATTCGAGCACGGCAGAGAG[A/G]TAAACGGGAGCGCCGGCACCGACACGCTCGGCGTA	R	4	1	4	1	1	f	Fagus grandifolia	contig13726_423	GTATGTGCCTTGGAACAaTACGGTTCTTCTTGTTGTCTCTAGCAGCATTTCCAGCTAGCTCAAGAACCTCAGCGGCAAGGTATTCGAGCACGGCAGAGAg[a/G]TAaaCGGGaGCGCCGGCACcgaCacGCtCGgCgTACTTGCCGGCCTTGAGAAaCcGGgCGATACgaCCCaCGGGgAATTGAAGCCCGgCTTTCTGTgACc	contig13726	423
AX-156984826	TTTGGAGTTGTTTTATTAGAGTTGATTACGGGTGA[C/G]AAACCGACCCATGTGTCTAATGCCCCTGAGAGCTT	S	8	1	4	1	1	r	Fagus grandifolia	contig12063_272	TGGGTTATGTTGCTCCTGAGTATCCACGGACATTGGTaGCCACTCCAAAGGGCGATGTTTATAGCTTTGGAGTTGTTTTATTAGAGTTGATTACGGGTGA[g/C]AAACCGACCCATGTGTCTAATGCCCCTGAGAGCTTCAAGGGAAGTTTAGTGGAGTGGATCATGGATCTGTCAACTACTTCTCTTCTCCAAAGTGCCATTG	contig12063	272
AX-156984827	GTGCCCCAATCCAGGGCTGGTTTTGCTTTGAGACG[C/T]GAAGCAACACTCCCATTTGACATGTAAGGGTAGAC	Y	4	1	4	1	1	r	Fagus grandifolia	Contig2510_983	TGGGATCACACTGCTCATGTAAGTATAATAACCCCCTTGCAGCTCCCAAAGCAATTCTTTTCCTTGTGCCCCAATCCAGGGCTGGTTTTGCTTTGAGACG[T/C]GAAGCAACACTCCCATTTGACATGTAAGGGTAGACCAAAAGCCTCTCTGTAGTTGTCATACAGAATCCGTAGAGGCGGAGGAGATTTCGGTGCACTGCTA	Contig2510	983
AX-156984832	TTGTTCTATGGTGCTCCAGCTGTCATCACATTCCG[C/T]ATCCCCACTAAGGCTGCCTTTCAGGAGGCATATTC	Y	2	1	2	1	1	r	Fagus grandifolia	contig10168_363	GGGAAAGGCTTGATGCTGGCGGTCTTCTAACCCACTCTTTTGAATTGGAGGCCAAAACCAAAGGATTGTTCTATGGTGCTCCAGCTGTCATCACATTCCG[C/T]ATCCCCACTAAGGCTGCCTTTCAGGAGGCATATTCAACTCCAATTCTGCCTTTAGATGTCCTCGCAGACAGACCTCCTGAGAAGAAGTTTGAGTGGGCTA	contig10168	363
AX-156984833	GAGCCTGCACTCATTCCTGCCAAGACAATTCCTGA[C/T]CCGGATGATAAGAAGCCTGAAGACTGGGATGAGAG	Y	4	1	4	1	1	f	Fagus grandifolia	contig06579_605	AGTTGAGGATTCTCGTCGATGGTGAGGAGAAGAAGAAGgCTAATTTTCTGTCGACTGAGGATTTCGAGCCTGCACTCATTCCTGCCAAGACAATTCCTGA[t/C]CCGGATGATAAGAAGCCTGAAGACTGGGATGAGAGAGAGAAGATTCCAGAGCCTAATGCAGTGAAGCCAGAGGATTGGGATGAGGATGCACCAATGGAAA	contig06579	605
AX-156984836	ATCATTCCTGGCCTGAAGTCAAAAGTCTCCTTAAT[C/T]AGAGCCAAAATGTCCTTGTCTGGAATCTTCCCTGT	Y	2	1	2	1	1	r	Fagus grandifolia	contig06929_470	GACCATAAGCAGCAGTCTTCTGAAACCTGAAGTTGCCTCCTCTCTTAAGATCTAGATTGATGGCCATCATTCCTGGCCTGAAGTCAAAAGTCTCCTTAAT[T/C]AGAGCCAAAATGTCCTTGTCTGGAATCTTCCCTGTTTTGTAGGTATCAACAAACACCGACAGTGGTTCCGGCACACCAATTGCATAAGAAACCTGCACAA	contig06929	470
AX-156984841	TTTGATGCAATTTTAGCTGGAATGTTTAAAGGATT[C/T]TAATCTGGAAGCGATGATTATTACTTTATTTCTCG	Y	4	1	4	1	1	r	Fagus grandifolia	contig06822_1390	CTATGACATCCAGAAGTTCTACAATGTGGTGATTGAGGAGCTGCCAGCAAATGTTGCTGATCTCCTTTGATGCAaTTTTAGCTGGAATGTTTAAAGGATT[T/C]tAATCTGGAAGCGATGATTATTACTTTATTTCTCGTAGGTCTAGGGCCTTTTTATTTtAAGCCTGGATTGAACTTTCCTAAAATTGGGGGTTTTGGGTTC	contig06822	1390
AX-156984847	TCCATGGTCAGGGAGTTCGTGTGCCTGTCCGCATC[C/T]ATGGGAGTGAAGAAATTCCAGTAAGAAATGTGACT	Y	4	1	4	1	1	f	Fagus grandifolia	Contig6186_1414	ACACCCTGACGAGGGGTATGATCCAAAGGCTCTCCCAGTGCTTGAGGACATAAGTTTCATTGGTGTCCATGGTCAGGGAGTTCGTGTGCCTGTCCGCATC[T/C]ATGGGAGTGAAGAAATTCCAGTAAGAAATGTGACTTTCCGAGATATGTCAGTGGGGATAACATACAAGAAGAAGCATATATTCCAGTGTGCCTTCGTTCA	Contig6186	1414
AX-156984851	GCTGCATTTAAAAACTTCAAGACGTGGGGTAACAT[C/T]GAGTTTCCGCTGCCTTTTGGAAGAGTCCTGAGCCC	Y	4	1	4	1	1	r	Fagus grandifolia	contig06923_787	ATCCATTTACACTGGTGAATGGGGAACCATATCCCTTGGATATGAGAGGAGAATTGGACGACACTGCTGCATTTAAAAACTTCAAGACGTGGGGTAACAt[c/T]GAGTTTCCGCTGCCTTTTGGAAGAGTCCTGAGCCCTACCGAAAACTTCGTTCACTCTTTGGATGAAAAGACAAGTGCATCTTTGAAATTCACTGTATTGA	contig06923	787
AX-156984875	GCTGTGAGACGTGTTGTTGGTGATCCCTTCAAGAG[A/T]GGTGTGGAACAAGGTCCTCAGATTGACTTGGAGCA	W	8	1	4	1	1	r	Fagus grandifolia	contig06418_1278	CTGGGTCTCGTACATATGTACATGAACGTGTATATGATGAGTTCTTAGAAAAAgCAAAGGCTCGTGCTGTGAGACGTGTTGTTGGTGATCCCTTCAAGAG[t/A]GGTGTGGAACAAGGTCCTCAGATTGACTTGGAGCAATTTGAGAAAGTCCTTAGATATATAAGAGCTGGAATCCAAAGCAATGCCACCCTTGAATGTGGAG	contig06418	1278
AX-156984880	TTCTACTATTGCGCTCTACGTACGGTTACCAAGCG[G/T]ACTGAGTGGACCTTTGAAAGCCTCCGATACGCTTT	K	4	1	4	1	1	f	Fagus grandifolia	contig02532_488	ACCACCGGATCACTATATCCGTCTTTCGACCCTGCTCGACTAGTCAGTCTCACAGTCAAGCCCACTTCTACTATTGCGCTCTACgTacGGTTACCAAGCg[t/G]ActGAGTGGACCTTTGAAAGCCTCCGATACgCTTTTGGAGGCGACCACCCCAGTCAAACTACCCAGCAGCCACTGTTCTCTaGcaaaacccAGAGTTAGG	contig02532	488
AX-156984883	ACCTCCCCTGTAAAAGCACCTCCTTTGTTAACCCA[A/G]CAATTTTGTGCCGCAACATGGAAATCAGGCCTCAA	R	4	1	4	1	1	r	Fagus grandifolia	Contig614_833	GCCTTCTCTCGGAATGACCAAGAATAACCCATGGAATGTCCAAATTGACAAGCATCTCGGCACTAACCTCCCCTGTAAAAGCACCTCCTTTGTTAACCCA[A/G]CAATTTTGTGCCGCAACATGGAAATCAGGCCTCAACAAATTTTTTACCAATGAAAGAAAAACGTATGGAGGGCTTACTACAACCTCCACAACATCTGGGG	Contig614	833
AX-156984887	TCTGCTGTTCAGCGACCTCGCACCCGCACACTAAC[A/T]TCTGTCCATGAAGCTATGCTAGAGGATATAGTGCA	W	8	1	4	1	1	r	Fagus grandifolia	contig09281_431	AATTCAGTGGCAAGGATGTTGTTTTGCTTGCTACCcGTAGGATCGCACGCCCACCAAAGAAAGGTTCTGCTGTTCAGCGACCTCGCACCCGCACACTAAC[T/A]tCTGTCCATGAAGCTATGCTAGAGGATATAGTGCATCCTGCTGAGATTGTTGGGAAACGCATCAGATATCGAATTGATGGGTCCAAAATAATGAAGGTGT	contig09281	431
AX-156984897	ATGAAGAGATGTTCAAAATGTTAAGGCGTACAATT[C/T]GCTATACGCCTTGTAGTTTTTGTTGTGTGTTTGTT	Y	4	1	4	1	1	r	Fagus grandifolia	Contig1893_2336	AACTCAGTCTCCGTTGTAAGAGGTTTTGGAAATTGGAATTCGATCATGTCGTTTTGATCAATGAAATGAAGAGATGTTCAAAATGTTAAGGCGTACAATT[C/T]GCTATACGCCTTGTAGTTTTTGTTGTGTGTTTGTTTTTTTTTTAATCAGAATAGAACTAGGACTAGGAGGAGGGCCTAGAACTGGTTTTGAAGGTGTAGT	Contig1893	2336
AX-156984906	GCATCAATGTATGGTAAATTGACAATGTCATTCTC[A/T]TCAACCCATCTTTCTCTTCCAATTACCCTATCCAG	W	8	1	4	1	1	r	Fagus grandifolia	Contig4385_666	CACGAGATAGACGAGGTACTAACATTGGTGCCACAGGGTGCAACCTCATTGTTTCCTTAATAATTGCATCAATGTATGGTAAATTGACAATGTCATTCTC[A/T]TCAACCCATCTTTCTCTTCCAATTACCCTATCCAGCTCTTCTGTTGCCTTCTTGAAAATCTCTGGCTTCTTTAGGAGCTCAGAGATTGCCCATTCTACAG	Contig4385	666
AX-156984915	GGCGGAGACGACCGAATCGCCGGCACCGAGAACGA[C/T]GTCGAAGCCGAGTTTAAGAAGTTCTCGAGCTCTCG	Y	4	1	4	1	1	f	Fagus grandifolia	contig06094_2442	AaTACGCCCGACGGAATTCCGAAAGCTTCGGCTGGAGCTTCTTCACGAAATCGATCTCCGCCGGAGGCGGAGACGACCGAATCGCCGGCACCGAGAACGA[c/T]GTCGAAGCCGAGTTTAAGAAGTTCTCGAGCTCTCGGTCTAACGAAGTCGCTAGGTTCTTGAaCGAGTTGGCTCGGTGCCGCATCAGTTGGATATCCGCGT	contig06094	2442
AX-156984918	CCCGCCAAGGACGAGTTGGAGGTCAAGAAGGTCGC[A/G]CCCAAGGCTCAATCGGCTGCCACTTCTGCTACGGC	R	4	1	4	1	1	r	Fagus grandifolia	contig07808_604	CCAAAGGGAAGCGCTTGATTTTGGATAAAGTTAGGGTCTTTGAGGAGACCATGGCTAAAGGTGGACCCGCCAAGGACGAGTTGGAGGTCAAGAAGGTCGC[a/G]CCCAAGGCTCAATCGGCTGCCACTTCTGCTACGGCTTCGGTTGCGAAGCCAAAGGAGGCGGTGGAGAAGAAGGAGGCGAAGAAGAAGAAGGGTTTCAAGA	contig07808	604
AX-156984927	CGCTACATCAACCGCAAGGGCCCACTCATCGTGTA[C/T]GGCACCGAGGGTGCAAAGCTAGTCAAGGCGTTCAG	Y	4	1	4	1	1	f	Fagus grandifolia	contig07822_622	CCGACGCCGATAAGGCCAAGGACAGCCACGCAATCCGTCCCGGAAAGGGAAAGATGAGGAACCGCCGCTACATCAACCGCAAGGGCCCACTCATCGTGTA[t/C]GGCACCGAGGGTGCAAAGCTAGTCAAGGCGTTCAGGAACATTCCCGGAATCGATATCGTCAACGTGGAGAGGCTGAACCTTCTCAAGCTCGCTCCCGGTG	contig07822	622
AX-156984932	TGCAGAATAACCTCCTCAAAAGCAAAAGAAATAAC[A/C]AGTCTTTAAGCAATAAGACTTTGTTTCACAACAAA	M	4	1	4	1	1	f	Fagus grandifolia	Contig2721_302	TAAATGGCATGACATTGGATTGGATTTGGAATCACAAATGGGAATCTACATCCTGGTTTGTGAACTGCAGAATAACCTCCTCAAAAGCAAAAGAAATAAC[C/A]AGTCTTTAAGCAATAAGACTTTGTTTCACAACAAAGAAATACTCAGTCATTATCATGGTTTGTGAACTGCAAATTACCTTCAACAGTCGTCACAATCCTT	Contig2721	302
AX-156984934	GGGAATGGTCGTTTGGCCATGACACGGTCAGGGCT[C/T]ACTATTAGAGCCCAGCAGGTTGCTGAGCCTGAAAC	Y	4	1	4	1	1	r	Fagus grandifolia	Contig2310_228	GCTCCTCTCAGGCTGTGTTGGAGGGTAGCCTCCAGCTAAGTGGCTCAACCCGGTTGAACGTAAATGGGAATGGTCGTTTGGCCATGACACGGTCAGGGCT[C/T]ACTATTAGAGCCCAGCAGGTTGCTGAGCCTGAAACTAGTCGCAGGGCTGTTCTTGGTCTTGTTGCTGCTGGTTTGGCCTCAGGGTCTTTTGTTCAAGCTG	Contig2310	228
AX-156984935	ATATGGCCCTTGAAGCTCTTAATTCTCCTACAACT[A/G]CAGCCACTGCTTTCAACTACGACGACATGGAACAT	R	4	1	4	1	1	f	Fagus grandifolia	contig10116_116	ACTCTTTCTACACAAAaCTCTCTCTTTCTTGCAAaCCcATCTCTCTCTTTGCTTAACGCTCAAGAATATGGCCCTTGAAGCTCTTAATTCTCCTACAACT[g/A]CAGCCACTGCTTTCAACTACGACGACATGGAACATCAATACCCTGAGCCCTGGACTAAGAGGAAGCGCTCCAAGCGACCACGTAGTGAAATTAACCCAAC	contig10116	116
AX-156984937	TGTATTCCAGGGCACCCCCTACGTCCAGACCCAAA[C/T]GGGAGAAGCTGGAAGTCACGTCCCTTGAGGTCTAT	Y	4	1	4	1	1	r	Fagus grandifolia	contig07054_357	GGAGCACCCAGTCAAAGCAATGCAACAACTGAGCTAGAACATATTTGACGTTTATAACGCCTAATTGTATTCCAGGGCACCCcCTACGTCCAGACCCAAA[t/C]GGGAGAAGCTGGAAGTCACGTCCCTTGAGGTCTATATTACTATTTAAGAACCTTTCAGGGTAAAATTCTTCTACATTATCAGACCACACAATAGGATCAT	contig07054	357
AX-156984939	CCTTATCCTTTAGATATGAGAGGCGAGTTGGATGA[C/T]ACTGCTGCTTTCAAAAACTTTAAGAAGTGGGGCAA	Y	4	1	4	1	1	f	Fagus grandifolia	Contig911_727	CACTATTTCAAGACCTGGACTTCACTTTCCTTGAGATGAATCCTTTCGCTTTGGTGGATGGAAAGCCTTATCCTTTAGATATGAGAGGCGAGTTGGATGA[T/C]ACTGCTGCTTTCAAAAACTTTAAGAAGTGGGGCAATATTGAATTTCCAATGCCATTTGGAAGAGTTATGAGTCCTTCAGAGAACTTTATTCATGGACTAG	Contig911	727
AX-156984940	ATCAAGCAGGTTTCTTTCCAGGCCATCTCAGCTGC[C/T]CAAAAAGCCCCAGAGGTTGCTCAAGCTGTTGCCTC	Y	4	1	4	1	1	f	Fagus grandifolia	contig03630_304	TCAAGTATGTCGACCGCAAGGTTGATGAGTCTGTGACTGGGTTGGACCGCCGTGTACCCCCATCCATCAAGCAGGTTTCTTTCCAGGCCATCTCAGCTGc[t/C]cAAAAaGCCCCAGAGGTTGCTCAAGCTGTTGCCTCCGAAGTTAAGCGTGCTGGGGTGGTGTCCACCACCTCTGGACTTGCCAAATCTGTGTACACCAAGT	contig03630	304
AX-156984951	TGGTACACCTTGGCAAAAGTACCATGACCCAAAAG[C/T]CGACCCAACTCGTATTTCCCATGTAGCAAAGTTGA	Y	2	1	2	1	1	f	Fagus grandifolia	Contig729_1349	TGATAACTTTCTCTTTCCCCACAACCTTCATCGCCACGCTCTTCCCGCTCTGCAGGTGTCTGGCATGGTACACCTTGGCAAAAGTACCATGACCCAAAAG[C/T]CGACCCAACTCGTATTTCCCATGTAGCAAAGTTGAATTACCATCTCTACCTTTGTCACCCATCTTTAATTTCCCACCTCCACTACACAATTAAACTTTAA	Contig729	1349
AX-156984955	ATGGAACAGAGTCATGCCACACATTGCCTCACTCA[A/G]CAACAAGAGCTGCCATGCTAGTGAGGATCAACACC	R	4	1	4	1	1	f	Fagus grandifolia	Contig3188_517	AACCAAGCAAGGTGGTGCTCTTCAAGCGGAGCTGATTAGATTTTTGAACGCTGGAATCTTTGGCAATGGAACAGAGTCATGCCACACATTGCCTCACTCA[G/A]CAACAAGAGCTGCCATGCTAGTGAGGATCAACACCCTTCTCCAAGGATACTCTGGCATTAGATTTGAAATCTTAGAGGCCATCACCAATTTCCTCAACCA	Contig3188	517
AX-156984966	AACTTTGGGCAGGAAACCCAGCAAGGTTTGTCAGG[A/G]CTCTCACTCATGAAGAGACCTTAGAAATCCCTAAA	R	4	1	4	1	1	f	Fagus grandifolia	contig10156_644	GGAGACCCACTCTATCCTTGAAGCTGGATCTGTGGTTCCCCcGGGgAGAAGAATTCCAACTGGTGAACTTTGGGCAGGAAACCCAGCAAGGTTTGTCAGG[g/A]CTCTCACTCATGAAGAGACCTTAGAAATCCCTAAACTTGCcGTTGCAATCAATGATCTGAGCAAAGAACACTtCTCAGAGTTCCTTCCCTACTCTACaGT	contig10156	644
AX-156984971	TGCAAAGTTGTTCTTGAACAGACCAGCCAGCTTCA[A/G]CAGCGTACCTTCGTAAGCATTCTTGTCCGACCAAG	R	4	1	4	1	1	f	Fagus grandifolia	contig01817_342	GGACCAGCTGCAAGGATCTCCTCGGTCAGCTTGTTGTCCTTGCCAATTTTGTAGTTAGTGAATGTTGCAAAGTTGTTCTTGAACAGACCAGCCAGCTTCa[g/A]CAGCGTACCTTcGTAAGCATTCTTGTCCGACCAAGTGTTCACTGGATCCAGGATTTtGGAAGGCACTCCCTCAACCTCGATGGGGATCTCAAGCCCgAaC	contig01817	342
AX-156984972	TAATGTGATATAGCTTCAACACACAAGTGCCTTCC[A/G]GTTGCTGATTTGTTCTCATACACCAATATATGTGC	R	4	1	4	1	1	r	Fagus grandifolia	Contig861_510	CCTTTGGCAATCTTGGCACCTTATATTCAGGGTAAAGTTCAGCAACCTTTGCTACAAAATCACCATAATGTGATATAGCTTCAACACACAAGTGCCTTCC[A/G]GTTGCTGATTTGTTCTCATACACCAATATATGTGCCAGGGCTACATCTTTAAAATGCACAGATCCCGTAAATATATCTTCATATGTTTCAGTGCATCCCT	Contig861	510
AX-156984981	TACTTTTGCCTGGGAACCAATAGAGGGCTACCCTC[C/T]GATGCAGGCCGAAGCTCGGCAATATCCGAGCCCGG	Y	4	1	4	1	1	r	Fagus grandifolia	contig08851_756	GAGCCACATTTCCAACCATCACTGTCCGTGTCTTCCTCCTGACAGTTTTGTGTATGGATTCACAaTACTTTTGCCTGGGAACCAATAGAGGGCTaCCcTC[c/T]GATGCAGGCCGAAGCTCGGCAATATCCGAGCCCGGATTCGAATTCCGTATCACCAAGACCTTTCTTCTACTAGCCTTAACCCTTTtCACATCAGAAACTC	contig08851	756
AX-156984993	GGCTTAATGTCCCTGTGGCACACGCCTATGGCTCC[A/G]TGAATATATGCCAAAGCTCTACATATCTGATAGGT	R	2	1	2	1	1	r	Fagus grandifolia	contig06973_913	CTTTtGCACTTCcAAAaTCGCATAGCTTGACCTGGTgAGTATGGGgATTAACCAGTAGATTCTGTGGCTTAATGTCCCTGTGGCACACGCCTATGGCTCC[a/G]TGAATATATGCCAAAGCTCTACATATCTGATAGGTGTAGAGTTTGACATATATCAtGGGCATTCGTTGATTTGCCTTGCTGTAGTGCTTTGCTACACGAT	contig06973	913
AX-156985006	GCTAAGGGCAGTGTCTGATGTATTGTGTAAGCAAG[A/G]CTTCTCTGTTCTGTTCCCTACATATATAACTATCG	R	4	1	4	1	1	f	Fagus grandifolia	Contig6774_734	CAGGAAAGGATAGTGTGGGTGAACAAGGTCAGGTTTTCATAGATAATTATAATGCAGGTATACCTGCTAAGGGCAGTGTCTGATGTATTGTGTAAGCAAG[A/G]CTTCTCTGTTCTGTTCCCTACATATATAACTATCGTCTATCAGTGTCATTGAACAACTTCATAGGATTGAAGTTTGATTGTAAATATTAATCACGATGGT	Contig6774	734
AX-156985012	AGGGTTCTACTTCTAATGTCACATGGATGTAGCCA[C/T]GAAAGAGGATAATGAGCCTAAGAAGGAGATTAAGG	Y	4	1	4	1	1	f	Fagus grandifolia	contig02990_2080	TGATAGTtACATGAAcGGAAtAATGCAAGAAGatACcAATCCTAAGAaGGAGGTTAAGATTTGTCAGGGTTCTACTTCTAATgTCACATGGATGtAGCCA[t/C]GAAAGAGGATAATGAGCCTAAgAaGGAGATTAAGGACAAAGgaCTGGAGGCTGAGAATAAgATTGTtCAGGATAAGAAGGATAAGAAGAAGgAGATtGAG	contig02990	2080
AX-156985022	TACAGCCTGAGAAACAGAGGTTTGTGTCTTGTTCC[A/T]GTCTCTTGTACTGCTGGAGTTGCTCGAAGTAATGG	W	8	1	4	1	1	f	Fagus grandifolia	contig07849_843	AAGTTAAGCTGCTGAGTGCTCCATACCTCCAAGCTACACCAAGTAAAATGCAGGAACTAGGACCATACAGCCTGAGAAACAGAGGTTTGTGTCTTGTTCC[t/A]GTCTCTTGTACTGCTGGAGTTGCTCGAAGTAATGGTGCGGATATTTGGGCGCCCATCAAGACCACTTCCCCCAAATTTGAGAAGGATATTTCACAATTCC	contig07849	843
AX-156985039	AACAGCAACGGCATTATCTAGAAACAACACTTCTG[A/C]AAAGGATCAAACTCTCAACACAATCTACAATGATA	M	2	1	2	1	1	r	Fagus grandifolia	contig12657_110	CTAATAAaaCACTTTTtCTTTTtctttttttGTTTGGGGGGgAGGGgAAAGGACTATAGTGCAGAAACAGCAACGGCATTATCTAGAAACAACACTTCTG[c/A]AAaGGATCAAACTCTCAACACAATCTACAATGATACTCTTGAGTTTCTAATACCCATATGTTGTTCTCCTCATCATCCTGATAAACTCCTCAAGATTAAC	contig12657	110
AX-156985040	GTATCTGCAAGAGTGAAACCAGCTGGGTCACCAGT[C/T]TGCAGGCCAGAGTCCCTCACTTCAAGCTTCAATCC	Y	4	1	4	1	1	r	Fagus grandifolia	contig14116_210	CAATGTTCTTAAGGCCAAGAACAACCCcAACCCCAATAATGTGACCCAAACTTCCACATGCCAAGGTATCTGCAAGAGTGAAACCAGCTGGGTCACCAGT[T/C]tGcAGGCCAGAGTCCCTCACTTCAAGCTTCAATCCTGCTGTGGACTTCCTGTTTGCCGATGGTGCCAACCCAAACCTTCCAGCAAATAGCATTAGGGTTG	contig14116	210
AX-156985046	AAAGTTTTTGCAGATAGGTTAACACCAGCTCCTCT[C/T]ACAGACAAAGTAGGGCCTTTAACCGAACTAGCTCT	Y	4	1	4	1	1	f	Fagus grandifolia	contig06702_217	AATAGTACAAAGGcGGCGGaTtCATCAGGTGGTATTAAGTTTCCATTGGTGTGGCACAGGGGGCTAAAGTTTTTGCAGATAGGTTAACACCAGCTCCTCT[t/C]ACaGACAAAGTAGGGCCTTTAACCGAACTAGCTCTGCTCACCAGATtcGAATCAAGAAAAaCAACTATGACTGTGATGTCATCATGGAAATGTCGGCGGA	contig06702	217
AX-156985048	AAGGCCAGGCTTCAATTGGCAGAGATCAAGCATGC[C/T]CGGCTAGCTATGGTGGCTTTCCTCATCTTTGCAAT	Y	4	1	4	1	1	f	Fagus grandifolia	contig08035_744	AGAAAAGGTTATACCCTGGTGGCAAGTTCTTCGATCCCCTTGGCTTGGCCAGTGACCCAGAAGAAAAGGCCAGGCTTCAATTGGCAGAGATCAAGCATGC[T/C]CGGCTAGCTATGGTGGCTTTCCTCATCTTTGCAATCCAAGCTGCTGTAACTGGGAAAGGCCCAATCAGTTTTGTGGCTACCTTTAACAAGTGACCCACTT	contig08035	744
AX-156985051	GTGGTCAAATCTCCTACCAAGTGCTCTACTGTGGG[C/T]ATTCAAGGCATAGCTTGGGCTTTTGGTGGGATGAT	Y	4	1	4	1	1	f	Fagus grandifolia	contig08251_350	CAGGCATAGCTGAGTTTGTGGCCACATTCTTGTTTCTTTACATCACTGTTTTAACAGTGATGGGTGTGGTCAAATCTCCTACCAAGTGCTCTACTGTGGG[T/C]ATTCAAGGCATAGCTTGGGCTTTTGGTGGGATGATCTTTGCTCTTGTCTATTGCACTGCTGGCATTTCAGGGGGTCATATTAACCCAGCAGTGACTTTTG	contig08251	350
AX-156985053	CAATACTATGAGAAATTGTCAAACAAGGCTAGACC[A/G]AAGCCGAGAAGCCCATCACGGTCTTCATCTAATGA	R	2	1	2	1	1	f	Fagus grandifolia	contig05987_391	CTCCTCAGAAGTGTACTGTCCAAGATATCGAAGCCAAGCTCCGCCACGCCGATCTTCGTCGCCAGCAATACTATGAGAAATTGTCAAACAAGGCTAGACC[A/G]AaGCCGAGAAGCCCATCACGGTCTTCATCTAATGAGGAAGATCTTGGTCAGCGCCTTGAAGCAAAGCTCCAAGCTGCTGAGCAGAAGAGGTTGAGCATAT	contig05987	391
AX-156985054	TGGATAATCTTCGCAAGTGTGCCAAATTGAAGCAC[C/T]TGGATCTTGGTTTTAATCACCTAAGATCAATTTCA	Y	4	1	4	1	1	f	Fagus grandifolia	Contig16993_412	TGAGTCTTTGCAACTTCTTCCTGCCGTCGAAACACTTGATCTTAGCCGCAACAAGTTTGCAAAAGTGGATAATCTTCGCAAGTGTGCCAAATTGAAGCAC[C/T]TGGATCTTGGTTTTAATCACCTAAGATCAATTTCATACTTCACCGAGGTCTCCTGTCATATTGTTAAACTTGTTCTGAGGAATAATGCTCTAACTACGTT	Contig16993	412
AX-156985063	TATTGCTGGCTTGTGGGTAGTTTCAGTTGTTGGGA[A/G]TTGGTGCAACTTCCTGACCTTGTTCTACATAGCCT	R	4	1	4	1	1	f	Fagus grandifolia	contig08695_743	AATTGTGCACTGGCCGTATTGCGGGATATCGCATCTGGGAGAGATTTGAAGAAGTTTCTTGGTGTTATTGCTGGCTTGTGGGTAGTTTCAGTTGTTGGGA[g/A]TTGGTGCAACTTCCTGACCTTGTTCTACATAGCCTTTGTCTTGATGCACACAGTACCCGTGCTTTATGAGAAATACGATGACCATGTGGATTTATTTGCT	contig08695	743
AX-156985074	GAATCACACGAGTCGGAACTCACCACAACTCGGTT[C/T]GCGTTGGCCTCTAAGCTTCCCATCACAACCACAAG	Y	4	1	4	1	1	r	Fagus grandifolia	Contig1672_351	CCAGAAATGTCTTCGCCGCATCCAAACTCGGAAAATAAGTAGGCTCAAGGAAGATCTGACTCAGTGAATCACACGAGTCGGAACTCACCACAACTCGGTT[T/C]GCGTTGGCCTCTAAGCTTCCCATCACAACCACAAGCAATTGCTTGTACGCGAAGAAGAATCTCTTCATTGCCGACTCGATCGCTTGCAAAGCTTGAAGGA	Contig1672	351
AX-156985081	CTACCGTCGGCTTGCATTCTCACCATCGCCACGTC[A/G]GCGGGGTTCCCAACAGCCGCGCCAATTCCGCCGGC	R	4	1	4	1	1	f	Fagus grandifolia	Contig888_717	GTTTCGACATTTGCGAGATCGCGTCGACCACGCCTTTGTAGTTTCGGCGCTGAGCCGATGGGAGCCTACCGTCGGCTTGCATTCTCACCATCGCCACGTC[A/G]GCGGGGTTCCCAACAGCCGCGCCAATTCCGCCGGCTATCAAGCCGGCTAAAATCTTGTGGGCCAGTGGCATGTTGCCATTTTCCTGGGCCCACTTGGTTT	Contig888	717
AX-156985083	GATTTGCTCAAGAAAATCAAGGAGTCTACCTCTTT[G/T]AGAAACATACCTGTGGTGATTATGTCATCTGAGAA	K	4	1	4	1	1	r	Fagus grandifolia	Contig7917_633	ATCCTCAGGAAGTGGAAGTGAATCTTATTATTACAGACTACTGTATGCCTGGCATGACAGGCTATGATTTGCTCAAGAAAATCAAGGAGTCTACCTCTTT[G/T]AGAAACATACCTGTGGTGATTATGTCATCTGAGAATGTGCCTTCAAGGATCAACAGGTGCTTGGAGGAAGGAGCAGAGGAATTTTTCTTGAAGCCAGTGC	Contig7917	633
AX-156985087	ACATTAAGTTTGTCGAAACTATTTCTCAACACAAC[A/G]TTGCAGTAAAGACCAACGTTAAGTTTGGGAAATGT	R	4	1	4	1	1	r	Fagus grandifolia	Contig7350_299	TGAAGCTAAGATAGAAGAGTTCAAATGTTCATTAAAAACTTTACAAAGGCGTGTTGTTGGACTCGACATTAAGTTTGTCGAAACTATTTCTCAACACAAC[A/G]TTGCAGTAAAGACCAACGTTAAGTTTGGGAAATGTTTCTTCTACAAAAAAAAAATGGTTTTCAAAACTATTTCTCAAAAAGACAATACAGCAATGATTTT	Contig7350	299
AX-156985089	GGCACGTGCCTGACCGTGAAAGGCGCCGAGGACGT[C/T]CTTCACAAGCCCTGCGCCTTCGAGCTCTCCTCCAA	Y	2	1	2	1	1	f	Fagus grandifolia	Contig7623_300	AGCTGTTGTGGTTCAAGGACTCGCACGTGACCCGATCATCTGCTCCACGAGGCGTGGTCCCCGTTGGCACGTGCCTGACCGTGAAAGGCGCCGAGGACGT[T/C]CTTCACAAGCCCTGCGCCTTCGAGCTCTCCTCCAACCAAGACACCATGTACTTCATCGCCGATTCAGAGAAAGAGAAGGAGGAGTGGATCAACTCAATCG	Contig7623	300
AX-156985093	TTGGAGGTGTTGGATTTGGGATACAATAATTTCAG[C/T]GGACCACTCCCAGCTGAACTTGGCAATAATCTTTC	Y	2	1	2	1	1	f	Fagus grandifolia	contig03986_635	CTATTGTTTTGCGCAATAATTCTTTTACCGGAATCATTCCTGAAGGAATTGGAGAGCTGAAGGAGTTGGAGGTGTTGGATTTGGGATACAATAATTTCAG[c/T]GGACCACTCCCAGCTGAACTTGGCAATAATCTTTCACTGTCAATCCTTCTAGTGGACAACAATGAGCATCTTGGTAGCTTATCTCCTGAGATTTGTAGAT	contig03986	635
AX-156985107	GCTCTGGTCGTTGGTCCATCTATTCAATCAAAGGC[A/G]CCGATTGGTGGTGGTCTACCCAGCAAAAGCATTAC	R	4	1	4	1	1	f	Fagus grandifolia	contig05731_390	GCAATACTCTTGCaCTTCCAGGTCCCGAAGATTCTAGTGATCGGCAGAAGGGAGGAGCTCAAAATGCTCTGGTCGTTGGTCCATCTATTCAATCAAAGGC[A/G]CCGATTGGTGGTGGTCTACCCAGCAAAAGCATTACCACTGTTTCTGCTCCAGGGTCATCTGAAAGGAATTTTTCTACGTCTGCTATAATGGAAAGAATCC	contig05731	390
AX-156985117	GGTAATGGTGGGATCCACTATTTATGTGAAAGGAG[A/G]GAATATTACATCACTATGCTCCTAAGGATTGATGG	R	4	1	4	1	1	f	Fagus grandifolia	Contig4043_1076	CAATACTTCAAGAGTATAGTGACGGTATTTCCTCCTTTCACATAATAATGGATCCTACTAATTAAGGTAATGGTGGGATCCACTATTTATGTGAAAGGAG[G/A]GAATATTACATCACTATGCTCCTAAGGATTGATGGTTTACAAGTTTTCTTCCCTTTCAGCTTTGTTTGAACTTTCCATATAGACCTAAAAGCTAGTATTA	Contig4043	1076
AX-156985118	CATCTCTTTGACTTGGTCTGCACCAAAGCTCCCCA[G/T]GCTTCCAAAGCATAGAAACACCACGGATAATGGAG	K	4	1	4	1	1	r	Fagus grandifolia	Contig3198_583	GGCGTTGGGGTGGGCATCCGCAAGGACCACAAGAACCTATGCCCACTACCTTCCAGCCCAAGAGCCATCTCTTTGACTTGGTCTGCACCAAAGCTCCCCA[G/T]GCTTCCAAAGCATAGAAACACCACGGATAATGGAGGCTGATCATCAAGCCATTTCATAATGTTGTCACCCTGAGCCCYATCCAATTCAGGGCTAGGTGGA	Contig3198	583
AX-156985123	CCATTTAGTCAGAGTGAAGTGAAATGCTTAATGCT[C/T]CAGCTTTTGGAGGGTTCTAAGTATCTTCATGATAA	Y	4	1	4	1	1	f	Fagus grandifolia	contig09254_672	GTATCTTTATGGTGATGGAGTACATGGAACATGATCTCAAAGGGCTCATGGAAACAATGAAGCAGCCATTTAGTCAGAGTGAAGTGAAATGCTTAATGCT[t/C]cAGCTTTTGGAGGGTTCTAAGTATCTTCATGATAACTGGGTGCTTCATCGGGATCTGAAGACATCGAATCTGCTTTTGAATAACCGGGgTGACTTGAAGA	contig09254	672
AX-156985128	TTGTACTCGTCAAAGAGCTTCTTCATGAAATCTTC[A/G]GTGATGGCATAAGGCGCATCAGGGATAACCTCGTC	R	4	1	4	1	1	f	Fagus grandifolia	Contig4310_900	GAGCATAAGCATCAGTACCATCAGGAAGAACGCAGGGATCGTCACCATGAATGATATAGTCAATGTTGTACTCGTCAAAGAGCTTCTTCATGAAATCTTC[A/G]GTGATGGCATAAGGCGCATCAGGGATAACCTCGTCAACCCACTTCACAGCATTGACCATAATCATCCTTTCTTTAAGAGGAGTAACAGGAGGGCCTTTGT	Contig4310	900
AX-156985135	AGCTGGACAAGAATCAGGGCCATTTTCAGCTTTAA[A/T]AGTTTCATCAGGGCTAGTCACAGCCTTGATTTCTA	W	4	1	2	1	1	r	Fagus grandifolia	contig15002_128	CCATTCTCAGCTTTAaTAGTTtCATCAaGGCTAGTCtCAGCCTTGATTtCTAATTTtGTATCATCAGCTGGACAAGAATCAGGgCCATTTTCAGCtttaa[a/T]aGTTTCATCAGGGCTAGTCACAGCCTTGATTTCTAGTTTTGTATCATCcGCTGGACAAGAATCAGGGCCAtaTTCAGCTTTAATAGTTTCATCAGGGCTA	contig15002	128
AX-156985137	AAGTTAGGGTAGACATTTCAAAGGAGATTAGTAAT[G/T]TTGGGGAAGACAACCCTTGTGGATCTTGCTTTGGT	K	2	1	2	1	1	r	Fagus grandifolia	contig09995_389	CAGGAGTCCCAGAAAGGAGGACCACTCATGCAGCTTGGGGGAGCCCTTTCAGTCCCCACGTGATAAAGTTAGGGTAGACATTTCAAAGGAGATTAGTaat[t/G]ttGGGGAAGACAACCcTTGTGGATCTTGCTTTGGTGAGAATCCCACAGAAGGGAaTGTAAGTCCTGAAGGGaGTCATCCAGAAAGCCCAAGCAAAGGAAa	contig09995	389
AX-156985143	CTTGGCGCCGTCCTCAACTCTCTCGGCTCGTCCTT[C/T]TCCGACGACGACGAGCTCCAACGCATCATGGATGA	Y	2	1	2	1	1	f	Fagus grandifolia	contig11419_188	AAGAGGTGGAGAAGGTTTTCAAACGATTCGACACCAACGGtGACGGCAAGATCTCCGTATCGGAACTTGGCGCCGTCCTCAACTCTCTCGGCTCGTCCTT[T/C]tCCGACGACGACGAGCTCCAACGCATCATGGATGAACTCGATTCCGACCACGACGGCTTCATCTCGCTCGCCGAATTCGCCTCCTTCTGCCGCTCCGGCT	contig11419	188
AX-156985154	CTAGCTCGGTGATTTGCTGGGCTGAAAGAACCCCA[G/T]CACTCCCAAACGAAATGTAGATTACAGACTCAACC	K	4	1	4	1	1	r	Fagus grandifolia	contig10568_450	TTTGTCTTTGCTGGGTGGGCGTAGAACCCAAATAAATCTCTGTTGGCTAAGCTCCAAACCCGAAGCTAGCTCGGTGATTTGCTGGGCTGAAAGAACCCCA[t/G]CACTCCCAAACGAAATGTAGATTACAGACTCAACCGGTTGCTCATCCAGCCAATCCAACAACTCGCTTCTTGAACTGGGTGGTCCAACGGGTCGGACTAG	contig10568	450
AX-156985162	GCAGTCAGTGCTGGAACTATTGCTAAGTTTTTCTA[C/T]GGCTGCCCTGATAACGCATTTCAGGTGGCTTTGTC	Y	4	1	4	1	1	f	Fagus grandifolia	Contig10671_506	CCATCATAGCAGATTTTATGCTTGTCTGGCTTCCTGCCCCTACTGTTTCTCTCCGCCCACCTCTTGCAGTCAGTGCTGGAACTATTGCTAAGTTTTTCTA[T/C]GGCTGCCCTGATAACGCATTTCAGGTGGCTTTGTCTGGAACATCTTATTCAGTTTTACAGAGAATAGGTGCAATAGTGCGTAATGGAGCCAAACTATTTG	Contig10671	506
AX-156985171	TCAACCCACCAGTTCCGCTGCAATACGGCCGAGCC[A/C]GGAAGAATTTCCAATTGAGTTCACATGACTCAGTG	M	4	1	4	1	1	f	Fagus grandifolia	contig06766_1050	TCTGAGTTTCGACTCAGTTAAAGAAATGCCACTGGTTCTGTCTgTCGTGTACGAAACCCTTCGGCTCAACCCACCAGTTCCGCTGCAATACGGCCGAGCC[a/C]GGAAGAATTTCCAATTGAGTTCACATGACTCAGTGTTTGACATCAAAAAGGGCGAGTTGCTTTGTGGGTTTCAAACGCTGGTCATGAGGGACCCAAAGAT	contig06766	1050
AX-156985173	TTTGATTTTATACCATCATCAGAGAGCAGTGTTTC[G/T]ATTTTTGATTTGATTTCATGCCTCGTGACGAACCC	K	4	1	4	1	1	r	Fagus grandifolia	contig01536_182	AATTCTTAAAAGAAGATCCACCTTCacTtACACTCTTTTTAGCCATTTCcTtcAGCTTCAaGGCATTTGaTTTTATACCATCATCagagaGCAGTGTTTC[t/G]ATTTTtGaTTTGATTTCATGCCTCGTGAcGAaCCCATTTTCATCTGGGTTTAACCCCAAaCCAATCTTCCAAGCATCACATAaGTAACTCTTATTATGGA	contig01536	182
AX-156985176	ACGAGCTCCTCCGAGTTAACCGCCACGTGGAACTT[C/T]ACCCTCTTTGTTCGCAACCCGAACACGAAGCTAAA	Y	2	1	2	1	1	r	Fagus grandifolia	contig12319_214	TAATCCTTAAGCCAAGATTACCCGAGTTCCGAGTCGACTCGGCCTCCGTCTCGCAACtcAACGTGACGAGCTCCTCCGAGTTAACCGCCACGTGGAACTt[c/T]ACCCTCTTTGTTCGCAACCCGAACACGAAGCTAAACCTCTACTACGATCGCCTCCAGGCTTCGGTCTCCTACGGTAGATATGACACCCTCAGTACGACGT	contig12319	214
AX-156985192	ATGATACCAGTCTCAACACGACCCACAGGGACAGT[C/T]CCAATGCCTCCAATCTTGTAGACATCCTGAAGTGG	Y	4	1	4	1	1	r	Fagus grandifolia	Contig198_954	TTTCAACAGACTTAACTTCAGTGGTAAGCCCAGTGGGACCAAAAGTCACAACCATACCAGGCTTGATGATACCAGTCTCAACACGACCCACAGGGACAGT[T/C]CCAATGCCTCCAATCTTGTAGACATCCTGAAGTGGGAGACGGAGGGGCTTGTCCGAGGGCCTCTTAGGCTCACTGATAGAGTCAAGGGCGTCAAGAAGGG	Contig198	954
AX-156985199	CGCTTATGGATCCTAAGCTCAAATCGATCCCAAGT[A/G]TTGGTCCCTTCACCACAGGGAGCCTTCCTGGTGGT	R	4	1	4	1	1	f	Fagus grandifolia	Contig1266_325	CTGGTTCAATCGTGATTGAGGTGATCTGTTTCACAACATCTGGCGAGCTAAAAAGATCAATAACTCGCTTATGGATCCTAAGCTCAAATCGATCCCAAGT[G/A]TTGGTCCCTTCACCACAGGGAGCCTTCCTGGTGGTGATGCGCAGAACCTTGGTGGGGATCCTCACTGGGCCCTTAACCCTCAACGACTTGTCCTTGGCAC	Contig1266	325
AX-156985200	GTTTGGGTTGTTTCTGGCTAGGAAATTGTCATTGA[C/T]AAGAGCAGTGTTTTACATCATTATGCAGACCCTGG	Y	4	1	4	1	1	f	Fagus grandifolia	contig08467_387	ATGATCTTTGCCCTCGTATACTGTACTGCTGGCATCTCAGGGGGTCACATAAACCCGGCAGTGACGTTTGGGTTGTTTCTGGCTAGGAAATTGTCATTGA[C/T]AAGAGCAGTGTTTTACATCATTATGCAGACCCTGGGtGCAATTTGCGGTGCTGGTGTAGTGAAAGGGTTCCAGAAGAGCCAATACGAAGTTTTGGGTGGA	contig08467	387
AX-156985205	CCTTGTTAATCAGGTCCAGCCATAATGGTCTTGGC[C/T]AGATGATGATATAATAACACTACCTCCAGAGCATA	Y	2	1	2	1	1	f	Fagus grandifolia	contig14246_389	AGATGCCTATACTTTTCAGATTTGGCCAGCTCCAAATTGTTAACAGTCATGCTGAGATGGACTCTCCTtgTtAATCAGGTCCAGCCATAATGGTCTTGGC[T/C]AGATGATGATATAAtAACACTACCTCCAGAGCATATGATATTATCGAcggATAtATCATCAttaGAACcTCCAGAAATACATTCtAGTGacAACaGATAG	contig14246	389
AX-156985225	ATAATGCAGTCTCAGACTTTATCTGATGCTAGTAA[C/G]CAAGCTTATATGCGTGGAAAGAGGGTACTCGAGAT	S	4	1	2	1	1	f	Fagus grandifolia	contig06093_2155	GTTTGGCCGACACGCCTTGTGTGGTTGTGACCTCCAAATATGGATGGAGTGCAAACATGGAGAGGATAATGCAGTCTCAGACTTTATCTGATGCTAGTAA[G/C]CAAGCTTATATGCGTGGAAAGAGGGTACTcGAGATCAACCCAAGGCACCCAATTATTAAGGAACTCCGGGAGAGAGTAGTGGTGAACCCTGAGGATGAGA	contig06093	2155
AX-156985228	TTGCTTCCCACATTCTTAACCGTGTCATGCAACAC[C/T]GCAAATACCTCTCCAAACGCTGCTCCCAGAACAGC	Y	4	1	4	1	1	f	Fagus grandifolia	contig01470_318	CcACTggcgctaaaagatctagattggatttgaggcttttgagaacggaTTtGAaCatAaGgCcaTtGCTtCCcACATtCTtAaCcGTGTCATGCAaCAC[c/T]gCAAaTACctCTCcAAaCgCTgCTCCcAGAacAGCCCcTCCAACAAATACTGCTACAGCCATAACTTTGCTTTGCAAACTGATTAACACGCTCCAATATA	contig01470	318
AX-156985229	AGGGGCAAGAAGCGATCTGAGAAGAAGAGCAGGAA[A/G]CGCCATCATGATGAGGATTATTAGAGTTTATTTAG	R	4	1	4	1	1	f	Fagus grandifolia	contig02698_676	AgAGCAGAaGACCAGCTTCACCATCTGTTTCTGATGTAAGTGGCTCGGAtGATTCATGGGTTGGTAGGGGCAAGAAGCGATCTGAGAAGAAGAGCAGGAA[g/A]CGCCATCATGATGAGGATTATTAGAGTTTATTTAGTAAAGATATGCAGGAgcaGGATAATGGATATGGTGATCTCTCAGGAAGTTACCAAAGCAGTGATG	contig02698	676
AX-156985231	CCTTTTAGTAGTTTTGCTGTGTTGCTGGTGGTGGT[C/G]GGACTATGAGAGTTCTCTCTCTCTCTCTCCATCTT	S	8	1	4	1	1	r	Fagus grandifolia	Contig2417_1098	TCCTGCTAGTTTAATTTTGTTTTTTTCTTCTCCCTTCTACTTGGGTAAAATTTGGGCTTTTGATTCCTTTTAGTAGTTTTGCTGTGTTGCTGGTGGTGGT[G/C]GGACTATGAGAGTTCTCTCTCTCTCTCTCCATCTTTTTTCTCTTTTTGTACATCTAGATCTAGAAGGTTACTACTTATTAGTAATTACCTAATTTGATGA	Contig2417	1098
AX-156985233	CTAGTCTTTATCACATCCACCGGATTCGAAGCAAC[C/G]GCCGCCACGAAACCCGCCGCGAAACTCGCTGTCAC	S	8	1	4	1	1	f	Fagus grandifolia	Contig888_435	AAGCACAATCTAGGGCCCCATTGTATGGTGGGACCGACCCAGCCTCCACTTTCATATTCATCACCCTAGTCTTTATCACATCCACCGGATTCGAAGCAAC[G/C]GCCGCCACGAAACCCGCCGCGAAACTCGCTGTCACGTGAGTCCCGAGACCATCGTTCATCAGTTGCTTTTCCAAGAGCATTTCTTTGAACTGGTCGTACG	Contig888	435
AX-156985241	AGGCTTTCACCCAACATGCATGCCAGGAATTACAC[A/G]AGTGGTGCTTATGTCAATGGGGGTTTGCAGAGTTC	R	2	1	2	1	1	f	Fagus grandifolia	contig07067_172	TGGCGGATAGATCGCAGCACCCGTCAATATTTCAGAAGATACATGGGCAATCTTCCCTTGTTTCTAGGCTTTCACCCAACATGCATGCCAGGAATTACAC[A/G]AGTGGTGCTTATGTCAATGGGGGTTTGCAGAGTTCCTTTCAGCCGGCATGCCAGGCTACCGGCTTGGCACAATATTCACAACTGTCTCCTGTGTTTGTAG	contig07067	172
AX-156985246	TATTCAGAAAAAAACTTGTCAGAAAAAATAATCAT[A/C]GTCATTCTTTTGCTAATGTATTCCAATGCATTACA	M	4	1	4	1	1	r	Fagus grandifolia	Contig25283_339	ACATCATAGATTGATCAGCAGAAATACATATGATATTAAGATATAAAAATCCGATGTATCAATTGTATTCAGAAAAAAACTTGTCAGAAAAAATAATCAT[A/C]GTCATTCTTTTGCTAATGTATTCCAATGCATTACAAAGGAAAATGACCAACACTCTAAAATCCAAAAGCCCAACTATGCACTTTGAAGAATATAATCTTC	Contig25283	339
AX-156985249	TGACGTGGAAGCATCCCTATTAATAGTCCTATTGA[A/T]GAGAGAGAATGAGGGTTTGGTGGGGATGGTTGAAC	W	4	1	2	1	1	r	Fagus grandifolia	contig09159_764	ATCAGATTTCGAGAGGGTCCAGACCCGGATCGCCGCCGGATGCGGTGTTGGTGGGCCGAGGAGGCTGACGTGGAAGCATCCCtattaatagTCCTATTGA[t/A]GAGAGAGAATGAGGGTTTGGTGGGGATGGTTGAACAGTGATTGATGATGACGATAAAAGATTCCGAAGTGATTATGAAAATGATGTTTAGATTTTTTTtA	contig09159	764
AX-156985251	TAGTGGATTACGAGATCTTTTGCTCTACGTGAAGA[A/C]AAAGTACCACAATCCACTAATTTACATCACTGAGA	M	4	1	4	1	1	f	Fagus grandifolia	contig06650_1212	TCTACTGCGCGcAATGGGATCCCCATTGGTGCACCGGCTGCGTCAAGTTGGCTCTTTGTTTATCCTAGTGGATTACGAGATCTTTTGCTCTACGTGAAGA[C/A]AAAGTACCACAATCCACTAATTTACATCACTGAGAATGGAATTGATGAATTCAATAATGCCACTCTAACGCTTGAGGAAGCCCTTGTGGACAACCATAGA	contig06650	1212
AX-156985259	TTCCTGTTCAGGAACCAATCGGGGATCTTGAACTG[A/G]CGAGGGTTCGCCACAATCACCATTAGGTTATCAAG	R	4	1	4	1	1	f	Fagus grandifolia	Contig1444_461	CCCTGAGCTTCATGTCCAAAGCATTGGAGACAACCTGAGAATATTTACCATCCTTGTAATCCTTCTTCCTGTTCAGGAACCAATCGGGGATCTTGAACTG[A/G]CGAGGGTTCGCCACAATCACCATTAGGTTATCAAGCTCAGCAGCTGTCAACTCACCAGCTCGTTTGTTCATGTCAACATCGGCTTTCTTGCAAACGAGAT	Contig1444	461
AX-156985261	GCTTCTAATTTCTCTGTGGATATAGAATCGTCCTA[C/T]GGTGCTTTGTCCTCCCTTGAGGATGTTATAGCCAT	Y	2	1	2	1	1	f	Fagus grandifolia	contig02972_599	GAAAAGTTTCTGCTCAGATCCTTGATCAACTCTTCAGCATCTCTCTTTCACTTCCAAGGCCTACAGCTTCTAATTTCTCTGTGGATATAGAATCGTCCTA[c/T]GGTGCTTTGTCCTCCCTTGAGGATGTTATAGCCATCTTGAGGAGTGATGcaTCAATTGATCCATCAGAAGTATTCAACAGAATAATTTCATCTGTCTGTA	contig02972	599
AX-156985278	ATTGTAGCAGATGAAGCCCCAATGCACGCTCATCC[A/G]CATGATCCAACACTATTGCCCTGTCTTCTTCAACT	R	2	1	2	1	1	r	Fagus grandifolia	Contig3720_517	ATAGAGGTATTCACACAACACATTCGGGAATAGATTGGTGCAGGCCTCCTCAACAACCTCAGAGAATTGTAGCAGATGAAGCCCCAATGCACGCTCATCC[A/G]CATGATCCAACACTATTGCCCTGTCTTCTTCAACTCCTCTATGTTTTTACCAGATTTCATGATGATAGAATGGATCCGAGCATGAGCATACAGCAAGTAT	Contig3720	517
AX-156985284	CTCTCCAAGTTCCCCATCACCGGAGCCTCGCGGAC[C/T]GAGTCCAACCCTAACCCTAACCTCCTCGCGAAGTT	Y	4	1	4	1	1	f	Fagus grandifolia	contig10722_380	AGAAATCCATCACCGTAGCAAACCCTAGCCAGTAATTATAAAACGCACTCACCTGCGCATACGGACTCTCCAAGTTCCCCATCACCGGAGCCTCGCGGAC[c/T]GAGTCCAACCCTAACCCTAACCTCCTCGCGAAGTTAAGCTCGTTGGCGTAGATCTTATCAAAGAGATCCGAATACACCTTGTAGAATCCGCGGCCGGAGT	contig10722	380
AX-156985285	TGTAGAGCGTTCGCGACGGAGATAGAGGTGGAAAC[A/G]GCGAGGTCTCCGGCTCCGGTTAGAGAGTACAGGGA	R	4	1	4	1	1	r	Fagus grandifolia	contig02588_172	cgccgccggtgagtccgtgcaggtcaccggtattaggatcgacgagggcggatctatccgtggcgtgtagagcgttcgcgacggagatagaggtggaaac[g/A]gcgaggtctccggctccggttagagagtacagggaagagggtgcgcggttaagggccagggcgagaagggagtaccggtttacgtgatgatgcctctaga	contig02588	172
AX-156985294	GCAGTTCTAATCACTTTCACTGGATCAATAATTCC[A/G]GCTTTGACCATATCAACATATTCACCTTTGGCTGC	R	4	1	4	1	1	f	Fagus grandifolia	Contig5546_405	GTATTTCGGTTATAATAGCTTCAGTGGTTGTCATCAAAGACGACACACTTGCAGCATCAACCAAAGCAGTTCTAATCACTTTCACTGGATCAATAATTCC[G/A]GCTTTGACCATATCAACATATTCACCTTTGGCTGCATCATATCCTTGGGCAGGGTCATTTTCTTCCAACAGCTTACCAACAACAACAGCCCCCTCAACTC	Contig5546	405
AX-156985295	CTGGTGAATCCCTTGATGCCACTGAAGCATTCCGC[C/T]TAGCTGGTATTAATTCCGGGTTCTTTGAGTTACAA	Y	2	1	2	1	1	r	Fagus grandifolia	Contig3188_772	TGTCCCTCTATCCTACATTGCTGGACTGCTAACCGGCCGCCCCAATTCTAAAGCCGTTGGACCCTCTGGTGAATCCCTTGATGCCACTGAAGCATTCCGC[T/C]TAGCTGGTATTAATTCCGGGTTCTTTGAGTTACAACCAAAAGAAGGTCTTGCTCTTGTTAATGGCACAGCTGTTGGTTCTGGCTTGGCTTCTATAGTGCT	Contig3188	772
AX-156985302	GACATTTTTCAATCAAATTACATGGTGTTCAAGAA[A/C]GTCATTCCAGGGCCGTGTAGAAGTAAATGCTCATG	M	2	1	2	1	1	f	Fagus grandifolia	Contig7017_845	AAGCAAAGCGCAGTGTTTTTTGCGGAGTTGTGAAATCTAATTTTTCTTTGTACTGTTGGGGTAATGACATTTTTCAATCAAATTACATGGTGTTCAAGAA[A/C]GTCATTCCAGGGCCGTGTAGAAGTAAATGCTCATGCGGTYCATTGGCAGGGACTAACCTAATTTGTGGTGGTCAAGAATCTATCTGCGAGACTTGTAAGG	Contig7017	845
AX-156985308	GGGAAACAGAGGAGCCATTGGAATGGGGTTTTAGA[G/T]CGACGCCAGAACCAGCGAGTGTCGCGGATCTCTGC	K	4	1	4	1	1	f	Fagus grandifolia	Contig8334_570	AGAATCGGGTCAAGTAGTATAAATATGACCAGAAGAAAACCCGACCCGATGGTCGTGTACCGAGTGGGAAACAGAGGAGCCATTGGAATGGGGTTTTAGA[G/T]CGACGCCAGAACCAGCGAGTGTCGCGGATCTCTGCGGCGGCGGAGAGTAGGGTTCCGGCGAAGATGGTGGCGGAAATGAGAGACATGGAGAGACTGTGGA	Contig8334	570
AX-156985311	TACCCGACGATCTTTCCGTTGTAGTCCTCGGCGAC[A/G]TAGAGGAGCTGTGGCCATGAGAGGATGTGATAGAG	R	4	1	4	1	1	r	Fagus grandifolia	contig09839_738	ACACTGCAAGGGAAGTGATGTGGCCGTGACACTCGGTGCTTTCCTCTTCCATCTTGGCcAGCACGTACCCGACGATCTTtCCGTTGTAGTCCTCGGCgAC[a/G]TAGAGGAGCTGTGGCCATGAGAGGATGTGaTAGAGATAGTACTTCATCTGGTAATTCTCTGGGAGACAGAAGAGATTGCAGGTCTGCATGGCCAAAaGGT	contig09839	738
AX-156985313	GCAAAGCTTCCGATAGTCCGAGCCGCGATGCTGGC[A/T]CACCCGGAGGCCGAGTGGATCTGGTGGGTAGACTC	W	8	1	4	1	1	f	Fagus grandifolia	contig07746_484	GAATCCACGGCTATGATATCTTCTACAACAACGTGTTCTTGCACCCGAAGATGCGTTCGTATTGGGCAAAGCTTCCGATAGTCCGAGCCGCGATGCTGGC[t/A]CACCCGGAGGCCGAGTGGATCTGGTGGGTAGACTCGGACGCGTTGTTCACCGACATGGAATTCAAGCTCCCTTTGGAAAGGTACAAAAATCACAACCTCG	contig07746	484
AX-156985315	AATGATTTATTTGCAGGGATGAGCCACTGGATATG[C/T]CTTGTTCATATAAAGTAGAAATAATGAGTGTTCTC	Y	4	1	4	1	1	r	Fagus grandifolia	Contig4911_1096	ATGACAGAGAACGAACACCCTCCATCCTAAAATTGATTGTCGATTAAGATCTAATTTTGGGCTCCAATGATTTATTTGCAGGGATGAGCCACTGGATATG[T/C]CTTGTTCATATAAAGTAGAAATAATGAGTGTTCTCTTTTGTCATTTCTTTTATGGTTGAAAGAAAAGGTATAGTTTTGTGATGCCTTGCCTCTGCTTGCA	Contig4911	1096
AX-156985318	ACCTCAAGAATTAGACCAAGTTCTTCTGCAAAAAG[C/T]GTTTGGAAGAGGCCCTTCCCATTTGAAGATACGTC	Y	2	1	2	1	1	r	Fagus grandifolia	Contig4546_1323	TTATCTCAGAAGAAACACCAAAACTGCTAAGCTTTCCTATTACAGTGTCCAAGTTCTTCTTGCTAACCTCAAGAATTAGACCAAGTTCTTCTGCAAAAAG[C/T]GTTTGGAAGAGGCCCTTCCCATTTGAAGATACGTCCAAGACGATGCCACAGTTCCCAGCAAATGCCATTTCCAAGGCACAAATCGAATAGCCCCCATCAC	Contig4546	1323
AX-156985324	CTGAGATTTACATACTTCTGGATCAAGGATCAGAT[C/T]GAGAAAGAGAAGGCTCATGGTGTTGACCTGTCGGC	Y	4	1	4	1	1	r	Fagus grandifolia	contig07025_1104	ACTCAGACAACACACTTATCAAAGAGAAGCTTGGCTGGGCTCCTACTATGAAGTTGAAGGATGGGCTGAGATTTACaTACTTCTGGATCAAGGATCAGAT[c/T]GAGAAAGAGAAGGCTCATGGTGTTGACcTGTCGGCTTATGGGTCATCTAAGGTGGTTGGAACCCAAGCTCCAGTTCAGCTAGGATCACTCCGTGCTGCTG	contig07025	1104
AX-156985329	CGGCACAGAAAATAAATGAAGTGCATCCTCAATAG[C/T]ACGAACAGCATCAGGATAAATATCAAGGTGCAGCA	Y	4	1	4	1	1	r	Fagus grandifolia	contig06354_744	GATTtGCTAGCAGTCACAaCACCAGCCTTCCcAGTTGCTGAtgCTCGGTACCCCTCAAGAGATTCCGGCACAGAAAATAAATGAAGTGCATCCTCAATAG[c/T]ACGAACAGCATCAGGATAAaTATCAAGGTGCAGCAAGAGAAATGGTTGAACAGTAGCAGAAGCTTTATTtCCTCTTGCCTTCACCagACTTCTCAACTGT	contig06354	744
AX-156985356	TCATAACCTTCTCGTTTGGCCCAACCCGTTATTGG[C/G]ACTTGGATATATTTTATATGCCAACTAAAATTATA	S	4	1	2	1	1	f	Fagus grandifolia	contig01630_240	ATTTTGGGCTTTTGGgCCGGCCTCCTCCCTTGGGTGTGTCTTTCTCTTTCTCTATCTCTTCTCCTTCATAACCTTCTCGTTTGGCCCAACCCGTTATTGG[c/G]ACTTGGATATATTTtATATGCCAACTAAAATTATACACTATACAGAAAGACGTGGCCCAAAAGGATTCACTGGGTACGCAGTGATTGGATTGCTGCTCCT	contig01630	240
AX-156985364	GGACTTGAATTGATTGCAAAGATGAAGGATTTACT[A/G]AAGAGGAAACCTTCTATTTCTGAATTTACGGGAAT	R	4	1	4	1	1	r	Fagus grandifolia	contig01426_263	TCCTTATAAAAGTTCCAGGAGGCAGAGTTTTTtACTTTTGGTTCTCAGAGAAGTCAAAGCTTTTGGGACTTGAATTGATTGCAAAGATGAAGGATTTACT[a/G]aaGAGGAAACCTTCTATTTCTGAATTTACGGGAATCAGCGATTCACGCCTGAGCTGCTTTGCAACTCATCTTCGTGCCTATCTTGTGGGTTCAACTGTGA	contig01426	263
AX-156985373	GCAAAGTGAAAGCAAACATAACATTTAAAATAATC[A/G]CCATTGTCACGGTTTCATTTCATAACTTAATACAC	R	4	1	4	1	1	r	Fagus grandifolia	contig13370_217	AGTCTCCCTCATTCACATCAATAACGAATTCTCTTAaCTCTCCTTCCTTAActttttCAACTTCAGCAAAGTGAAAGCAAAcATAACATTTAAAaTAaTC[a/G]CCATTGTCACGGTTTcATTTcATAACTTAATACActGTAACCACTAGCCGGCTGGATGGCGGTTCTtAACACTTGTGCTGGTAATTTATAACTATCGTTG	contig13370	217
AX-156985389	TTGAATAGCTGCAGCCTCCTTTCCTTGATATCCTT[A/G]CAGATCTTGAGGTATCCTCTCAAAAAGGGCCTCAA	R	4	1	4	1	1	r	Fagus grandifolia	contig06782_929	TCAACCCTTCGTGGTCCGTGGCCTTGGTGCTGGAAAGCTTCTTTCTCTCGTCGACAAAGTATTCTTTGAATAGCTGCAGCCTCcTTTCCTTGATATCcTT[a/G]CAGATCTTGAGGTAtCCTCtcAAAAAGGGCCTCAAAATAGGAATAAAGTCACCGTAATTGTAGTCAAAGCTTTGAGCCAATCTACTCCTCTCACCGTTCA	contig06782	929
AX-156985407	CAAGCTTAGGATCCATTTTTATTTTCTTACTCAGA[A/T]CATGTTCATGACCATTGCTTGATTCAAACTTAGTG	W	8	1	4	1	1	r	Fagus grandifolia	contig09407_855	ATGACCTCCGGCGTTTTGGTACTGGAACAGATGTTGCGTCACCAGCAATTCTTTTTTtACCTTTCCAAGCTTAGGATCCATTTTTATTTtCTTACTCAGA[a/T]CATGTTCATGACCATTGCTTGATTCAAACTTAGTGGACATCCCCAAGTTATCGTAATTAATTTCCCTCACCATTTtCAAGATATCAACATCATTTTCaGC	contig09407	855
AX-156985435	CCAAATTTGTTCAAAGCCTCTGGGATAATGAATCC[A/G]GCAGCACCAAGCATAGCCCACCGGCCGTGAATCAA	R	4	1	4	1	1	r	Fagus grandifolia	Contig691_638	ACGTGTTCCCATCAAGTAGAAGAGCTCCTGTCTTGAACCAGACAGCCTCAGGGCCACAGTTAGCGCCAAATTTGTTCAAAGCCTCTGGGATAATGAATCC[A/G]GCAGCACCAAGCATAGCCCACCGGCCGTGAATCAACTCAAACGCCTGATATTTGCTGAAGTCCGCTGGCTTCTTGCTAAGCCCAAGAGGATCATAACCAT	Contig691	638
AX-156985436	CAAACTAAGCCTCAAGGAGGTGAGGTGGTTGCAAT[C/T]GGAGAGGGTAAGACAGTTGGGAAGAGCAAAAGTGG	Y	4	1	4	1	1	f	Fagus grandifolia	Contig4735_380	TGTTGGTCAAGATCAAAACTGCAGAAGAAAAGACTGGTGGTGGAATTTTACTCCCAACAACTGCTCAAACTAAGCCTCAAGGAGGTGAGGTGGTTGCAAT[T/C]GGAGAGGGTAAGACAGTTGGGAAGAGCAAAAGTGGACATCAGTGTTCAGACTGGCACCCAAGTTGTGTATTCGAAGTATGCTGGGACTGAGCTGGAGTTC	Contig4735	380
AX-156985439	GGGAGACCCCGGCTATTGATGTGTGTAAAGGGCTG[C/T]TGGGGGACAAAGCCCGGTTGAGCATATTCGACCCA	Y	4	1	4	1	1	f	Fagus grandifolia	Contig1322_1235	CACAGTCTCAGGTAAGAAGATTGCAGTTCTGGGGTTTGCTTTCAAGAAGGACACTGGTGATACCAGGGAGACCCCGGCTATTGATGTGTGTAAAGGGCTG[C/T]TGGGGGACAAAGCCCGGTTGAGCATATTCGACCCACAGGTGTCTGAGGATCAGATCCAGAGGGATCTTGCGATGAAGAAGTTTGATTGGGACCATCCAGT	Contig1322	1235
AX-156985449	TTGGTAGGGAACAAGAGGCTGATGCGAGCTTGCAA[A/G]GTCCCAATTGGTCCTGAGGTTCATGATTATATTTC	R	2	1	2	1	1	f	Fagus grandifolia	Contig7888_470	ACGTGAAGGACTTTGAGGTGCATACTGGAGCTGGCGTTAGTGGGAAAGTCGGTGATGTGACAGTTTTGGTAGGGAACAAGAGGCTGATGCGAGCTTGCAA[G/A]GTCCCAATTGGTCCTGAGGTTCATGATTATATTTCAAAAAATGAGCAACTTGCTCGAACATGTGTGTTAGTTGCCATTGATGGGAAGGTTGCTGGAGCTT	Contig7888	470
AX-156985474	CGCTTTTTGGATTGTTTGATTTATCGTGATTATGA[A/C]TGAGACAACCTACATAAAAAGTGCCCGAAGTTCTT	M	4	1	4	1	1	r	Fagus grandifolia	Contig2089_230	AAAAGGAGAACCGTGAAAGCACACGTTTGGATAAAAAAGAAAGAACGAAAGATATATGCACCGCACGCTTTTTGGATTGTTTGATTTATCGTGATTATGA[A/C]TGAGACAACCTACATAAAAAGTGCCCGAAGTTCTTTCATGGCCAGAGCCACTCAGTGACTTGCATCTTCTTCTTCACAGAACTTGGAGTACTTATCTGCA	Contig2089	230
AX-156985475	TCGGGACTCCTCATCCACGTCGATGTCGGATGCCG[C/T]GATGTCGACTGATGTTTCGATGGAGGATCGGAATG	Y	4	1	4	1	1	f	Fagus grandifolia	contig06214_853	TCTTTGTCACAGCCATCGTCGTTTTtCtCGCTTGATTCGTTGCCCCcATTGAGCCCTTCCCCGTATCGGGACTCCTCATCCACGTCGATGTCGGATGCCG[c/T]GATGTCGACTGATGTTTCGATGGAGGATCGGAATGCGGGTTCGCATTCGTTGTTGCCTCCATCGCCTTATACTATGAGGGGTGATTCTACAAGGGTTGGG	contig06214	853
AX-156985476	TAATCAGTGCCTTCCCGGAACATGGTGATGAAGTG[G/T]TAGACACTGAGAAGCTTCAGTCGCGGAAGGTAGTA	K	4	1	4	1	1	f	Fagus grandifolia	contig05987_3404	TACTGAGGGGCTTTTGGATCTTTTGGATCGTGTTGAAGATGCAGGTCTTGAACAAATTGTTGAAATAATCAGTGCCTTCCCGGAACATGGTGATGAaGTg[g/T]tAGACACTGAGAAGCTTCAGTCGCGGAAGGTAGTAATGGCCAGGATGCTAGCAAAGAGCTTGCAAGCTGGGGATCCTGTGTTTGAAAAGGTGTCTCGTGC	contig05987	3404
AX-156985515	AGCTTCTGTGTGTAATCCATTTGTCTCGATTGTCT[C/T]GATTGATGAGCTAGATAATTTTACTGACTCGTCAA	Y	4	1	4	1	1	f	Fagus grandifolia	contig02993_1065	TGCATGCTTGACACCTTACACTTCAAAAGCTTCTTTTTTtGTTTTTTGGGGCGCTTGCAATTATGAGCTTCTGTGTGTAATCCATTTGTCTCGATTGTCT[t/C]GATTGATGAGCTAGATAATTTTACTGACTCGTCAAGTACAACTTTTTGAGCCCTACCACCTGCAGCCTCAACCAGTGAATTACCAACAGCACCTCCATTG	contig02993	1065
AX-156985525	CTTCCAAGGATTTTGCTCAGAAGCATTATCATGAT[C/T]TGAAGGAAAGACCTTTCTTCAATGGCCTGTGTGAC	Y	2	1	2	1	1	r	Fagus grandifolia	Contig6756_415	TTCAGAGATCATTTCTCGTTTTGAGCGGAAAGGGTTTAAGCTCGTGGCCGTTAAAATAGTGATTCCTTCCAAGGATTTTGCTCAGAAGCATTATCATGAT[C/T]TGAAGGAAAGACCTTTCTTCAATGGCCTGTGTGACTTCCTTAGCTCTGGCCCTGTTCTGGCAATGGTCTGGGAAGGAGAGGGAGTGATAAAGTATGGTCG	Contig6756	415
AX-156985536	GATACCCAGATTTGGTATGCGATATTCTCTACATT[A/G]TTTGGAGGTATTTATGGTGCATTTCGTCGCCTTGG	R	4	1	4	1	1	r	Fagus grandifolia	Contig3251_1761	GTGCAAAGAACAATATTGGAGTCGTGATTGCACTCTGGGCTCCAATTATTCTTGTCTATTTTATGGATACCCAGATTTGGTATGCGATATTCTCTACATT[A/G]TTTGGAGGTATTTATGGTGCATTTCGTCGCCTTGGAGAGATTCGGACACTAGGAATGCTTCGTTCTCGTTTTGAATCACTGCCTGGTGCTTTCAATGTCA	Contig3251	1761
AX-156985540	ACTGTTATTACTCAAATTAATCATGCGATTGGAGC[A/G]TCTGGGGTTGTAAGCCAAGAATGCAAAACAGTGGT	R	4	1	4	1	1	f	Fagus grandifolia	Contig1698_1023	GATTTTGTGGTGATGGTTGTTCAGCAATTGCAGATTCTGGAACTTCTCTGTTGGCAGGCCCAACGACTGTTATTACTCAAATTAATCATGCGATTGGAGC[G/A]TCTGGGGTTGTAAGCCAAGAATGCAAAACAGTGGTTTCACAATATGGGAAAACCATACTGGACATGCTGGTAACCGAGGCACGACCACGAAAAATCTGCT	Contig1698	1023
AX-156985554	CCTGACGAGGACTCCCGCCATCAGATATTCAAGGC[A/G]TGCTTGAGGAAATCTCCAATCTCCAAAGATGTTGA	R	4	1	4	1	1	r	Fagus grandifolia	contig06128_2027	CAGACATCATAGACCCTGCACTTCTGCGTCCAGGCCGTCTTGATCAGTTGATCTACATTCCTCTCCCTGACGAGGACTCCCgCCATCAGATATTCAAGGC[G/A]TGCTTGAGGAAATCTCCAATCTCCAAAGATGTTGATCTCAGAGCCCTTGCCAAGTATACTCAAGGCTTTAGTGGTGCTGACATTACAGAGATATGCCAGC	contig06128	2027
AX-156985556	CAAGCTCAGAATTTAAGGGATTCTCTCGCTGAAGC[A/T]AAATCTGATATCGTGGTCAAGATTGGACTCAGGAA	W	4	1	2	1	1	r	Fagus grandifolia	contig06335_456	TTCCAGAAGCATTTAAAGGGATTAAGCAGATTGGTGTTATTGGCTGGGGTTCACAGGGACCTGCTCAAGCTCAGAATTTAAGGGATTCTCTCGCTGAAGC[t/A]AAATCTGATATCGTGGTCAAGATTGGACTCAGGAAAGGgTCCCGTTCTTTTGCTGAAGCTCGTGGAGCTGGTTTTAcTGAAGAGAATGGCACTCTAGGGG	contig06335	456
AX-156985572	TCCTGCTCGTTGCAGGGTTTTGCACTGTTATCCAC[C/T]GGCAAAGAACTGGATGCAGCCGGACAAGGGTCACC	Y	4	1	4	1	1	r	Fagus grandifolia	Contig4010_3885	CAACTGTATCCCCAGAATAAACAACTTGCAATTGTGCAGGTCTAGGAATCAAACTAGAGACAGCATCCTGCTCGTTGCAGGGTTTTGCACTGTTATCCAC[C/T]GGCAAAGAACTGGATGCAGCCGGACAAGGGTCACCACTTCCAAATTCAGACTTCAATAACTTAAGTTCATTTTCAAGTGAATCAATTTCAGACTCAGTCA	Contig4010	3885
AX-156985574	TCGACTCAGTTAAAGAAATGCCACTGGTTCTGTCT[G/T]TCGTGTACGAAACCCTTCGGCTCAACCCACCAGTT	K	4	1	4	1	1	f	Fagus grandifolia	contig06766_993	CAAGACCGGGTTACAAGAAAAGATAAGAAAGGAAGTGAGGGAAAAAGGCGGGTCAACTCTGAGTTTCGACTCAGTTAAAGAAATGCCACTGGTTCTGTCT[g/T]TCGTGTACGAAACCCTTCGGCTCAACCCACCAGTTCCGCTGCAATACGGCCGAGCCaGGAAGAATTTCCAATTGAGTTCACATGACTCAGTGTTTGACAT	contig06766	993
AX-156985580	TTCAAAAAGATCCTCAACTCCATAAGGTCAGGCAT[C/T]GAAAGTGGTGCTACTCTTGAATATGGAGGTGAAAG	Y	4	1	4	1	1	f	Fagus grandifolia	contig06774_1091	AACGTGTAGTTGGAGATCCTTTCAAGCAGGGGGTTGAACAAGGTCCTCAGATTGATGGTGAGCAATTCAAAAAGATCCTCAACTCCATAAGGTCAGGCAT[C/T]GAAAGTGGTGCTACTCTTGAATATGGAGGTGAAAGAATTGGCTCCAAGGGCTATTATATTCAACCCACTGTTTTCTCAAATGTTGAGGACAACATGTCGA	contig06774	1091
AX-156985587	AAATTCACCGCATCAATTTCCATATGAGAGCTAAT[G/T]GCAGCACCAGCTGTTGATCCAAATCCGGTTACAAC	K	4	1	4	1	1	r	Fagus grandifolia	contig02637_204	ccactttcaaattacttgttgctgcggcctgcattactatacggcctacttctgtggatccagtgAAaTtCACcGCATCAaTTtCcATATGAGAGCTAaT[G/T]gCAGCACcAGCTGTtGATCcAAaTCCGGTtACAACATTgAGCACCCcATCAGGgATACcAGCcAGCTtAGCAaGATGAGCATAaTAGAGTGCcGAGAGAG	contig02637	204
AX-156985590	GGTGGAGCCTCCAATTCCTCAGTTGCAGAAGCATA[A/T]TCAGATTCATCAGAACTTGATTCCTCTCCCTCAAC	W	4	1	2	1	1	f	Fagus grandifolia	Contig7382_487	CCTCAGGATCGTAGTCATCATCCTCTGAGTCCTCAGAAGGAAGCCCTAAGTACTGCTCATCTTTAGGTGGAGCCTCCAATTCCTCAGTTGCAGAAGCATA[T/A]TCAGATTCATCAGAACTTGATTCCTCTCCCTCAACTTTCTCATCATCTGGTTCACAGGGATTATAATCATCATCATCAGAATCATCTGAAGGAAGTCCAT	Contig7382	487
AX-156985593	TCACATCATCCACCCCATCCACTACCACCGCCACA[A/T]CTCATTCCTATCAACTATATATTATTCCGGTACTT	W	8	1	4	1	1	r	Fagus grandifolia	Contig2276_139	AGGAAAAGCTAACAAAAGAAGAAACACACAAGACTCCCACATTCTTAACAAAACTCACCACATAATCACATCATCCACCCCATCCACTACCACCGCCACA[T/A]CTCATTCCTATCAACTATATATTATTCCGGTACTTCTTGATTTTATTAACAACTCTAGATTTGATCTATGCATCTGCAATTTCAGCAGCATCTGCAGCAG	Contig2276	139
AX-156985596	GCCTCCTCCAATTCCAACTTCAATCCCAGCATGAC[A/G]GATTCCGTCGCTTTCGCCTTCTCATTTGACTCCCT	R	4	1	4	1	1	f	Fagus grandifolia	contig07633_437	TCCCATTTACACTCCCATTAATCGCATCCACCGCTTTCTCCTTCAACCCACTTATCACCTTCTCAGCCTCCTCCAATTCCAACTTCAATCCCAGCATGAC[a/G]gATTCCGTCGCTTTCGCCTTCTCATTTGACTCCCTCAATGATGCctCCAAACCCATTTtCTCCTTCAGCCATTTCTCCAATTCAACCCcATTGTTGgCga	contig07633	437
AX-156985604	TACGTCACCAAACAGCAAATGGCCACAGAATATTG[A/T]AATAGCCAAACAATAAACATGATAAATGCCTTCAA	W	4	1	2	1	1	r	Fagus grandifolia	contig09525_196	TAGTTTTTtCTCTTTTGTCTAAGTAGTAGGATTTTGGTAGAGATACACAAAATAAACGAGGTTGTTACGTCACCAAACAGCAAATGGCCACAGAATATTG[A/T]AaTAGCCAAACAATAAACATGATAAATGCCTTCAATTGTTCTGCTTTGCTTCTTCATGATACTTCTCCAAATCAGCATCAAGATCTTCTTGAGATAACTT	contig09525	196
AX-156985608	GGCTCAAGGAAGATCTGACTCAGTGAATCACACGA[A/G]TCGGAACTCACCACAACTCGGTTTGCGTTGGCCTC	R	4	1	4	1	1	r	Fagus grandifolia	Contig1672_327	CGTTATCGTGGTTCCAAAAATCCCCCAGAAATGTCTTCGCCGCATCCAAACTCGGAAAATAAGTAGGCTCAAGGAAGATCTGACTCAGTGAATCACACGA[G/A]TCGGAACTCACCACAACTCGGTTTGCGTTGGCCTCTAAGCTTCCCATCACAACCACAAGCAATTGCTTGTACGCGAAGAAGAATCTCTTCATTGCCGACT	Contig1672	327
AX-156985610	GACGACACACTGTTGGCCTGATCATCATCAAGCTC[A/G]GAAATAACCCCAGGAACGGTCATTACCCGCGGAAG	R	4	1	4	1	1	f	Fagus grandifolia	contig06054_2749	CTTTCACCGGCAGCTGATTCGCAACGATAATGATACGGTCCTGAACGACCGAGGACGGAACATCTGACGACACACTGTTGGCCTGATCATCATCAAGCTC[a/G]gAAATAACCCCAGGAACGGTCATTACCCGCGGAAGCCGCTTCTTTTCGCGACCCATTACCGGGAAGTTCCCGGAAGCTAGATCTAAAAGATTGGTATACG	contig06054	2749
AX-156985611	GGGGACAATTCCTTCTTCTTACCTCTGCTCTTTTC[A/C]ACAATTCCAGCTCTCTTGGCAAAGGCCTGTCTTAA	M	4	1	4	1	1	r	Fagus grandifolia	contig07129_705	GAGCCTTTGATCTATGGATCAGATAAGCTCTGAAATTCATCTGAATCATCAATGCTGCATCTTGAGGGGACAATTCCTTCTTCTTACCTCTGCTCTTTTC[A/C]aCAATTCCAGCTCTCTTGGCAAAGGCCTGTCTTAACACAACAGCCCCACGATCACCATGCTCTtCGATCTCCACcGCACGCGTGTCCCTCTCTCCCTTCT	contig07129	705
AX-156985618	CCTTAGGTGCCAAGTGAGATTCTCCAAGGCCCTAT[A/G]ACAATCTCAATGGTTTTTACATTTTTGGGTTTTTT	R	4	1	4	1	1	r	Fagus grandifolia	Contig1131_1405	GTATGGTGGCAGTGCTATAAGCAATGTCGAAGCCCCACCTATTGAAGATCCCAGCCATTTCCCAACCTTAGGTGCCAAGTGAGATTCTCCAAGGCCCTAT[G/A]ACAATCTCAATGGTTTTTACATTTTTGGGTTTTTTCCTTTGGTCTAAGCAGGAAAATGACTAGGAATAAGTGGATTTCCTGTATTTTTAAAATTTTATGC	Contig1131	1405
AX-156985624	AGCAGGATTGGACGAACTGAGCTGGTCGGAATCGA[C/G]GGCTGCGACTGCTGTCTTAACAGAGGAAGAGGAGG	S	8	1	4	1	1	f	Fagus grandifolia	Contig3669_636	TCTTCATCCAGCATGAATTTTGCATTTGCAACGACGAAAAAATATTTGGTGGCTTGATCCTTGTCAGCAGGATTGGACGAACTGAGCTGGTCGGAATCGA[G/C]GGCTGCGACTGCTGTCTTAACAGAGGAAGAGGAGGAATTGCCAAAAGAGGCAAATCCCAATTGTGAACAATGATTAAGATAATGGTTGTTACACCTGCTT	Contig3669	636
AX-156985625	GCCCAGGCATTGAGGGATAGCAGCATGGCTGGCTA[C/T]ATGTCAAGCAAGAAGACCATGGAGATCAACCCTGA	Y	4	1	4	1	1	r	Fagus grandifolia	contig06167_1986	ATTCACCCTGTTGTTTGGTGACTGGTGAGTATGGGTGGACTGCCAACATGGAGAGAATCATGAAGGCCCAGGCATTGAGGGATAGCAGCATGGCTGGCTA[T/C]ATGTCAAGCAAGAAGACCATGGAGATCAACCCtGAGAACCCCATCATGGAGGAGCTCAGGAAGAGGGCTGATGCTGACAAGAATGACAAATCTGTGAAGG	contig06167	1986
AX-156985631	AGCTTCCCTTCTATCTCTAATCTTCTACTCCTATC[A/G]ATTCCAGCTAAATGCGATAGGACTTCCAACATTGC	R	4	1	4	1	1	r	Fagus grandifolia	contig06103_270	CATTACACTTTTCCGAAaTTTTAAAATCAAGCAATCACACTCCTCTTTGAGTGTGTGAGAAATTCAGCTTCCCTTCTATCTCTAATCTTCTACTCCTATC[A/G]aTTCCAGCTAAATGCGATAGGACTTCCAACATTGCGCTTCCCGTCTGACCACACCAAACGAGCAAAGCTATTCGAATTCAATGGCAGCGAACTCACCTCA	contig06103	270
AX-156985632	ACATGAAATTAAGAGAGGAGAAATAGCATCACCTG[C/T]ATCAGCACCAGTAAAACTAGCATCTGGGCATAGGC	Y	2	1	2	1	1	f	Fagus grandifolia	contig09328_576	ACAGTATGTGCAGCCCCACAAGCAACTTGAACtGGATCAGGAAATTTCcaTCCATGAGGTCCATTACATGAAATTAAGAGAGGAGAAATAGCATCACCTG[t/C]ATCAGCACCAGTAAAACTAGCATCTGGGCATAGGCCAAGACCCTTCTCCATTCCCCAcGACCACACATTtCCAGCCAaTGAAACAaCACTAGTGTGAAAC	contig09328	576
AX-156985646	GAGTGGAAGATCTCGAGTGTGAGGAACGAGTCTTG[A/G]AGAGGGAGGCTGAGAGGGAGCGTGAACCGCTCGTT	R	4	1	4	1	1	f	Fagus grandifolia	contig08075_972	TATCGAGGTCCCTGAGCGGGACACGGAGAGTTCCGACCAAGGGCTTGGGTGTCTCGGAGGGTTTGGAGTGGAAGATCTCGAGTGTGAGGAACGAGTCTTG[G/A]AGAGGGAGGCTGAGAGGGAGCGTGAACCGCTCGTTCCAAACGGGCCGGGTCGATCCGGCTTCGTCTGATTTGGTaGCGAGTCTCCTgTCCGGGTCGACCC	contig08075	972
AX-156985656	AGCTTTTTTCCATTTCTTTCAGCAATAATCCTCTC[A/G]ATCTCAGAATCTACATCCGAATCTGAATTCTCGCT	R	4	1	4	1	1	f	Fagus grandifolia	Contig1656_696	AATCTTCATCCGACTCATCTTCATCCGAATCCTTCTTCTTTCTCGAAGACCTCCCCTTAGCACTAAGCTTTTTTCCATTTCTTTCAGCAATAATCCTCTC[A/G]ATCTCAGAATCTACATCCGAATCTGAATTCTCGCTGTCATCCTCATCACTCTCATCCGAGCTCGCAACTGCATTTTTTCCACCTTTCCCATTCACCTTAC	Contig1656	696
AX-156985660	AGGTGCAGGATGGTTTCTTGGCACTCCGCCAACTT[A/T]ATGGAAGCTGTTGTCATCTCCCAACCAT	W	8	1	4	1	1	f	Fagus grandifolia	Contig26733_604	TACAGAAAACCTTGTCAAACAATACCGCTTCTCTAGGTGAAGCTAGAGCCTTCAGCTGTTTACCCAGGTGCAGGATGGTTTCTTGGCACTCCGCCAACTT[A/T]ATGGAAGCTGTTGTCATCTCCCAACCATYTTGTGATTGCTTTTCCCTCTTGATTCATACTGTACTTTGGAGTTTCCTTTGCAACGCTTTCTAGCTGGAGT	Contig26733	604
AX-156985665	ACAATAAAAAACTTTACAACTATGAAAGCAATGCA[A/T]TCTCACATGGGCATACCAACTGCTTAATTTTGATT	W	8	1	4	1	1	r	Fagus grandifolia	Contig1824_376	CAAATTTTGATGGGGGCGGGTTAAGCTCACGGGTCGCCAGCGATGCAATCCCACCCCCACTTCCTACAATAAAAAACTTTACAACTATGAAAGCAATGCA[A/T]TCTCACATGGGCATACCAACTGCTTAATTTTGATTTGCTATCACCCACCAGGTCTCTCTTTATCTCTCCCAGCCTCTTTTGCTTTTTTATTTCTAGTTCA	Contig1824	376
AX-156985667	AATCCCGTATGTGACAGGAAATGGACCTATGTAAA[G/T]CTCCTTCGACGAGTCGAGTTGTTTGGGAATGCAGC	K	2	1	2	1	1	f	Fagus grandifolia	contig00040_240	GTAGAGGATGaTTTGGGgAagCcGCCtGTCTAAGTTCCTTGGAACAGGACGTCATAGAGGGTGAGAATCCCGTATGTGACaGGAAATGgACCTATGTAAA[g/T]CTCCTTCGACGAGTCGAGTTGTTTGGGAATGCAGCTCTAAATGGGAGGTAAATTTCTTCTAAAGCTAAATATTGGCGAGAGACCGATAGCGCACAAGTAG	contig00040	240
AX-156985668	AAACTCGGTTTCAGTCTCGGCTGCGAATGCTGCGG[C/T]GACGTCCGGTTCGTACCGTGCACGAATTGCAGCGG	Y	4	1	4	1	1	f	Fagus grandifolia	contig07462_831	ATACGATAAAACACGTCTTCGAAACCGGCGAGTTGGTGAAAATGCTCGAAGGGTTTCCGGTCCGGAAACTCGGTTTCAGTCTCGGCTGCGAATGCTGCGG[t/C]GACGTCCGGTTCGTaCCGTGCACGAATTGCAGCGGAAGTAGGAAGGTGTtcGACGAGGAAGAGGATAGAGTCAAGAGATGCTTGGAATGCAATGAGAATG	contig07462	831
AX-156985681	CCCCACAAGCAACTTGAACTGGATCAGGAAATTTC[C/T]ATCCATGAGGTCCATTACATGAAATTAAGAGAGGA	Y	4	1	4	1	1	f	Fagus grandifolia	contig09328_524	ACTTCTTCcaCGACCCCAAGACCAAAGCTTATATCCATCgtGTGCAACAAGAACAGTATGTGCAGCCCCACAAGCAACTTGAACtGGATCAGGAAATTTC[c/T]aTCCATGAGGTCCATTACATGAAATTAAGAGAGGAGAAATAGCATCACCTGtATCAGCACCAGTAAAACTAGCATCTGGGCATAGGCCAAGACCCTTCTC	contig09328	524
AX-156985694	ATTTATTGCTAAGAAGGCTTGGCCTTACGTGCAGA[A/T]CGATCTCCGTTTGAGGGCGGAGTATCTCCGGTTCG	W	8	1	4	1	1	f	Fagus grandifolia	Contig2310_560	TTGACCCCAGTTCAGGCAGCCCAGAGGGCAAAGGAATCAGCCAAGGAAATTGTTGGTGTGAAGGAATTTATTGCTAAGAAGGCTTGGCCTTACGTGCAGA[A/T]CGATCTCCGTTTGAGGGCGGAGTATCTCCGGTTCGACCTTAACACTGTCATTGCTGCTAAGCCCAAAGAGGAGAAGAAATTGCTCAAGGACCTCACTGGA	Contig2310	560
AX-156985698	ACAATCAAGACGCGACTTTGGTGTATATTGGATAA[A/G]GCTGCTAAAGACAACATCCACGTGGACTTACAGGA	R	4	1	4	1	1	f	Fagus grandifolia	Contig3055_416	AAACGGCGGCGTTGGAGTTCACAACAAGGACACTGAGACAAGCCATGGCTAGGTGGGTGAACCATACAATCAAGACGCGACTTTGGTGTATATTGGATAA[A/G]GCTGCTAAAGACAACATCCACGTGGACTTACAGGATTTGTTGCTGCGTTTGACGTTTGATAATATCTGCGGTCTCACTTTCGGTAAAGACCCGGAAACGC	Contig3055	416
AX-156985700	CCGCCCAGTTCGGTGGGAATACCCTCTGGTGGGTA[C/T]CCGGATAGTGGGCATTATAATTTGTCATCATCTGC	Y	2	1	2	1	1	f	Fagus grandifolia	contig02424_1280	GATTAAGTGGcGCCGGTGGTGGTTCTGGTGGTGTGGGTGGTGGGACTTCTTCGTTGTATAGATTGCCGCCCAGTTCGGTGGGAATACCCTCTGGTGGGTA[t/C]CCGGATAGTGGGCATTATAATTTGTCATCATCTGCTGGGTATCCCAGTCAGCATCACCAGCCAGGGGCAGGGACCTCGCCaGTGCCAAGGGTTCCACCTG	contig02424	1280
AX-156985709	GATGTGTATAGCTTGCATTCATGGCTTGGTATAAC[C/T]GCAATCTGCTTGTTTTGTTTGCAGTGGGTGTTTGG	Y	4	1	4	1	1	f	Fagus grandifolia	contig13223_331	GTATAATTCTCGGCATTATTGGgCTATGCGCTGTTTTCAAGTTCCATGATATGATAAACACGAGCGATGTGTATAGCTTGCATTCATGGCTTGGTATAAc[t/C]GCAATCTGCTTGTTTtGTTTGCAGTGGGTGTTTGGTTTCTTTGCATTCGTGGCTCCAAAAGCTTCATCCCCGACAAGGATGAAATTTGTGGCAATTCATA	contig13223	331
AX-156985711	CGGACTGCAATATCTGATATTGAGGTAGACCACAT[C/T]GAAATCAAAGAAAGGACTCCACTAAAGGTTCCGGG	Y	2	1	2	1	1	r	Fagus grandifolia	Contig8456_960	TTAGGCTTTACAAGGAAAACCTTATTTATAGAGATCTACGTCTTGTGAATTGGGATTGTGTGTTACGGACTGCAATATCTGATATTGAGGTAGACCACAT[C/T]GAAATCAAAGAAAGGACTCCACTAAAGGTTCCGGGATATGAGAAACCTGTAGAATTTGGTGTTTTAACTTCATTTGCTTACCCTTTGGAAGGCGAGCTTG	Contig8456	960
AX-156985714	GCTGCACCACCATAAGTACTGTTACCATAGCCGCC[A/G]CCGCCGCCACCACCATAAGCATTGTTGCCGTAGCC	R	4	1	4	1	1	f	Fagus grandifolia	contig08449_595	CACCACCACCACCTCCTTGATAATTCGCACCAGAAGCATAACCACCTGAACCATATCCACTACTGGCTGCACCACCATAAGTACTGTTACCATAGCCGCC[G/A]CCGCCGCCACCACCATAAGCATTGTTGCCGTAGCCGCCACCACCACCACCATAAGCATTGTTACCATAGCCGCCACCGCCACCACCATAAGCATTGTTAC	contig08449	595
AX-156985716	TTCTCCAATGATATATCCTGTGCAATAGTATACTC[A/G]CAAAGTCGCTTAAGTCCCTCCAAGAGATACTGATC	R	4	1	4	1	1	r	Fagus grandifolia	contig04721_142	AGATGCAtGTGTGTCTCAGTGACATTGCATGGAAGGCTTCTGAAaGTTCATACATGCTTGACACATTcTCCAATGATATATCCTGTGCAATAGTATACTC[g/A]CAAAGTCGCTTAAGTCCCTCcAAGaGATACTGATCAGCAGCTCTGAGTAGATCTTGCGCAATATCCAACGTAACATCTACAGATCCAGTGTATATGAAAC	contig04721	142
AX-156985728	TAAAGGCCTAATGAGCACTTCAGCAGAAGATTGGG[A/G]TTATGAGTTATGACTACAGTTTGAAGTATCGGCTA	R	2	1	2	1	1	r	Fagus grandifolia	Contig3741_549	GGGGATTCCTTGTGCAGTTACTGCAGATATATCCAACCTTCCTGCATGTTCATTTGTGGTTCGCATAAAGGCCTAATGAGCACTTCAGCAGAAGATTGGG[G/A]TTATGAGTTATGACTACAGTTTGAAGTATCGGCTATTGTTTAAATTAGGACTTGTGATCTTCCCATTTTTCTTTCGAGCAACAGTTACTTGATTTGTGAA	Contig3741	549
[truncated: 4,734 more rows]
