# Supplementary material for: Genome-wide association study identifies a major gene for beech bark disease resistance in American beech (Fagus grandifolia Ehrh.)
Source: BMC Genomics. 2017 Jul 20;18:547. doi: 10.1186/s12864-017-3931-z (PMC5520234; doi:10.1186/s12864-017-3931-z)
Supplement: Supplementary file 5 — The list of mapped SNPs in 12 linkage groups (LGs). (XLSX 91 kb) [file 12864_2017_3931_MOESM5_ESM.xlsx]

## Sheet: mappedloci.csv
Additional File 5. Mapped SNPs in 12 linkage groups (LGs)
Original SNP's ID	Linkage group (LG)
AX-157004811	chr_1
AX-156979352	chr_1
AX-156983550	chr_1
AX-156988827	chr_1
AX-156981782	chr_1
AX-157002430	chr_1
AX-156980182	chr_1
AX-156981138	chr_1
AX-156982427	chr_1
AX-156983802	chr_1
AX-156985364	chr_1
AX-156985608	chr_1
AX-156985816	chr_1
AX-156985843	chr_1
AX-156986520	chr_1
AX-156988685	chr_1
AX-156991839	chr_1
AX-156992190	chr_1
AX-156992753	chr_1
AX-156993000	chr_1
AX-156994795	chr_1
AX-156998001	chr_1
AX-156998383	chr_1
AX-156998787	chr_1
AX-156999666	chr_1
AX-156999901	chr_1
AX-157001180	chr_1
AX-156979839	chr_1
AX-156980864	chr_1
AX-156990397	chr_1
AX-156992354	chr_1
AX-156996068	chr_1
AX-156996901	chr_1
AX-157002389	chr_1
AX-157004425	chr_1
AX-157005825	chr_1
AX-157006225	chr_1
AX-157006477	chr_1
AX-157007256	chr_1
AX-157008423	chr_1
AX-157008432	chr_1
AX-157008456	chr_1
AX-157009054	chr_1
AX-157009276	chr_1
AX-157004270	chr_1
AX-157004353	chr_1
AX-157008282	chr_1
AX-157009021	chr_1
AX-156985093	chr_1
AX-157003505	chr_1
AX-157005121	chr_1
AX-156991462	chr_1
AX-156982096	chr_1
AX-157007345	chr_1
AX-157008846	chr_1
AX-157009384	chr_1
AX-157000313	chr_1
AX-156979892	chr_1
AX-156990295	chr_1
AX-156999420	chr_1
AX-157007879	chr_1
AX-157007094	chr_1
AX-157007272	chr_1
AX-156994110	chr_1
AX-157008986	chr_1
AX-156979701	chr_1
AX-156986046	chr_1
AX-156987281	chr_1
AX-156987328	chr_1
AX-156987573	chr_1
AX-157007570	chr_1
AX-156984076	chr_1
AX-156987507	chr_1
AX-156995241	chr_1
AX-157001416	chr_1
AX-157004281	chr_1
AX-157006043	chr_1
AX-156999952	chr_1
AX-157001880	chr_1
AX-156983298	chr_1
AX-156985955	chr_1
AX-156993455	chr_1
AX-157007336	chr_1
AX-156992977	chr_1
AX-156998966	chr_1
AX-156979699	chr_1
AX-156980113	chr_1
AX-156982718	chr_1
AX-156985192	chr_1
AX-156985572	chr_1
AX-156985822	chr_1
AX-156986406	chr_1
AX-156986980	chr_1
AX-156988331	chr_1
AX-156990452	chr_1
AX-156992427	chr_1
AX-156993567	chr_1
AX-157005059	chr_1
AX-157005687	chr_1
AX-156986634	chr_1
AX-156993965	chr_1
AX-156979302	chr_1
AX-156982106	chr_1
AX-156982568	chr_1
AX-156982918	chr_1
AX-156985556	chr_1
AX-156986622	chr_1
AX-156987990	chr_1
AX-156989076	chr_1
AX-157002518	chr_1
AX-157003784	chr_1
AX-157009605	chr_1
AX-156979830	chr_1
AX-156985596	chr_1
AX-156987370	chr_1
AX-156988761	chr_1
AX-156989637	chr_1
AX-156990005	chr_1
AX-156990621	chr_1
AX-156999328	chr_1
AX-157000104	chr_1
AX-157001680	chr_1
AX-156991371	chr_1
AX-156988234	chr_1
AX-156981522	chr_1
AX-156990960	chr_1
AX-156993909	chr_1
AX-156994158	chr_1
AX-157009167	chr_1
AX-156987136	chr_1
AX-156979483	chr_1
AX-156992324	chr_1
AX-156999991	chr_1
AX-156979860	chr_1
AX-157007625	chr_1
AX-157003933	chr_1
AX-156979314	chr_1
AX-156989662	chr_1
AX-157004360	chr_1
AX-156986952	chr_1
AX-157006655	chr_1
AX-156982178	chr_1
AX-156991128	chr_1
AX-157005043	chr_1
AX-157008606	chr_1
AX-157005506	chr_1
AX-156981384	chr_1
AX-156981896	chr_1
AX-156983463	chr_1
AX-156986550	chr_1
AX-156991137	chr_1
AX-156993003	chr_1
AX-156995077	chr_1
AX-156995327	chr_1
AX-157000624	chr_1
AX-156979832	chr_1
AX-157001464	chr_1
AX-157008236	chr_1
AX-156980613	chr_1
AX-156986432	chr_1
AX-156993458	chr_1
AX-157007210	chr_1
AX-156982348	chr_1
AX-157003929	chr_1
AX-157007359	chr_1
AX-157007724	chr_1
AX-157003987	chr_1
AX-157006442	chr_1
AX-156995397	chr_1
AX-156996008	chr_1
AX-157008888	chr_1
AX-156979559	chr_1
AX-156980340	chr_1
AX-156985171	chr_1
AX-156998588	chr_1
AX-157004314	chr_1
AX-157005385	chr_1
AX-156982372	chr_1
AX-156990768	chr_1
AX-156996449	chr_1
AX-156998039	chr_1
AX-156980788	chr_1
AX-156981634	chr_1
AX-156983610	chr_1
AX-156983962	chr_1
AX-156985540	chr_1
AX-156985574	chr_1
AX-156987272	chr_1
AX-156987361	chr_1
AX-156992155	chr_1
AX-156996936	chr_1
AX-156997521	chr_1
AX-156999351	chr_1
AX-157001204	chr_1
AX-157001216	chr_1
AX-157001551	chr_1
AX-157005621	chr_1
AX-157006699	chr_1
AX-157006852	chr_1
AX-157007382	chr_1
AX-157008694	chr_1
AX-157009231	chr_1
AX-156998488	chr_1
AX-157005368	chr_1
AX-156988581	chr_1
AX-156988035	chr_1
AX-156990911	chr_1
AX-156979288	chr_1
AX-157006844	chr_1
AX-157009154	chr_1
AX-157008787	chr_1
AX-156982686	chr_1
AX-156989512	chr_1
AX-156990384	chr_1
AX-157006259	chr_1
AX-157007612	chr_1
AX-157006754	chr_1
AX-156983867	chr_1
AX-156986824	chr_1
AX-156997706	chr_1
AX-157003850	chr_1
AX-157004509	chr_1
AX-157005015	chr_1
AX-157006162	chr_1
AX-156985241	chr_1
AX-157008196	chr_1
AX-157009277	chr_1
AX-156989045	chr_1
AX-157005528	chr_1
AX-157008408	chr_1
AX-156988314	chr_1
AX-156980386	chr_1
AX-156990195	chr_1
AX-156988538	chr_1
AX-156990482	chr_1
AX-156998241	chr_1
AX-157006198	chr_1
AX-157006645	chr_1
AX-157007261	chr_1
AX-156984981	chr_1
AX-156998920	chr_1
AX-157004717	chr_1
AX-156987562	chr_1
AX-156994379	chr_1
AX-157004115	chr_1
AX-157007159	chr_1
AX-156990532	chr_1
AX-156993175	chr_1
AX-157008735	chr_1
AX-157008741	chr_1
AX-156990433	chr_1
AX-156991868	chr_1
AX-157005052	chr_1
AX-157008999	chr_1
AX-156982272	chr_1
AX-156985389	chr_1
AX-156997170	chr_1
AX-156997277	chr_1
AX-157003495	chr_1
AX-157006106	chr_1
AX-157008835	chr_1
AX-157008990	chr_1
AX-156980696	chr_1
AX-156981578	chr_1
AX-156982623	chr_1
AX-156982681	chr_1
AX-156984074	chr_1
AX-156987712	chr_1
AX-156987769	chr_1
AX-156989545	chr_1
AX-156989645	chr_1
AX-156990904	chr_1
AX-156992008	chr_1
AX-156993314	chr_1
AX-156998688	chr_1
AX-156999546	chr_1
AX-157000038	chr_1
AX-157000162	chr_1
AX-157004169	chr_1
AX-157004518	chr_1
AX-157005096	chr_1
AX-157005779	chr_1
AX-157005973	chr_1
AX-157006344	chr_1
AX-157007774	chr_1
AX-157008931	chr_1
AX-157005979	chr_1
AX-157009410	chr_1
AX-156982291	chr_1
AX-156981798	chr_1
AX-156983509	chr_1
AX-156986788	chr_1
AX-156988580	chr_1
AX-156988820	chr_1
AX-156996022	chr_1
AX-157004030	chr_1
AX-157005181	chr_1
AX-157008725	chr_1
AX-156983414	chr_1
AX-156988536	chr_1
AX-156988641	chr_1
AX-156990597	chr_1
AX-156979447	chr_1
AX-157007327	chr_1
AX-156999211	chr_1
AX-156980116	chr_1
AX-156980162	chr_1
AX-156982173	chr_1
AX-156985229	chr_1
AX-156985656	chr_1
AX-156985812	chr_1
AX-156986480	chr_1
AX-156986733	chr_1
AX-156987646	chr_1
AX-156990932	chr_1
AX-156991138	chr_1
AX-156991968	chr_1
AX-156992106	chr_1
AX-156992120	chr_1
AX-156995768	chr_1
AX-156996488	chr_1
AX-156996493	chr_1
AX-156999888	chr_1
AX-157000214	chr_1
AX-157002681	chr_1
AX-157003905	chr_1
AX-157004116	chr_1
AX-157004494	chr_1
AX-157004691	chr_1
AX-157004738	chr_1
AX-157005511	chr_1
AX-157007321	chr_1
AX-157008492	chr_1
AX-157009390	chr_1
AX-156980431	chr_1
AX-156984380	chr_1
AX-156992256	chr_1
AX-156994858	chr_1
AX-157008468	chr_1
AX-157008595	chr_1
AX-156985089	chr_1
AX-156985923	chr_1
AX-156987724	chr_1
AX-156988566	chr_1
AX-156989846	chr_1
AX-156990633	chr_1
AX-156991867	chr_1
AX-156995398	chr_1
AX-156979430	chr_1
AX-156981366	chr_1
AX-156986720	chr_1
AX-156986768	chr_1
AX-156987462	chr_1
AX-156992111	chr_1
AX-156992496	chr_1
AX-156993699	chr_1
AX-156994942	chr_1
AX-156997683	chr_1
AX-157004232	chr_1
AX-157004368	chr_1
AX-157005217	chr_1
AX-157006704	chr_1
AX-157006876	chr_1
AX-157006951	chr_1
AX-157008970	chr_1
AX-157009874	chr_1
AX-156990342	chr_2
AX-156988600	chr_2
AX-156981954	chr_2
AX-156996570	chr_2
AX-156981534	chr_2
AX-156990132	chr_2
AX-156985435	chr_2
AX-156984100	chr_2
AX-157007825	chr_2
AX-156983631	chr_2
AX-157005116	chr_2
AX-156995132	chr_2
AX-157009213	chr_2
AX-157002785	chr_2
AX-157006433	chr_2
AX-156990298	chr_2
AX-157003701	chr_2
AX-157004184	chr_2
AX-157006181	chr_2
AX-157008417	chr_2
AX-157007377	chr_2
AX-156987934	chr_2
AX-157004006	chr_2
AX-156990810	chr_2
AX-157008506	chr_2
AX-156980622	chr_2
AX-156981690	chr_2
AX-156990100	chr_2
AX-157009300	chr_2
AX-157008624	chr_2
AX-157004350	chr_2
AX-157007797	chr_2
AX-157005399	chr_2
AX-157001719	chr_2
AX-157000927	chr_2
AX-156998953	chr_2
AX-156990860	chr_2
AX-156985063	chr_2
AX-156980595	chr_2
AX-157009020	chr_2
AX-156982595	chr_2
AX-157007463	chr_2
AX-157007008	chr_2
AX-157009007	chr_2
AX-157008849	chr_2
AX-156982752	chr_2
AX-157009100	chr_2
AX-157008560	chr_2
AX-157007723	chr_2
AX-157007140	chr_2
AX-157008640	chr_2
AX-156996870	chr_2
AX-157003912	chr_2
AX-157007417	chr_2
AX-157004753	chr_2
AX-157007363	chr_2
AX-157009050	chr_2
AX-156983652	chr_2
AX-157007553	chr_2
AX-156989643	chr_2
AX-156980466	chr_2
AX-156985711	chr_2
AX-156984760	chr_2
AX-156996122	chr_2
AX-156993493	chr_2
AX-156986447	chr_2
AX-156997757	chr_2
AX-156990992	chr_2
AX-157005906	chr_2
AX-156985735	chr_2
AX-156999824	chr_2
AX-156994444	chr_2
AX-156986685	chr_2
AX-156979024	chr_2
AX-157009198	chr_2
AX-157008304	chr_2
AX-157008474	chr_2
AX-156985233	chr_2
AX-156993282	chr_2
AX-156993716	chr_2
AX-157009394	chr_2
AX-157007042	chr_2
AX-156985081	chr_2
AX-157009576	chr_2
AX-156991943	chr_2
AX-156997667	chr_2
AX-156993773	chr_2
AX-157009122	chr_2
AX-156987735	chr_2
AX-156992975	chr_2
AX-156988938	chr_2
AX-157007414	chr_2
AX-157007814	chr_2
AX-157004020	chr_2
AX-156980496	chr_2
AX-156998423	chr_2
AX-157005789	chr_2
AX-157008891	chr_2
AX-156993991	chr_2
AX-156988988	chr_2
AX-156985823	chr_2
AX-156982947	chr_2
AX-156995220	chr_2
AX-156985885	chr_2
AX-156987922	chr_2
AX-156986782	chr_2
AX-156996529	chr_2
AX-156992170	chr_2
AX-157005956	chr_2
AX-156985246	chr_2
AX-157006028	chr_2
AX-157006022	chr_2
AX-156992456	chr_2
AX-156983942	chr_2
AX-156981976	chr_2
AX-156989169	chr_2
AX-157001980	chr_2
AX-157000463	chr_2
AX-156981931	chr_2
AX-157004362	chr_2
AX-156989609	chr_2
AX-156982113	chr_2
AX-157006059	chr_2
AX-157008897	chr_2
AX-157006902	chr_2
AX-156998639	chr_2
AX-156983315	chr_2
AX-156987788	chr_2
AX-157007790	chr_2
AX-157006118	chr_2
AX-157006879	chr_2
AX-157003760	chr_2
AX-156982418	chr_2
AX-156992360	chr_2
AX-156991499	chr_2
AX-157006431	chr_2
AX-156986099	chr_2
AX-157005600	chr_2
AX-157007047	chr_2
AX-156985624	chr_2
AX-157006193	chr_2
AX-156990355	chr_2
AX-157009764	chr_2
AX-156994715	chr_2
AX-156987867	chr_2
AX-157007709	chr_2
AX-157005698	chr_2
AX-156997412	chr_2
AX-156982374	chr_2
AX-156979075	chr_2
AX-156993246	chr_2
AX-157006744	chr_2
AX-157000118	chr_2
AX-157009003	chr_2
AX-157001271	chr_2
AX-157005715	chr_2
AX-157009787	chr_2
AX-156995965	chr_2
AX-156982412	chr_2
AX-157006813	chr_2
AX-157005447	chr_2
AX-157007229	chr_2
AX-157007751	chr_2
AX-156982796	chr_2
AX-157008136	chr_2
AX-157005330	chr_2
AX-156996991	chr_2
AX-157009389	chr_2
AX-157005204	chr_2
AX-157008393	chr_2
AX-157005967	chr_2
AX-156981542	chr_2
AX-157002561	chr_2
AX-157004263	chr_2
AX-157006168	chr_2
AX-156993896	chr_2
AX-157004728	chr_2
AX-157004949	chr_2
AX-156988252	chr_2
AX-157005724	chr_2
AX-156993113	chr_2
AX-157003678	chr_2
AX-157006593	chr_2
AX-156980154	chr_2
AX-157006195	chr_2
AX-157007484	chr_2
AX-156996951	chr_2
AX-157007700	chr_2
AX-157004308	chr_2
AX-157003801	chr_2
AX-156997953	chr_2
AX-156998884	chr_2
AX-156982169	chr_2
AX-157007201	chr_2
AX-156993253	chr_2
AX-156989515	chr_2
AX-156999988	chr_2
AX-156990219	chr_2
AX-157007212	chr_2
AX-157004181	chr_2
AX-156980623	chr_2
AX-156981414	chr_2
AX-156994953	chr_2
AX-156980755	chr_2
AX-156998446	chr_2
AX-156990016	chr_2
AX-156989112	chr_2
AX-156982840	chr_2
AX-157000437	chr_2
AX-156990346	chr_2
AX-156996877	chr_2
AX-156994370	chr_2
AX-156998836	chr_2
AX-156998487	chr_2
AX-156986098	chr_2
AX-157002211	chr_2
AX-156983740	chr_2
AX-156997636	chr_2
AX-157003713	chr_2
AX-157007263	chr_2
AX-157006169	chr_2
AX-157008143	chr_2
AX-156985475	chr_2
AX-156979720	chr_2
AX-156995993	chr_2
AX-156993378	chr_2
AX-156989978	chr_2
AX-157004922	chr_2
AX-157004495	chr_2
AX-156998271	chr_2
AX-156991077	chr_2
AX-157006083	chr_2
AX-156998532	chr_2
AX-156993164	chr_2
AX-156992874	chr_2
AX-157005020	chr_2
AX-156995975	chr_2
AX-156987278	chr_2
AX-157007442	chr_2
AX-157009081	chr_2
AX-157004497	chr_2
AX-157005694	chr_2
AX-156982999	chr_2
AX-157006049	chr_2
AX-157009250	chr_2
AX-156982247	chr_2
AX-156987624	chr_2
AX-156984180	chr_2
AX-156991345	chr_2
AX-156984682	chr_2
AX-157001674	chr_2
AX-157004148	chr_2
AX-156985053	chr_2
AX-156992823	chr_2
AX-157006646	chr_2
AX-156997856	chr_2
AX-157009615	chr_2
AX-157009043	chr_2
AX-157000552	chr_2
AX-157008587	chr_2
AX-157007627	chr_2
AX-156989627	chr_2
AX-156978917	chr_2
AX-157005060	chr_2
AX-156986519	chr_2
AX-156999980	chr_2
AX-157009625	chr_2
AX-157005669	chr_2
AX-156990032	chr_2
AX-157007412	chr_2
AX-156997880	chr_2
AX-156980111	chr_2
AX-156986615	chr_2
AX-156994040	chr_2
AX-156989620	chr_2
AX-156994031	chr_2
AX-156990389	chr_2
AX-157006094	chr_2
AX-157004574	chr_2
AX-156984336	chr_2
AX-156984897	chr_2
AX-157005206	chr_2
AX-156987602	chr_2
AX-157000699	chr_2
AX-156983154	chr_2
AX-157006573	chr_2
AX-157009278	chr_2
AX-156983027	chr_2
AX-157006078	chr_2
AX-156989090	chr_2
AX-156993871	chr_2
AX-156989217	chr_2
AX-157002073	chr_2
AX-156994681	chr_2
AX-156981715	chr_2
AX-157002122	chr_2
AX-157001608	chr_2
AX-156986278	chr_2
AX-157004490	chr_2
AX-157002032	chr_2
AX-156979187	chr_2
AX-157005618	chr_2
AX-157008295	chr_2
AX-157003697	chr_2
AX-157007437	chr_2
AX-157008525	chr_2
AX-157005841	chr_2
AX-156994783	chr_3
AX-156989508	chr_3
AX-157007865	chr_3
AX-157008346	chr_3
AX-157004152	chr_3
AX-156989314	chr_3
AX-157008126	chr_3
AX-157005734	chr_3
AX-157003514	chr_3
AX-156994438	chr_3
AX-157009177	chr_3
AX-157004886	chr_3
AX-157009175	chr_3
AX-157008016	chr_3
AX-157004720	chr_3
AX-157005905	chr_3
AX-157008318	chr_3
AX-157006659	chr_3
AX-156984700	chr_3
AX-156984778	chr_3
AX-156982140	chr_3
AX-156987209	chr_3
AX-156987950	chr_3
AX-157003543	chr_3
AX-156984308	chr_3
AX-156991812	chr_3
AX-156995684	chr_3
AX-156979389	chr_3
AX-156985311	chr_3
AX-157000800	chr_3
AX-156999206	chr_3
AX-157004793	chr_3
AX-157004588	chr_3
AX-157004911	chr_3
AX-156981630	chr_3
AX-157003171	chr_3
AX-157006799	chr_3
AX-157005151	chr_3
AX-157009616	chr_3
AX-156979654	chr_3
AX-157004011	chr_3
AX-156991857	chr_3
AX-157008115	chr_3
AX-156996009	chr_3
AX-157008531	chr_3
AX-157000194	chr_3
AX-156992297	chr_3
AX-156991295	chr_3
AX-157001504	chr_3
AX-156993887	chr_3
AX-157002490	chr_3
AX-156992534	chr_3
AX-156986286	chr_3
AX-157009083	chr_3
AX-156992086	chr_3
AX-156998358	chr_3
AX-156980621	chr_3
AX-157003291	chr_3
AX-157006243	chr_3
AX-157005338	chr_3
AX-156984735	chr_3
AX-156990854	chr_3
AX-156998822	chr_3
AX-156985618	chr_3
AX-157005160	chr_3
AX-156992928	chr_3
AX-156998911	chr_3
AX-157008316	chr_3
AX-156991702	chr_3
AX-157005763	chr_3
AX-157004461	chr_3
AX-156979937	chr_3
AX-156980446	chr_3
AX-157006996	chr_3
AX-156999694	chr_3
AX-157002866	chr_3
AX-156993220	chr_3
AX-156996844	chr_3
AX-157006919	chr_3
AX-156985249	chr_3
AX-156984016	chr_3
AX-156982183	chr_3
AX-157006280	chr_3
AX-157009869	chr_3
AX-157005610	chr_3
AX-156999513	chr_3
AX-156984139	chr_3
AX-156997576	chr_3
AX-157009516	chr_3
AX-157003626	chr_3
AX-156997550	chr_3
AX-156994581	chr_3
AX-156980175	chr_3
AX-156986084	chr_3
AX-157009117	chr_3
AX-156998578	chr_3
AX-156995023	chr_3
AX-156981036	chr_3
AX-156990395	chr_3
AX-157007973	chr_3
AX-156989663	chr_3
AX-156987470	chr_3
AX-156999152	chr_3
AX-156989787	chr_3
AX-156981130	chr_3
AX-156989388	chr_3
AX-157006750	chr_3
AX-156979364	chr_3
AX-156984496	chr_3
AX-157009902	chr_3
AX-156992621	chr_3
AX-156983195	chr_3
AX-156996326	chr_3
AX-156998254	chr_3
AX-156991361	chr_3
AX-156990151	chr_3
AX-156991065	chr_3
AX-157008449	chr_3
AX-156990260	chr_3
AX-156997234	chr_3
AX-156995107	chr_3
AX-157008691	chr_3
AX-156998266	chr_3
AX-156991141	chr_3
AX-157009455	chr_3
AX-157008944	chr_3
AX-156986971	chr_3
AX-156990740	chr_3
AX-156979011	chr_3
AX-157009379	chr_3
AX-157004217	chr_3
AX-156988687	chr_3
AX-157007440	chr_3
AX-157003820	chr_3
AX-156979198	chr_3
AX-156982466	chr_3
AX-157007396	chr_3
AX-156999832	chr_3
AX-157009340	chr_3
AX-157009586	chr_3
AX-156981623	chr_3
AX-156979174	chr_3
AX-157004109	chr_3
AX-156990007	chr_3
AX-156988719	chr_3
AX-157006176	chr_3
AX-156984276	chr_3
AX-157007318	chr_3
AX-157005650	chr_3
AX-156982351	chr_3
AX-156984176	chr_3
AX-157004729	chr_3
AX-157000811	chr_3
AX-157006707	chr_3
AX-156986968	chr_3
AX-157006469	chr_3
AX-156999637	chr_3
AX-157000311	chr_3
AX-156979382	chr_3
AX-156990084	chr_3
AX-156996887	chr_3
AX-157007435	chr_3
AX-156983258	chr_3
AX-156988842	chr_3
AX-157006357	chr_3
AX-157009762	chr_3
AX-156991520	chr_3
AX-157006601	chr_3
AX-156984473	chr_3
AX-157000156	chr_3
AX-156979996	chr_3
AX-156980733	chr_3
AX-156996293	chr_3
AX-157006823	chr_3
AX-156986206	chr_3
AX-157004614	chr_3
AX-156984887	chr_3
AX-156984033	chr_3
AX-156997054	chr_3
AX-157008932	chr_3
AX-157009613	chr_3
AX-157003737	chr_3
AX-156987856	chr_3
AX-157003633	chr_3
AX-156992678	chr_3
AX-157001772	chr_3
AX-156992469	chr_3
AX-156988298	chr_3
AX-157008097	chr_3
AX-157008886	chr_3
AX-157007791	chr_3
AX-157006182	chr_3
AX-156988477	chr_3
AX-157004015	chr_3
AX-156987122	chr_3
AX-156988278	chr_3
AX-157008901	chr_3
AX-157004831	chr_3
AX-156979475	chr_3
AX-156988613	chr_3
AX-156987070	chr_3
AX-157000146	chr_3
AX-157009887	chr_3
AX-157006038	chr_3
AX-156982360	chr_3
AX-157009146	chr_3
AX-157000302	chr_3
AX-156986348	chr_3
AX-156999698	chr_3
AX-156979017	chr_3
AX-157004234	chr_3
AX-157008987	chr_3
AX-156988013	chr_3
AX-157002641	chr_3
AX-156990455	chr_3
AX-156991780	chr_3
AX-157008252	chr_3
AX-156996843	chr_3
AX-157004888	chr_3
AX-157009795	chr_3
AX-157004055	chr_3
AX-157005022	chr_3
AX-156989880	chr_3
AX-156987177	chr_3
AX-156990775	chr_3
AX-157003377	chr_3
AX-157009841	chr_3
AX-157006421	chr_3
AX-157007063	chr_3
AX-156983651	chr_3
AX-157009336	chr_3
AX-157004480	chr_3
AX-156992985	chr_3
AX-157007048	chr_3
AX-156996050	chr_3
AX-156999563	chr_3
AX-157007542	chr_3
AX-157006735	chr_3
AX-157006047	chr_3
AX-157009414	chr_3
AX-157006586	chr_3
AX-156983333	chr_3
AX-157004438	chr_3
AX-157002283	chr_3
AX-156997527	chr_3
AX-156989114	chr_3
AX-156990220	chr_3
AX-157005118	chr_3
AX-156984875	chr_3
AX-156988629	chr_3
AX-156994947	chr_3
AX-156990783	chr_3
AX-156985261	chr_3
AX-156994282	chr_3
AX-156982101	chr_3
AX-157001160	chr_3
AX-156988211	chr_3
AX-156982405	chr_3
AX-157007510	chr_3
AX-157007041	chr_3
AX-157004955	chr_3
AX-157006445	chr_3
AX-157001934	chr_3
AX-157004656	chr_3
AX-156990686	chr_3
AX-157005336	chr_3
AX-157006628	chr_3
AX-156983171	chr_3
AX-156988407	chr_3
AX-156986218	chr_3
AX-156983482	chr_3
AX-156986276	chr_3
AX-156995509	chr_3
AX-157002163	chr_3
AX-156984630	chr_3
AX-156988260	chr_3
AX-157009848	chr_3
AX-157006700	chr_3
AX-156996789	chr_3
AX-156980398	chr_3
AX-157009082	chr_3
AX-157008037	chr_3
AX-156983067	chr_3
AX-156998049	chr_3
AX-157008992	chr_3
AX-156993476	chr_3
AX-156986587	chr_3
AX-156990351	chr_3
AX-157007976	chr_3
AX-157009099	chr_3
AX-156983227	chr_3
AX-156993883	chr_3
AX-156982748	chr_3
AX-156984050	chr_3
AX-156996093	chr_3
AX-157002520	chr_3
AX-157008402	chr_3
AX-156999706	chr_3
AX-156990779	chr_3
AX-157008476	chr_3
AX-157009606	chr_3
AX-157006758	chr_3
AX-157001975	chr_3
AX-157007421	chr_3
AX-156997928	chr_3
AX-157006348	chr_3
AX-156998238	chr_3
AX-156992026	chr_3
AX-156987746	chr_3
AX-157009151	chr_3
AX-156985128	chr_3
AX-156992478	chr_3
AX-156990223	chr_3
AX-157004859	chr_3
AX-157009873	chr_3
AX-157003936	chr_3
AX-157009089	chr_3
AX-157008902	chr_3
AX-157007834	chr_3
AX-157004529	chr_3
AX-157007837	chr_3
AX-156984105	chr_3
AX-156979617	chr_3
AX-156983470	chr_3
AX-156998048	chr_3
AX-156995250	chr_3
AX-157002574	chr_3
AX-156980750	chr_3
AX-156993365	chr_3
AX-156989646	chr_3
AX-156989242	chr_3
AX-156980576	chr_3
AX-157009641	chr_4
AX-156989712	chr_4
AX-156988572	chr_4
AX-156990471	chr_4
AX-157006835	chr_4
AX-156986290	chr_4
AX-157009246	chr_4
AX-157005365	chr_4
AX-157003723	chr_4
AX-157009421	chr_4
AX-157005658	chr_4
AX-156990842	chr_4
AX-156983274	chr_4
AX-157005700	chr_4
AX-156989273	chr_4
AX-156983967	chr_4
AX-156986238	chr_4
AX-157001078	chr_4
AX-156984548	chr_4
AX-157007274	chr_4
AX-156986456	chr_4
AX-157006204	chr_4
AX-156994739	chr_4
AX-156994494	chr_4
AX-156981057	chr_4
AX-156996406	chr_4
AX-156981260	chr_4
AX-156990819	chr_4
AX-156984792	chr_4
AX-156987936	chr_4
AX-157002317	chr_4
AX-156981243	chr_4
AX-156992270	chr_4
AX-156996839	chr_4
AX-156982425	chr_4
AX-156996156	chr_4
AX-156990761	chr_4
AX-157008542	chr_4
AX-156984294	chr_4
AX-156983582	chr_4
AX-157008257	chr_4
AX-156985356	chr_4
AX-156997629	chr_4
AX-156999808	chr_4
AX-156988899	chr_4
AX-157008238	chr_4
AX-156999300	chr_4
AX-157006226	chr_4
AX-156979118	chr_4
AX-157009125	chr_4
AX-156988233	chr_4
AX-156982942	chr_4
AX-157006755	chr_4
AX-157009322	chr_4
AX-157008306	chr_4
AX-157003103	chr_4
AX-156990565	chr_4
AX-156980271	chr_4
AX-157001764	chr_4
AX-157004237	chr_4
AX-156997365	chr_4
AX-157001451	chr_4
AX-156988214	chr_4
AX-156979293	chr_4
AX-156987126	chr_4
AX-156982647	chr_4
AX-156995283	chr_4
AX-157003802	chr_4
AX-157004618	chr_4
AX-156979223	chr_4
AX-156991522	chr_4
AX-156990262	chr_4
AX-156991450	chr_4
AX-156987732	chr_4
AX-156979152	chr_4
AX-156982810	chr_4
AX-156980302	chr_4
AX-157005627	chr_4
AX-156999818	chr_4
AX-156989201	chr_4
AX-156992698	chr_4
AX-156981731	chr_4
AX-157003539	chr_4
AX-156987364	chr_4
AX-156983890	chr_4
AX-156986819	chr_4
AX-156992200	chr_4
AX-156991260	chr_4
AX-156987531	chr_4
AX-156990466	chr_4
AX-157008291	chr_4
AX-157000191	chr_4
AX-156997959	chr_4
AX-156989264	chr_4
AX-156993261	chr_4
AX-156984661	chr_4
AX-157003795	chr_4
AX-156979934	chr_4
AX-156986985	chr_4
AX-156984064	chr_4
AX-157004926	chr_4
AX-156995301	chr_4
AX-156981148	chr_4
AX-156987444	chr_4
AX-157002661	chr_4
AX-156999472	chr_4
AX-156979149	chr_4
AX-156986180	chr_4
AX-156996262	chr_4
AX-157007054	chr_4
AX-156983761	chr_4
AX-156984841	chr_4
AX-157003632	chr_4
AX-157009578	chr_4
AX-156991115	chr_4
AX-157003810	chr_4
AX-157007655	chr_4
AX-157003631	chr_4
AX-156982261	chr_4
AX-156988923	chr_4
AX-156985135	chr_4
AX-157004475	chr_4
AX-157005185	chr_4
AX-156996273	chr_4
AX-156983970	chr_4
AX-157005316	chr_4
AX-157007600	chr_4
AX-156990156	chr_4
AX-156980066	chr_4
AX-157009531	chr_4
AX-156979208	chr_4
AX-157009514	chr_4
AX-157008047	chr_4
AX-157008022	chr_4
AX-156995450	chr_4
AX-157004821	chr_4
AX-157006413	chr_4
AX-156996199	chr_4
AX-157000658	chr_4
AX-157001006	chr_4
AX-157006855	chr_4
AX-156997980	chr_4
AX-156989301	chr_4
AX-156995259	chr_4
AX-156983153	chr_4
AX-156986091	chr_4
AX-157006050	chr_4
AX-157005919	chr_4
AX-156983189	chr_4
AX-156979904	chr_4
AX-157009236	chr_4
AX-156986233	chr_4
AX-156982678	chr_4
AX-156981168	chr_4
AX-157001613	chr_4
AX-156990509	chr_4
AX-156999633	chr_4
AX-156994429	chr_4
AX-156979340	chr_4
AX-157005123	chr_4
AX-157008309	chr_4
AX-156989703	chr_4
AX-156983003	chr_4
AX-156992913	chr_4
AX-156998301	chr_4
AX-157000845	chr_4
AX-157007717	chr_4
AX-156991626	chr_4
AX-157003771	chr_4
AX-157007735	chr_4
AX-156987056	chr_4
AX-156994290	chr_4
AX-157006269	chr_4
AX-157004180	chr_4
AX-156987820	chr_4
AX-156995510	chr_4
AX-156990577	chr_4
AX-156987160	chr_4
AX-156982962	chr_4
AX-156992257	chr_4
AX-157009123	chr_4
AX-156981727	chr_4
AX-156991830	chr_4
AX-157009393	chr_4
AX-156992374	chr_4
AX-157005032	chr_4
AX-156979339	chr_4
AX-156983194	chr_4
AX-157006816	chr_4
AX-156979767	chr_4
AX-156988714	chr_4
AX-156997577	chr_4
AX-157004124	chr_4
AX-156988001	chr_4
AX-157000582	chr_4
AX-157006322	chr_4
AX-157007563	chr_4
AX-156992637	chr_4
AX-156993749	chr_4
AX-157001603	chr_4
AX-157008816	chr_4
AX-157003724	chr_4
AX-157007779	chr_4
AX-157004067	chr_4
AX-157008660	chr_4
AX-157007034	chr_4
AX-157002849	chr_4
AX-156981344	chr_4
AX-157000014	chr_4
AX-156998628	chr_4
AX-157006725	chr_4
AX-157008954	chr_4
AX-157006502	chr_4
AX-157004472	chr_4
AX-157007106	chr_4
AX-157006171	chr_4
AX-157007014	chr_4
AX-157006256	chr_4
AX-156983472	chr_4
AX-157005455	chr_4
AX-157000028	chr_4
AX-157009604	chr_4
AX-157000948	chr_4
AX-156981416	chr_4
AX-157009562	chr_4
AX-157004651	chr_4
AX-157008578	chr_4
AX-157007355	chr_4
AX-157003442	chr_4
AX-157004302	chr_4
AX-156986874	chr_4
AX-157005038	chr_4
AX-156983503	chr_4
AX-156992254	chr_4
AX-156989280	chr_4
AX-157004873	chr_4
AX-156989681	chr_4
AX-157004505	chr_4
AX-157009673	chr_4
AX-157007187	chr_4
AX-157007826	chr_4
AX-156998225	chr_4
AX-157009877	chr_4
AX-156995569	chr_4
AX-157006056	chr_4
AX-156981711	chr_4
AX-157008682	chr_4
AX-156998839	chr_4
AX-156980453	chr_4
AX-156982943	chr_4
AX-157004784	chr_4
AX-156997491	chr_4
AX-157004950	chr_4
AX-156998775	chr_4
AX-156988847	chr_4
AX-156997634	chr_4
AX-156991088	chr_4
AX-156982119	chr_4
AX-156990087	chr_4
AX-156987452	chr_4
AX-157008247	chr_4
AX-157003972	chr_4
AX-157006614	chr_4
AX-157006696	chr_4
AX-156986413	chr_4
AX-156992652	chr_4
AX-157009490	chr_4
AX-157006317	chr_4
AX-156994642	chr_4
AX-157008612	chr_4
AX-156981139	chr_4
AX-156983453	chr_4
AX-157007461	chr_4
AX-156990948	chr_4
AX-157005722	chr_4
AX-157009752	chr_4
AX-157004176	chr_4
AX-156993385	chr_4
AX-156982610	chr_4
AX-157002232	chr_4
AX-157003082	chr_4
AX-157000462	chr_4
AX-157006001	chr_4
AX-156990817	chr_4
AX-157008653	chr_4
AX-157006533	chr_4
AX-156983293	chr_4
AX-156981443	chr_4
AX-156980960	chr_4
AX-157007732	chr_4
AX-157006343	chr_4
AX-156992946	chr_4
AX-157006437	chr_4
AX-156994368	chr_4
AX-157001171	chr_4
AX-156996633	chr_4
AX-156996332	chr_4
AX-156999584	chr_4
AX-157000692	chr_4
AX-156994036	chr_4
AX-157008880	chr_4
AX-157001822	chr_4
AX-157005643	chr_4
AX-156993717	chr_4
AX-156993768	chr_4
AX-156991485	chr_4
AX-156996401	chr_4
AX-156981306	chr_4
AX-157003692	chr_4
AX-157007876	chr_4
AX-157009356	chr_4
AX-156990171	chr_4
AX-157009097	chr_4
AX-156985525	chr_4
AX-156992083	chr_4
AX-156983413	chr_4
AX-157005792	chr_4
AX-156988489	chr_4
AX-157006017	chr_4
AX-157007273	chr_4
AX-156988716	chr_4
AX-156991810	chr_4
AX-156984826	chr_5
AX-156990055	chr_5
AX-157008127	chr_5
AX-156987554	chr_5
AX-156983039	chr_5
AX-157003451	chr_5
AX-156995106	chr_5
AX-156996907	chr_5
AX-157007707	chr_5
AX-156989980	chr_5
AX-156993380	chr_5
AX-157005444	chr_5
AX-156992770	chr_5
AX-157000465	chr_5
AX-157005266	chr_5
AX-156989504	chr_5
AX-156986536	chr_5
AX-156988473	chr_5
AX-157008876	chr_5
AX-157004428	chr_5
AX-156998632	chr_5
AX-156996993	chr_5
AX-156996242	chr_5
AX-157004650	chr_5
AX-156994374	chr_5
AX-157008053	chr_5
AX-157008634	chr_5
AX-157009072	chr_5
AX-157004906	chr_5
AX-157005086	chr_5
AX-156984918	chr_5
AX-156986513	chr_5
AX-157004683	chr_5
AX-157004586	chr_5
AX-156979748	chr_5
AX-157005398	chr_5
AX-156981258	chr_5
AX-156979733	chr_5
AX-157006397	chr_5
AX-156987816	chr_5
AX-157005139	chr_5
AX-157000218	chr_5
AX-156987001	chr_5
AX-156989406	chr_5
AX-156994126	chr_5
AX-157000580	chr_5
AX-156997455	chr_5
AX-157000652	chr_5
AX-156987929	chr_5
AX-156990814	chr_5
AX-156990296	chr_5
AX-156981225	chr_5
AX-156993970	chr_5
AX-156986037	chr_5
AX-156988334	chr_5
AX-157007935	chr_5
AX-156984477	chr_5
AX-156988979	chr_5
AX-156979306	chr_5
AX-156988073	chr_5
AX-156992211	chr_5
AX-156990848	chr_5
AX-156985811	chr_5
AX-156999659	chr_5
AX-156982922	chr_5
AX-156991905	chr_5
AX-156986829	chr_5
AX-156979598	chr_5
AX-157009559	chr_5
AX-157005836	chr_5
AX-156983792	chr_5
AX-156987350	chr_5
AX-156991578	chr_5
AX-156999365	chr_5
AX-156994967	chr_5
AX-157005344	chr_5
AX-156981014	chr_5
AX-157006612	chr_5
AX-157007947	chr_5
AX-157008511	chr_5
AX-157008991	chr_5
AX-157007740	chr_5
AX-156998289	chr_5
AX-156980589	chr_5
AX-157007704	chr_5
AX-157007491	chr_5
AX-156986853	chr_5
AX-156984955	chr_5
AX-157006557	chr_5
AX-156993032	chr_5
AX-156992233	chr_5
AX-156982238	chr_5
AX-156980601	chr_5
AX-156985295	chr_5
AX-156991269	chr_5
AX-156982897	chr_5
AX-156991457	chr_5
AX-156990551	chr_5
AX-156989487	chr_5
AX-157008254	chr_5
AX-157006641	chr_5
AX-156984836	chr_5
AX-157007439	chr_5
AX-156984613	chr_5
AX-156983643	chr_5
AX-157009381	chr_5
AX-156979768	chr_5
AX-156989080	chr_5
AX-156979052	chr_5
AX-156990317	chr_5
AX-157000467	chr_5
AX-156980333	chr_5
AX-156992243	chr_5
AX-156988956	chr_5
AX-156996487	chr_5
AX-157007292	chr_5
AX-156986989	chr_5
AX-156989756	chr_5
AX-156990186	chr_5
AX-156990240	chr_5
AX-157004332	chr_5
AX-156998075	chr_5
AX-156998925	chr_5
AX-157007367	chr_5
AX-156998640	chr_5
AX-157005517	chr_5
AX-156980125	chr_5
AX-157005551	chr_5
AX-156983277	chr_5
AX-157000708	chr_5
AX-156979953	chr_5
AX-156992722	chr_5
AX-156983323	chr_5
AX-157002326	chr_5
AX-157009141	chr_5
AX-157005101	chr_5
AX-156996289	chr_5
AX-156991352	chr_5
AX-156989004	chr_5
AX-156981600	chr_5
AX-156996964	chr_5
AX-157004345	chr_5
AX-157005992	chr_5
AX-156991827	chr_5
AX-156986958	chr_5
AX-157006488	chr_5
AX-156979656	chr_5
AX-157008718	chr_5
AX-157009735	chr_5
AX-157008539	chr_5
AX-157004910	chr_5
AX-156986355	chr_5
AX-157009510	chr_5
AX-156996304	chr_5
AX-156980802	chr_5
AX-156983619	chr_5
AX-157006818	chr_5
AX-157004359	chr_5
AX-157004707	chr_5
AX-157004168	chr_5
AX-156983360	chr_5
AX-157008774	chr_5
AX-157009108	chr_5
AX-157004972	chr_5
AX-157006838	chr_5
AX-156989039	chr_5
AX-157002581	chr_5
AX-156982482	chr_5
AX-156982754	chr_5
AX-157008602	chr_5
AX-156999362	chr_5
AX-156997339	chr_5
AX-156992987	chr_5
AX-156991210	chr_5
AX-156984833	chr_5
AX-156987474	chr_5
AX-156992739	chr_5
AX-156998369	chr_5
AX-156984034	chr_5
AX-156989132	chr_5
AX-157004170	chr_5
AX-156991721	chr_5
AX-157007602	chr_5
AX-157007845	chr_5
AX-156995731	chr_5
AX-157007683	chr_5
AX-157005996	chr_5
AX-156994066	chr_5
AX-157007473	chr_5
AX-157004619	chr_5
AX-157004105	chr_5
AX-156995920	chr_5
AX-157006188	chr_5
AX-156984461	chr_5
AX-156986582	chr_5
AX-156986281	chr_5
AX-156979913	chr_5
AX-157004384	chr_5
AX-156981470	chr_5
AX-156985284	chr_5
AX-157009719	chr_5
AX-157007427	chr_5
AX-156986033	chr_5
AX-156996213	chr_5
AX-157004786	chr_5
AX-156985231	chr_5
AX-157006870	chr_5
AX-156988480	chr_5
AX-156983113	chr_5
AX-157002991	chr_5
AX-156999785	chr_5
AX-157005262	chr_5
AX-156981499	chr_5
AX-156999610	chr_5
AX-157008685	chr_5
AX-156992641	chr_5
AX-157008917	chr_5
AX-157006599	chr_5
AX-157009425	chr_5
AX-157008216	chr_5
AX-156991067	chr_5
AX-157001966	chr_5
AX-157009741	chr_5
AX-156997233	chr_5
AX-157004200	chr_5
AX-157006800	chr_5
AX-156987165	chr_5
AX-157006108	chr_5
AX-156999960	chr_5
AX-156993029	chr_5
AX-157008325	chr_5
AX-157008093	chr_5
AX-157007977	chr_5
AX-157009183	chr_5
AX-156994805	chr_5
AX-157005949	chr_5
AX-157006362	chr_5
AX-157008165	chr_5
AX-156994335	chr_5
AX-157001909	chr_5
AX-157004324	chr_5
AX-156998699	chr_5
AX-156979977	chr_5
AX-157007730	chr_5
AX-156982268	chr_5
AX-157004460	chr_5
AX-157005361	chr_5
AX-157006606	chr_5
AX-156985729	chr_5
AX-156988555	chr_5
AX-156998582	chr_5
AX-156992577	chr_5
AX-156984153	chr_5
AX-156989432	chr_5
AX-156980900	chr_5
AX-156991474	chr_5
AX-156979470	chr_5
AX-156988016	chr_5
AX-156997672	chr_5
AX-156987862	chr_5
AX-157001671	chr_5
AX-156980989	chr_5
AX-156984663	chr_5
AX-157005028	chr_5
AX-156994348	chr_5
AX-157004577	chr_5
AX-156979908	chr_5
AX-156980276	chr_5
AX-157008189	chr_5
AX-157007946	chr_5
AX-157007458	chr_5
AX-156980525	chr_5
AX-157006681	chr_5
AX-157004818	chr_5
AX-157004789	chr_5
AX-157004436	chr_5
AX-157009110	chr_5
AX-156991005	chr_5
AX-156987102	chr_5
AX-156999186	chr_5
AX-156982051	chr_5
AX-157006517	chr_5
AX-157008059	chr_5
AX-157005472	chr_5
AX-157004601	chr_5
AX-157004692	chr_5
AX-156979591	chr_5
AX-156998196	chr_5
AX-156996150	chr_5
AX-157008759	chr_5
AX-157007297	chr_5
AX-157004938	chr_5
AX-156995456	chr_5
AX-156986514	chr_5
AX-156995855	chr_5
AX-157009018	chr_5
AX-156983824	chr_5
AX-156995607	chr_5
AX-157004198	chr_5
AX-157004061	chr_5
AX-157007864	chr_5
AX-157005496	chr_5
AX-157001970	chr_5
AX-157005244	chr_5
AX-156979729	chr_5
AX-157009793	chr_5
AX-157006406	chr_5
AX-157005997	chr_5
AX-156993927	chr_5
AX-156997257	chr_6
AX-157000911	chr_6
AX-157008015	chr_6
AX-156999465	chr_6
AX-157002416	chr_6
AX-156991240	chr_6
AX-157009779	chr_6
AX-157007438	chr_6
AX-157005885	chr_6
AX-156998662	chr_6
AX-157001335	chr_6
AX-157008398	chr_6
AX-157007676	chr_6
AX-156991552	chr_6
AX-157008009	chr_6
AX-157009545	chr_6
AX-157004073	chr_6
AX-157008631	chr_6
AX-156980910	chr_6
AX-157008184	chr_6
AX-157002502	chr_6
AX-156983905	chr_6
AX-156998568	chr_6
AX-156986008	chr_6
AX-156987153	chr_6
AX-156992284	chr_6
AX-156987293	chr_6
AX-156992968	chr_6
AX-156987312	chr_6
AX-156987079	chr_6
AX-156984797	chr_6
AX-156986344	chr_6
AX-156988774	chr_6
AX-156992595	chr_6
AX-157006024	chr_6
AX-157005237	chr_6
AX-156990711	chr_6
AX-156979944	chr_6
AX-156984534	chr_6
AX-157009059	chr_6
AX-156988377	chr_6
AX-156986338	chr_6
AX-156983109	chr_6
AX-156986383	chr_6
AX-156984664	chr_6
AX-157009016	chr_6
AX-157003520	chr_6
AX-157007659	chr_6
AX-157009617	chr_6
AX-157006858	chr_6
AX-157005041	chr_6
AX-157006004	chr_6
AX-157006528	chr_6
AX-156979027	chr_6
AX-156983373	chr_6
AX-156984405	chr_6
AX-156984906	chr_6
AX-156981783	chr_6
AX-156991840	chr_6
AX-156980745	chr_6
AX-157004829	chr_6
AX-157006795	chr_6
AX-156988721	chr_6
AX-156984089	chr_6
AX-157009188	chr_6
AX-156996524	chr_6
AX-157007123	chr_6
AX-157009253	chr_6
AX-156988780	chr_6
AX-156989525	chr_6
AX-156992522	chr_6
AX-157007328	chr_6
AX-157006235	chr_6
AX-156979884	chr_6
AX-156991926	chr_6
AX-156992891	chr_6
AX-157005276	chr_6
AX-156985474	chr_6
AX-157008092	chr_6
AX-156981967	chr_6
AX-156995738	chr_6
AX-156982638	chr_6
AX-156981099	chr_6
AX-156994377	chr_6
AX-156984192	chr_6
AX-156980512	chr_6
AX-156980030	chr_6
AX-156979442	chr_6
AX-156984927	chr_6
AX-157009149	chr_6
AX-157006074	chr_6
AX-156989397	chr_6
AX-156989771	chr_6
AX-156982359	chr_6
AX-156996806	chr_6
AX-156991753	chr_6
AX-157004760	chr_6
AX-156989589	chr_6
AX-156999161	chr_6
AX-156995617	chr_6
AX-156982297	chr_6
AX-156990647	chr_6
AX-157005596	chr_6
AX-156995155	chr_6
AX-156988905	chr_6
AX-156998971	chr_6
AX-156996249	chr_6
AX-157009541	chr_6
AX-157004883	chr_6
AX-156991324	chr_6
AX-157000436	chr_6
AX-157006720	chr_6
AX-157004082	chr_6
AX-157004735	chr_6
AX-157009047	chr_6
AX-156983636	chr_6
AX-156980288	chr_6
AX-156989891	chr_6
AX-157009006	chr_6
AX-156993417	chr_6
AX-156979840	chr_6
AX-156986346	chr_6
AX-156989147	chr_6
AX-156988903	chr_6
AX-157005431	chr_6
AX-156993874	chr_6
AX-157002910	chr_6
AX-156995470	chr_6
AX-156999262	chr_6
AX-156986379	chr_6
AX-156989478	chr_6
AX-157008409	chr_6
AX-156986461	chr_6
AX-156989362	chr_6
AX-156994916	chr_6
AX-157000475	chr_6
AX-157008289	chr_6
AX-156997618	chr_6
AX-156980904	chr_6
AX-157008287	chr_6
AX-157006146	chr_6
AX-156981425	chr_6
AX-156980743	chr_6
AX-156994846	chr_6
AX-156996121	chr_6
AX-157009811	chr_6
AX-157006325	chr_6
AX-157001366	chr_6
AX-156992883	chr_6
AX-157007646	chr_6
AX-157001732	chr_6
AX-156989890	chr_6
AX-156980294	chr_6
AX-156994351	chr_6
AX-156980547	chr_6
AX-156998902	chr_6
AX-156992764	chr_6
AX-156983712	chr_6
AX-157000500	chr_6
AX-156985515	chr_6
AX-156981748	chr_6
AX-156991784	chr_6
AX-156987224	chr_6
AX-156996085	chr_6
AX-156989924	chr_6
AX-156988686	chr_6
AX-156981682	chr_6
AX-156982532	chr_6
AX-156993376	chr_6
AX-157007330	chr_6
AX-156983026	chr_6
AX-157000167	chr_6
AX-156984951	chr_6
AX-156993558	chr_6
AX-156983441	chr_6
AX-157003500	chr_6
AX-156988507	chr_6
AX-156980869	chr_6
AX-156989767	chr_6
AX-156981044	chr_6
AX-157008937	chr_6
AX-156998831	chr_6
AX-156990569	chr_6
AX-156979775	chr_6
AX-157006861	chr_6
AX-156981606	chr_6
AX-156987405	chr_6
AX-156999523	chr_6
AX-157008884	chr_6
AX-156992487	chr_6
AX-156988008	chr_6
AX-157007607	chr_6
AX-157003926	chr_6
AX-156980551	chr_6
AX-157007040	chr_6
AX-156981790	chr_6
AX-156993320	chr_6
AX-157004160	chr_6
AX-157001151	chr_6
AX-156982428	chr_6
AX-156995531	chr_6
AX-156999566	chr_6
AX-156983795	chr_6
AX-156997408	chr_6
AX-156988831	chr_6
AX-156998239	chr_6
AX-157003995	chr_6
AX-156989488	chr_6
AX-157002822	chr_6
AX-157006068	chr_6
AX-157007085	chr_6
AX-157006458	chr_6
AX-157000736	chr_6
AX-157005634	chr_6
AX-157007317	chr_6
AX-156998921	chr_6
AX-156991820	chr_6
AX-156989175	chr_6
AX-156979687	chr_6
AX-157005479	chr_6
AX-156978952	chr_6
AX-156989084	chr_6
AX-157009243	chr_6
AX-157008615	chr_6
AX-156994926	chr_6
AX-156983224	chr_6
AX-156995899	chr_6
AX-156990732	chr_6
AX-157004680	chr_6
AX-156979997	chr_6
AX-157008896	chr_6
AX-156980794	chr_6
AX-156980397	chr_6
AX-157006810	chr_6
AX-157009619	chr_6
AX-157006971	chr_6
AX-156979214	chr_6
AX-156985941	chr_6
AX-157008976	chr_6
AX-157004610	chr_6
AX-156986997	chr_6
AX-156997619	chr_6
AX-157001390	chr_6
AX-157006265	chr_6
AX-156992669	chr_6
AX-157006827	chr_6
AX-156984703	chr_6
AX-156990540	chr_6
AX-156993392	chr_6
AX-156986835	chr_6
AX-156979749	chr_6
AX-156987195	chr_6
AX-156987756	chr_6
AX-156984569	chr_6
AX-156983103	chr_6
AX-156983586	chr_6
AX-156991019	chr_6
AX-156987626	chr_6
AX-156981733	chr_6
AX-157004849	chr_6
AX-156980236	chr_6
AX-156989810	chr_6
AX-157005864	chr_6
AX-156979827	chr_6
AX-156983633	chr_6
AX-157006119	chr_6
AX-156992801	chr_6
AX-156997598	chr_6
AX-156986549	chr_6
AX-156980107	chr_6
AX-157004005	chr_6
AX-156982424	chr_6
AX-157006527	chr_6
AX-156983922	chr_6
AX-157002293	chr_6
AX-156992507	chr_6
AX-157003096	chr_6
AX-157001488	chr_6
AX-156983672	chr_6
AX-156981389	chr_6
AX-157007787	chr_6
AX-157007953	chr_6
AX-157001414	chr_6
AX-156987248	chr_6
AX-156998950	chr_6
AX-156989641	chr_6
AX-157004380	chr_6
AX-156989867	chr_6
AX-156983490	chr_6
AX-156995432	chr_6
AX-156986603	chr_6
AX-156986240	chr_6
AX-156990291	chr_6
AX-157009769	chr_6
AX-156982968	chr_6
AX-156980119	chr_6
AX-156979358	chr_6
AX-156994115	chr_6
AX-157007684	chr_6
AX-156992500	chr_6
AX-156992600	chr_6
AX-156999239	chr_6
AX-156985436	chr_6
AX-156997849	chr_6
AX-156990604	chr_6
AX-157007515	chr_6
AX-156987984	chr_6
AX-156989836	chr_7
AX-157006136	chr_7
AX-156981989	chr_7
AX-156985852	chr_7
AX-157006994	chr_7
AX-157002177	chr_7
AX-156993338	chr_7
AX-156980888	chr_7
AX-156991657	chr_7
AX-157009091	chr_7
AX-157008768	chr_7
AX-156987896	chr_7
AX-157007995	chr_7
AX-157008655	chr_7
AX-156997956	chr_7
AX-156981511	chr_7
AX-156997718	chr_7
AX-156994299	chr_7
AX-156988618	chr_7
AX-157005355	chr_7
AX-157008040	chr_7
AX-157003836	chr_7
AX-157007892	chr_7
AX-156992974	chr_7
AX-157004792	chr_7
AX-157008232	chr_7
AX-157009413	chr_7
AX-156994311	chr_7
AX-157003736	chr_7
AX-157004746	chr_7
AX-157007873	chr_7
AX-157004621	chr_7
AX-157005189	chr_7
AX-157003783	chr_7
AX-157006526	chr_7
AX-156993590	chr_7
AX-157009608	chr_7
AX-157008351	chr_7
AX-157008107	chr_7
AX-157009552	chr_7
AX-156990426	chr_7
AX-157003840	chr_7
AX-157004708	chr_7
AX-157004569	chr_7
AX-156985154	chr_7
AX-157006443	chr_7
AX-157006785	chr_7
AX-156990945	chr_7
AX-157001498	chr_7
AX-156988754	chr_7
AX-157001344	chr_7
AX-156990268	chr_7
AX-156994788	chr_7
AX-157006982	chr_7
AX-156992390	chr_7
[truncated: 1,222 more rows]
