# Supplementary material for: Genome-wide association study identifies a major gene for beech bark disease resistance in American beech (Fagus grandifolia Ehrh.)
Source: BMC Genomics. 2017 Jul 20;18:547. doi: 10.1186/s12864-017-3931-z (PMC5520234; doi:10.1186/s12864-017-3931-z)
Supplement: Supplementary file 7 — The statistics for Fisher exact test and Logistic regression test. (XLSX 4534 kb) [file 12864_2017_3931_MOESM7_ESM.xlsx]

## Sheet: Fisher exact test
Supplemental File 6. Fisher Exact test
CHR	SNP	BP	A1	F_A	F_U	A2	P	OR
1	AX-156980113	117	C	0.3605	0.2935	T	0.07995	1.356
1	AX-156979860	122	C	0.1453	0.1558	T	0.7426	0.9212
1	AX-156988035	126	A	0.4506	0.4581	G	0.8752	0.9703
1	AX-156983802	136	G	0.2529	0.1935	A	0.07501	1.411
1	AX-156998966	144	G	0.4535	0.3968	T	0.1544	1.262
1	AX-156988331	147	A	0.4651	0.4871	C	0.5839	0.9156
1	AX-156995241	150	G	0.4593	0.4226	A	0.3858	1.161
1	AX-156984076	165	T	0.2733	0.2323	C	0.2429	1.243
1	AX-156985241	172	G	0.07849	0.1065	A	0.225	0.7149
1	AX-156998039	173	A	0.3052	0.2452	G	0.0964	1.353
1	AX-157008694	181	C	0.4738	0.4645	A	0.8145	1.038
1	AX-156992977	182	T	0.4535	0.3968	C	0.1544	1.262
1	AX-157001880	185	C	0.3169	0.3452	G	0.4546	0.88
1	AX-156991867	195	G	0.0407	0.07097	A	0.1213	0.5554
1	AX-156987646	201	G	0.2907	0.3226	A	0.396	0.8607
1	AX-156993314	207	G	0.3052	0.3214	A	0.6729	0.9275
1	AX-156981522	213	G	0.1802	0.229	A	0.1443	0.7401
1	AX-156986952	215	C	0.2006	0.1742	A	0.4233	1.189
1	AX-156989846	217	C	0.2791	0.3645	T	0.02327	0.6749
1	AX-156979483	222	T	0.436	0.4226	C	0.752	1.057
1	AX-157004281	226	C	0.1512	0.1355	T	0.579	1.136
1	AX-157002430	233	T	0.2384	0.2387	C	1	0.9981
1	AX-157005511	239	A	0.3576	0.3387	G	0.6229	1.087
1	AX-156982178	241	G	0.3576	0.3097	A	0.2135	1.241
1	AX-156996008	242	T	0.2326	0.2065	G	0.4503	1.165
1	AX-156987724	244	C	0.0407	0.07097	T	0.1213	0.5554
1	AX-156982348	247	T	0.2749	0.2935	A	0.6029	0.9122
1	AX-156986788	252	C	0.1541	0.1581	T	0.9143	0.9701
1	AX-156985364	263	G	0.4157	0.3387	A	0.04407	1.389
1	AX-156990633	265	A	0.1744	0.2129	G	0.2338	0.781
1	AX-157006844	265	T	0.2355	0.2419	C	0.8547	0.965
1	AX-156991128	269	G	0.4738	0.4065	A	0.09769	1.315
1	AX-156979302	270	C	0.4181	0.4416	A	0.5788	0.9088
1	AX-156993567	271	C	0.2878	0.2968	T	0.8633	0.9575
1	AX-157008282	280	G	0.2326	0.2516	C	0.5841	0.9013
1	AX-156982568	287	A	0.4186	0.4355	G	0.6925	0.9333
1	AX-157005979	288	T	0.314	0.2774	A	0.3457	1.192
1	AX-156999888	288	G	0.3576	0.3387	T	0.6229	1.087
1	AX-157008595	297	G	0.1831	0.224	A	0.2054	0.7766
1	AX-156985089	300	C	0.1744	0.2129	T	0.2338	0.781
1	AX-156988581	302	T	0.1773	0.1935	C	0.6151	0.8981
1	AX-157009167	303	A	0.3655	0.3871	C	0.5721	0.9121
1	AX-157007774	306	T	0.375	0.4323	C	0.1507	0.7881
1	AX-157005973	308	G	0.375	0.4323	A	0.1507	0.7881
1	AX-156980696	312	G	0.375	0.4323	A	0.1507	0.7881
1	AX-156990452	317	A	0.3169	0.2903	G	0.4962	1.134
1	AX-156988566	318	T	0.1744	0.2129	C	0.2338	0.781
1	AX-156980182	318	G	0.2849	0.2806	A	0.9308	1.021
1	AX-156993175	318	G	0.3401	0.2632	C	0.03989	1.443
1	AX-156987990	321	C	0.2645	0.2968	T	0.3835	0.8523
1	AX-156985608	327	A	0.2849	0.2806	G	0.9308	1.021
1	AX-156996488	330	T	0.4041	0.4161	C	0.8112	0.9514
1	AX-156992190	333	C	0.1206	0.08442	G	0.1553	1.487
1	AX-156988234	334	G	0.2235	0.2599	C	0.3101	0.8199
1	AX-157004353	335	T	0.2064	0.2097	A	0.9235	0.9803
1	AX-156980116	336	C	0.4564	0.4806	A	0.5828	0.9072
1	AX-156982106	337	A	0.4477	0.461	G	0.753	0.9475
1	AX-156992324	339	A	0.1287	0.1601	C	0.2621	0.775
1	AX-156987281	340	A	0.2529	0.2258	T	0.4634	1.161
1	AX-156982718	341	G	0.1395	0.1323	A	0.82	1.064
1	AX-156992496	342	T	0.2151	0.2419	C	0.4553	0.8588
1	AX-156992256	344	T	0.4302	0.4032	C	0.5254	1.118
1	AX-157008835	345	A	0.2558	0.3032	G	0.1904	0.7899
1	AX-157004270	350	C	0.1076	0.1299	T	0.3968	0.8075
1	AX-156979288	353	A	0.3081	0.2613	G	0.1945	1.259
1	AX-157005043	353	G	0.1541	0.2194	C	0.0344	0.6482
1	AX-157009605	361	A	0.4855	0.4968	G	0.8143	0.9558
1	AX-157008468	362	C	0.2249	0.1601	A	0.04579	1.521
1	AX-157006344	363	G	0.375	0.4323	A	0.1507	0.7881
1	AX-157003505	365	T	0.4123	0.4613	C	0.2355	0.8192
1	AX-156991462	365	C	0.1483	0.1194	T	0.3029	1.284
1	AX-157007321	378	G	0.3576	0.3387	T	0.6229	1.087
1	AX-156986824	380	G	0.3866	0.4	C	0.7488	0.9455
1	AX-156983550	381	G	0.1192	0.1065	A	0.6233	1.136
1	AX-156990384	382	T	0.3023	0.3097	C	0.8652	0.966
1	AX-156990195	383	G	0.3547	0.4097	A	0.1704	0.7919
1	AX-156996901	389	A	0.3547	0.2871	G	0.06613	1.365
1	AX-157008787	390	G	0.2762	0.2742	A	1	1.01
1	AX-156982173	402	A	0.3924	0.3387	G	0.1675	1.261
1	AX-156979699	407	A	0.4651	0.4871	G	0.5839	0.9156
1	AX-157006754	409	C	0.4077	0.3929	A	0.7476	1.064
1	AX-156990005	409	T	0.4099	0.4581	G	0.2359	0.8218
1	AX-157005181	410	C	0.3576	0.3387	T	0.6229	1.087
1	AX-156988536	417	C	0.2147	0.183	A	0.3259	1.221
1	AX-157008990	417	G	0.5203	0.4677	A	0.184	1.234
1	AX-156985923	420	G	0.4825	0.4706	T	0.8132	1.049
1	AX-156991968	420	C	0.4709	0.4839	T	0.7543	0.9495
1	AX-156986634	424	T	0.3947	0.3968	C	1	0.9915
1	AX-156987361	424	A	0.3023	0.3097	G	0.8652	0.966
1	AX-156994858	427	G	0.2297	0.1591	C	0.02956	1.576
1	AX-157003784	435	G	0.4855	0.4968	A	0.8143	0.9558
1	AX-157005121	436	T	0.07558	0.07742	A	1	0.9743
1	AX-156990597	437	A	0.314	0.3258	C	0.8012	0.947
1	AX-156985596	437	A	0.4012	0.4581	G	0.1545	0.7926
1	AX-156995768	439	T	0.4419	0.3581	G	0.03122	1.419
1	AX-156986480	441	T	0.3779	0.3903	C	0.7481	0.9489
1	AX-156990295	443	T	0.3503	0.3212	C	0.4505	1.139
1	AX-157005385	443	G	0.1512	0.229	A	0.01221	0.5995
1	AX-156992120	445	G	0.1725	0.1355	A	0.1957	1.33
1	AX-156987136	449	T	0.1471	0.1677	C	0.5175	0.8554
1	AX-157005687	451	T	0.3983	0.3548	C	0.2593	1.203
1	AX-157004169	453	G	0.375	0.4323	A	0.1507	0.7881
1	AX-156984380	453	C	0.1715	0.1774	G	0.9178	0.9598
1	AX-156985556	456	T	0.3333	0.3301	A	0.9336	1.015
1	AX-157005096	458	T	0.2762	0.2516	C	0.5344	1.135
1	AX-157008986	460	A	0.4767	0.5	G	0.5837	0.9111
1	AX-157003929	463	G	0.2849	0.2742	A	0.7938	1.055
1	AX-156986733	468	C	0.1637	0.1323	T	0.2722	1.285
1	AX-157009390	469	C	0.4024	0.4026	T	1	0.999
1	AX-156989512	469	T	0.3023	0.3097	C	0.8652	0.966
1	AX-156979839	471	A	0.3837	0.3323	T	0.1917	1.251
1	AX-156992106	472	A	0.3605	0.3896	G	0.4661	0.883
1	AX-157006259	473	A	0.3314	0.3097	G	0.5584	1.105
1	AX-156983414	485	T	0.4506	0.4935	G	0.2735	0.8415
1	AX-156990621	493	T	0.4041	0.4613	A	0.1548	0.7918
1	AX-157006704	497	C	0.1082	0.1387	G	0.2821	0.7533
1	AX-156988685	498	C	0.4157	0.3387	A	0.04407	1.389
1	AX-157007570	504	T	0.1366	0.1	C	0.1836	1.424
1	AX-157006442	511	A	0.1919	0.1935	G	1	0.9892
1	AX-157003905	511	T	0.3866	0.3387	C	0.2224	1.231
1	AX-157007272	515	C	0.04651	0.08387	T	0.05627	0.5328
1	AX-157002389	525	G	0.07558	0.07419	A	1	1.02
1	AX-156985812	526	G	0.407	0.4258	T	0.6344	0.9254
1	AX-156987328	526	G	0.4012	0.4032	A	1	0.9915
1	AX-157005368	530	C	0.2878	0.2742	T	0.728	1.07
1	AX-156996068	531	C	0.3547	0.2871	T	0.06613	1.365
1	AX-156982918	533	C	0.4797	0.4548	G	0.5312	1.105
1	AX-156995398	548	C	0.4474	0.4314	T	0.6925	1.067
1	AX-156989662	550	A	0.4971	0.4742	G	0.5838	1.096
1	AX-156983298	557	A	0.0848	0.06452	G	0.3734	1.343
1	AX-156995397	560	G	0.2703	0.2581	A	0.79	1.065
1	AX-157008196	561	T	0.3314	0.3258	A	0.9336	1.026
1	AX-157001180	567	C	0.1977	0.1903	G	0.8434	1.048
1	AX-156986406	567	C	0.2674	0.3129	G	0.2265	0.8017
1	AX-157006655	572	A	0.189	0.229	G	0.2114	0.7842
1	AX-157008970	572	C	0.07849	0.08387	T	0.8861	0.9304
1	AX-157007159	573	C	0.2907	0.3	T	0.7974	0.9563
1	AX-156980613	577	G	0.4041	0.371	C	0.4218	1.15
1	AX-156993458	578	A	0.1424	0.1419	G	1	1.004
1	AX-156998001	584	T	0.07558	0.04516	G	0.1406	1.729
1	AX-157000162	590	C	0.1831	0.1806	T	1	1.017
1	AX-156985955	597	G	0.1919	0.1677	T	0.4762	1.178
1	AX-157000313	600	C	0.4477	0.4677	A	0.6375	0.9223
1	AX-156982686	605	A	0.2529	0.2194	C	0.3572	1.205
1	AX-157006198	608	A	0.1538	0.2403	C	0.007129	0.5749
1	AX-157007345	609	C	0.5029	0.4806	T	0.5842	1.093
1	AX-156986550	609	C	0.2965	0.3677	T	0.05589	0.7247
1	AX-156999901	612	T	0.4157	0.3387	C	0.04407	1.389
1	AX-156994795	618	T	0.4593	0.4065	C	0.18	1.24
1	AX-156995327	620	T	0.3372	0.2935	A	0.2395	1.224
1	AX-156980162	625	T	0.4041	0.4161	G	0.8112	0.9514
1	AX-157000624	631	T	0.3099	0.2839	C	0.4931	1.133
1	AX-156985093	635	T	0.424	0.4258	C	1	0.9925
1	AX-156999351	645	A	0.2122	0.2323	G	0.5721	0.8904
1	AX-157006951	650	G	0.2238	0.2677	A	0.203	0.7887
1	AX-156994110	651	A	0.4591	0.4065	G	0.1797	1.239
1	AX-157007327	652	T	0.2907	0.3355	A	0.2369	0.8118
1	AX-156999666	654	G	0.2645	0.237	A	0.4696	1.158
1	AX-157005621	655	G	0.4766	0.4645	C	0.8137	1.05
1	AX-157004115	660	T	0.3023	0.3323	C	0.4488	0.8709
1	AX-156979447	663	T	0.3837	0.4065	C	0.5754	0.9093
1	AX-156979430	666	A	0.2297	0.2032	G	0.4478	1.169
1	AX-156993000	668	A	0.3837	0.2774	G	0.004698	1.622
1	AX-156983867	670	C	0.4883	0.4677	T	0.6378	1.086
1	AX-157009410	674	G	0.4419	0.4903	A	0.239	0.8229
1	AX-156998488	675	T	0.1279	0.171	C	0.1247	0.7112
1	AX-156985229	676	G	0.3779	0.3903	A	0.7481	0.9489
1	AX-157005059	678	C	0.3052	0.3581	A	0.1577	0.7876
1	AX-156981366	687	T	0.2988	0.2368	G	0.09043	1.373
1	AX-157006043	689	G	0.1287	0.1217	A	0.8128	1.065
1	AX-156981138	689	A	0.4622	0.3742	C	0.02631	1.437
1	AX-156999211	693	G	0.2209	0.1839	C	0.2449	1.259
1	AX-156985656	696	G	0.3779	0.3903	A	0.7481	0.9489
1	AX-156986432	699	G	0.2965	0.329	C	0.3983	0.8595
1	AX-157008236	700	T	0.1744	0.1526	C	0.4608	1.173
1	AX-157007261	701	T	0.4152	0.471	C	0.1561	0.7975
1	AX-157006162	705	T	0.2994	0.329	C	0.4477	0.8715
1	AX-156996022	711	G	0.4448	0.3581	A	0.0256	1.436
1	AX-157008846	712	A	0.2878	0.3182	G	0.4421	0.8659
1	AX-156996449	720	T	0.2135	0.2338	C	0.5717	0.8895
1	AX-156997521	727	G	0.2122	0.2323	A	0.5721	0.8904
1	AX-156983509	729	A	0.231	0.1883	G	0.2106	1.295
1	AX-156988827	734	C	0.2456	0.229	G	0.6449	1.096
1	AX-157005015	736	T	0.3517	0.371	C	0.6253	0.9201
1	AX-157001680	744	A	0.1686	0.1516	G	0.5945	1.135
1	AX-157003495	747	G	0.2827	0.2682	A	0.723	1.076
1	AX-156984074	747	T	0.375	0.4323	C	0.1507	0.7881
1	AX-156998920	750	A	0.4357	0.4643	C	0.478	0.8908
1	AX-156981798	753	T	0.3953	0.3968	C	1	0.9941
1	AX-156984981	756	C	0.439	0.4645	T	0.5296	0.9019
1	AX-157009277	760	C	0.2035	0.2452	T	0.2218	0.7866
1	AX-156993909	768	T	0.1802	0.229	C	0.1443	0.7401
1	AX-156982272	771	A	0.2827	0.2871	G	0.9306	0.9788
1	AX-156988314	777	G	0.4738	0.471	A	1	1.012
1	AX-157009231	779	T	0.4797	0.4643	A	0.7534	1.064
1	AX-157000038	780	T	0.375	0.4323	C	0.1507	0.7881
1	AX-157003933	785	T	0.4738	0.4484	C	0.5304	1.108
1	AX-157008931	791	A	0.4448	0.471	G	0.5298	0.8998
1	AX-156989637	792	G	0.4012	0.4581	A	0.1545	0.7926
1	AX-157001204	793	G	0.1657	0.2194	A	0.0906	0.7068
1	AX-156997706	798	T	0.09942	0.09355	C	0.8945	1.07
1	AX-156989645	798	G	0.375	0.4323	A	0.1507	0.7881
1	AX-156995077	800	T	0.3392	0.2935	A	0.2383	1.235
1	AX-157004232	806	A	0.2632	0.3046	G	0.2551	0.8152
1	AX-156988820	810	T	0.2151	0.1774	C	0.2388	1.271
1	AX-156982623	810	A	0.375	0.4323	G	0.1507	0.7881
1	AX-157003987	813	T	0.1919	0.1935	A	1	0.9892
1	AX-156981384	818	T	0.3372	0.2935	C	0.2395	1.224
1	AX-157008741	831	C	0.3895	0.3774	A	0.8092	1.053
1	AX-157007612	831	T	0.157	0.1935	C	0.2562	0.7759
1	AX-156986046	834	T	0.1628	0.2	G	0.2234	0.7778
1	AX-156987573	851	C	0.407	0.4123	T	0.9364	0.9781
1	AX-156987712	855	G	0.375	0.4323	A	0.1507	0.7881
1	AX-156988761	865	A	0.4099	0.4581	C	0.2359	0.8218
1	AX-157009874	869	A	0.345	0.3839	G	0.3282	0.8455
1	AX-156980431	873	G	0.2176	0.2288	A	0.7766	0.9379
1	AX-157004509	875	G	0.2093	0.1981	A	0.7705	1.072
1	AX-157008725	876	G	0.2355	0.2484	C	0.7152	0.932
1	AX-156986980	877	C	0.4035	0.4773	T	0.06859	0.7409
1	AX-156999546	879	G	0.375	0.4323	A	0.1507	0.7881
1	AX-157008888	882	T	0.2398	0.3065	G	0.06402	0.7138
1	AX-156980386	894	A	0.439	0.5194	T	0.04182	0.7241
1	AX-156993699	898	C	0.4532	0.3766	A	0.05582	1.372
1	AX-156998241	907	G	0.2006	0.2078	A	0.846	0.9566
1	AX-156989545	907	C	0.1453	0.1323	G	0.6523	1.116
1	AX-157004738	915	T	0.3547	0.371	A	0.6843	0.9318
1	AX-156988580	915	A	0.4556	0.4806	C	0.5295	0.9044
1	AX-156985389	929	G	0.2853	0.289	A	0.9309	0.9822
1	AX-156991839	929	T	0.2529	0.2258	A	0.4634	1.161
1	AX-156982096	936	G	0.4855	0.5129	A	0.531	0.896
1	AX-156990904	939	A	0.375	0.4355	T	0.1295	0.7778
1	AX-156982681	942	G	0.4448	0.471	A	0.5298	0.8998
1	AX-157009384	942	G	0.3285	0.271	A	0.1244	1.316
1	AX-156990960	946	C	0.2471	0.2419	G	0.9275	1.028
1	AX-156997170	950	C	0.3088	0.3129	T	0.9316	0.981
1	AX-156996936	954	A	0.2122	0.2323	T	0.5721	0.8904
1	AX-156985192	954	C	0.4186	0.3742	T	0.2631	1.204
1	AX-157000214	954	C	0.3765	0.3849	G	0.8709	0.965
1	AX-157008492	956	C	0.2355	0.2484	G	0.7152	0.932
1	AX-156989045	956	C	0.2093	0.1968	T	0.6985	1.081
1	AX-156988641	959	G	0.4506	0.4935	A	0.2735	0.8415
1	AX-156979352	960	G	0.2703	0.2323	T	0.28	1.225
1	AX-157004717	970	C	0.4302	0.4613	T	0.4318	0.8818
1	AX-156990932	986	G	0.1541	0.1581	A	0.9143	0.9701
1	AX-156988538	993	A	0.1608	0.1645	T	0.9157	0.9732
1	AX-156985574	993	G	0.4331	0.4226	T	0.8126	1.044
1	AX-156992155	1006	C	0.1183	0.1161	T	1	1.022
1	AX-157007625	1007	G	0.09012	0.0871	A	1	1.038
1	AX-156996493	1008	C	0.4157	0.4097	T	0.9366	1.025
1	AX-156992427	1008	T	0.2703	0.2806	C	0.7929	0.9497
1	AX-157006852	1011	T	0.2471	0.2194	C	0.4071	1.168
1	AX-156985540	1023	G	0.2122	0.2305	A	0.6365	0.8992
1	AX-156981578	1029	A	0.375	0.4323	G	0.1507	0.7881
1	AX-156999328	1030	A	0.3837	0.3387	G	0.2543	1.216
1	AX-157004368	1034	A	0.3402	0.4346	G	0.01508	0.6708
1	AX-157006645	1035	A	0.1	0.1136	G	0.6112	0.8667
1	AX-157008735	1039	G	0.2674	0.3	A	0.3849	0.8519
1	AX-156985171	1050	A	0.4709	0.4387	C	0.4321	1.139
1	AX-157008999	1054	G	0.1134	0.06774	A	0.05683	1.76
1	AX-157005506	1058	G	0.1192	0.1194	A	1	0.9984
1	AX-156987370	1064	A	0.4181	0.4645	G	0.2373	0.8284
1	AX-157005052	1066	C	0.1134	0.06774	T	0.05683	1.76
1	AX-156994158	1070	A	0.1802	0.229	G	0.1443	0.7401
1	AX-156998383	1077	T	0.3837	0.2774	C	0.004698	1.622
1	AX-156980864	1080	A	0.4215	0.4065	G	0.7506	1.064
1	AX-156979830	1080	G	0.3837	0.3387	C	0.2543	1.216
1	AX-156991138	1092	A	0.4419	0.4387	G	0.9373	1.013
1	AX-157002681	1095	A	0.4353	0.4314	G	0.9367	1.016
1	AX-156987769	1098	G	0.375	0.4323	A	0.1507	0.7881
1	AX-156990768	1098	C	0.2122	0.2323	T	0.5721	0.8904
1	AX-156999952	1101	G	0.3169	0.3442	C	0.5046	0.8839
1	AX-156982291	1106	G	0.5116	0.4387	A	0.07134	1.34
1	AX-157004314	1111	A	0.2587	0.2484	G	0.7876	1.056
1	AX-156983962	1112	G	0.2076	0.2204	A	0.7015	0.9268
1	AX-156980340	1119	C	0.1628	0.1688	A	0.916	0.9573
1	AX-156998787	1133	A	0.4152	0.3387	G	0.0523	1.386
1	AX-156985822	1155	G	0.439	0.3935	A	0.2663	1.206
1	AX-156982427	1162	A	0.2645	0.2419	G	0.5296	1.127
1	AX-157007210	1175	C	0.2413	0.2419	T	1	0.9964
1	AX-156993965	1175	T	0.2587	0.2097	C	0.1661	1.316
1	AX-156979559	1176	T	0.2122	0.2323	A	0.5721	0.8904
1	AX-156979701	1184	G	0.2849	0.2806	A	0.9308	1.021
1	AX-157004425	1184	C	0.4157	0.3968	T	0.6333	1.082
1	AX-157008408	1193	C	0.2047	0.2258	T	0.5668	0.8824
1	AX-157008606	1196	T	0.1483	0.1516	C	0.9131	0.974
1	AX-157001216	1203	G	0.2122	0.2323	C	0.5721	0.8904
1	AX-156981634	1205	T	0.3605	0.3799	A	0.6264	0.9201
1	AX-156991137	1211	G	0.218	0.2226	A	0.9248	0.9738
1	AX-157001551	1214	C	0.2122	0.2323	A	0.5721	0.8904
1	AX-157007382	1218	C	0.2151	0.2774	G	0.06884	0.7139
1	AX-156994379	1228	C	0.3684	0.3874	T	0.626	0.9224
1	AX-157004494	1255	C	0.3924	0.3774	A	0.7476	1.066
1	AX-156979314	1261	A	0.2749	0.3355	G	0.1052	0.7508
1	AX-156980788	1274	A	0.2151	0.2387	G	0.5127	0.8741
1	AX-156985816	1281	G	0.2952	0.2857	A	0.7946	1.047
1	AX-157004691	1294	C	0.3924	0.3774	G	0.7476	1.066
1	AX-156982372	1299	G	0.2122	0.2323	A	0.5721	0.8904
1	AX-156983610	1302	A	0.3605	0.3806	T	0.6268	0.9171
1	AX-157003850	1302	C	0.2645	0.2935	T	0.4322	0.8656
1	AX-157007359	1304	T	0.4244	0.4484	C	0.5805	0.9071
1	AX-157005528	1306	A	0.2006	0.2258	G	0.4451	0.8603
1	AX-156994942	1314	T	0.5116	0.4387	G	0.07134	1.34
1	AX-156993003	1317	C	0.218	0.2226	G	0.9248	0.9738
1	AX-156981782	1326	C	0.2849	0.2806	T	0.9308	1.021
1	AX-157007724	1327	A	0.4593	0.4613	G	1	0.992
1	AX-156981896	1336	C	0.3372	0.2935	T	0.2395	1.224
1	AX-156992008	1338	T	0.4448	0.4704	G	0.528	0.9019
1	AX-156979832	1341	T	0.2965	0.3677	A	0.05589	0.7247
1	AX-157004518	1343	G	0.375	0.4323	A	0.1507	0.7881
1	AX-156985843	1351	G	0.4157	0.3387	A	0.04407	1.389
1	AX-157006699	1359	C	0.3721	0.3129	T	0.1178	1.301
1	AX-156983463	1361	T	0.3372	0.2935	C	0.2395	1.224
1	AX-157006876	1362	A	0.08721	0.0871	G	1	1.001
1	AX-156987462	1367	G	0.5116	0.4387	A	0.07134	1.34
1	AX-157004116	1379	C	0.3953	0.3799	T	0.6883	1.067
1	AX-157005779	1398	A	0.3808	0.4323	G	0.2019	0.8078
1	AX-156997683	1402	G	0.5174	0.4387	T	0.05006	1.372
1	AX-156992354	1410	T	0.4215	0.4065	C	0.7506	1.064
1	AX-157009154	1414	G	0.189	0.2581	A	0.03807	0.6698
1	AX-156987272	1418	C	0.2122	0.2323	A	0.5721	0.8904
1	AX-156990433	1457	A	0.375	0.3645	G	0.808	1.046
1	AX-156991868	1469	C	0.2384	0.2419	G	0.9272	0.9807
1	AX-156990911	1469	T	0.4647	0.4675	C	1	0.9887
1	AX-156998688	1479	G	0.1831	0.1806	A	1	1.017
1	AX-157007336	1538	T	0.4298	0.3839	G	0.264	1.21
1	AX-156999991	1555	T	0.1395	0.1581	C	0.5109	0.8638
1	AX-156987562	1566	C	0.3517	0.3613	T	0.8067	0.9592
1	AX-156992111	1580	G	0.07602	0.08387	A	0.7729	0.8987
1	AX-157001464	1589	C	0.4826	0.4484	G	0.389	1.147
1	AX-156998588	1658	C	0.4564	0.3677	A	0.02596	1.443
1	AX-156986720	1664	G	0.07849	0.08387	A	0.8861	0.9304
1	AX-157004030	1667	T	0.3876	0.3547	A	0.411	1.151
1	AX-156989076	1687	C	0.4826	0.4645	G	0.695	1.075
1	AX-157007879	1799	G	0.4152	0.3968	A	0.6898	1.079
1	AX-157002518	1836	G	0.2632	0.2968	C	0.3821	0.8463
1	AX-156986622	1841	C	0.1541	0.1258	G	0.3128	1.266
1	AX-156990482	1841	C	0.2882	0.3065	T	0.6675	0.9165
1	AX-157006106	1864	T	0.4128	0.4419	C	0.4765	0.8877
1	AX-156979892	1870	T	0.424	0.4065	C	0.6909	1.075
1	AX-157008432	1874	C	0.3924	0.3604	A	0.419	1.146
1	AX-157008456	1921	G	0.4448	0.4123	T	0.4285	1.142
1	AX-156987507	1924	A	0.25	0.2032	G	0.1623	1.307
1	AX-157007094	1948	G	0.2994	0.3387	A	0.3131	0.8344
1	AX-157001416	1957	A	0.2936	0.2581	G	0.336	1.195
1	AX-157000104	2282	T	0.1696	0.1613	C	0.8331	1.062
1	AX-156990532	2316	A	0.2413	0.2194	G	0.5169	1.132
1	AX-156999420	2466	G	0.4215	0.4065	A	0.7506	1.064
1	AX-156990397	2508	C	0.4215	0.4065	G	0.7506	1.064
1	AX-156985572	3885	C	0.3866	0.3129	T	0.04964	1.384
1	AX-157006477	4013	T	0.4152	0.3968	C	0.6898	1.079
1	AX-157005825	4646	T	0.4273	0.4097	G	0.6916	1.075
1	AX-157009021	4907	T	0.2122	0.2355	C	0.5108	0.8745
1	AX-157006225	5117	G	0.4157	0.3968	A	0.6333	1.082
1	AX-157007256	5256	T	0.3547	0.2871	G	0.06613	1.365
1	AX-157009054	5375	G	0.4128	0.3968	T	0.6907	1.069
1	AX-157009276	5456	T	0.3547	0.2903	C	0.09419	1.343
1	AX-157008423	5604	G	0.4157	0.3994	C	0.6904	1.07
2	AX-157001980	104	A	0.1706	0.1558	T	0.6709	1.114
2	AX-156994681	105	T	0.2238	0.2323	C	0.852	0.9533
2	AX-156997412	111	G	0.4767	0.4742	A	1	1.01
2	AX-156993991	113	G	0.2645	0.3194	A	0.1425	0.7666
2	AX-157007790	130	G	0.3372	0.3452	A	0.8689	0.9652
2	AX-156980623	133	G	0.3866	0.4032	A	0.6891	0.9329
2	AX-156979075	136	T	0.1871	0.1968	C	0.766	0.9397
2	AX-157009213	146	C	0.314	0.4032	T	0.01795	0.6773
2	AX-157008849	146	A	0.3412	0.2774	G	0.08972	1.349
2	AX-157009100	148	T	0.06686	0.05806	A	0.7472	1.162
2	AX-156981931	150	T	0.2122	0.2032	C	0.8471	1.056
2	AX-157007797	154	G	0.1424	0.1201	A	0.4192	1.217
2	AX-156987735	160	T	0.05233	0.04839	C	0.8596	1.086
2	AX-156980111	167	A	0.2674	0.2871	C	0.6	0.9065
2	AX-157000463	175	T	0.1628	0.1548	A	0.8307	1.061
2	AX-157003912	179	C	0.06686	0.05806	T	0.7472	1.162
2	AX-156981542	180	A	0.4593	0.4355	G	0.5816	1.101
2	AX-156990342	183	C	0.238	0.2833	A	0.2042	0.7898
2	AX-157003713	190	A	0.2413	0.2903	G	0.157	0.7774
2	AX-156993493	191	T	0.2661	0.3268	C	0.1011	0.7469
2	AX-157009250	192	T	0.3216	0.371	C	0.1882	0.804
2	AX-156982595	195	T	0.3488	0.4129	C	0.1064	0.7617
2	AX-157003760	195	T	0.3314	0.3419	C	0.8039	0.9539
2	AX-157008417	198	T	0.1395	0.1129	A	0.3471	1.274
2	AX-156993716	209	A	0.25	0.3452	C	0.00792	0.6324
2	AX-157007700	213	G	0.2587	0.2613	A	1	0.9867
2	AX-157007723	218	G	0.2587	0.3	A	0.2565	0.8144
2	AX-156985735	220	G	0.1657	0.1494	T	0.592	1.131
2	AX-157004497	229	C	0.4157	0.3806	T	0.3796	1.158
2	AX-156986685	230	T	0.3837	0.4129	C	0.4718	0.8853
2	AX-156987922	235	C	0.3772	0.3182	T	0.1184	1.298
2	AX-157007463	238	T	0.1337	0.08065	C	0.03241	1.76
2	AX-157008143	239	T	0.2413	0.2903	C	0.157	0.7774
2	AX-157005600	239	G	0.3314	0.3419	A	0.8039	0.9539
2	AX-156992456	240	T	0.3588	0.3072	C	0.1816	1.262
2	AX-156996991	246	G	0.4593	0.4355	A	0.5816	1.101
2	AX-157009764	248	T	0.4186	0.4194	C	1	0.9969
2	AX-157004308	250	C	0.2587	0.2613	T	1	0.9867
2	AX-157005447	252	G	0.2762	0.3258	A	0.1724	0.7895
2	AX-156988600	254	A	0.3542	0.2908	G	0.0918	1.337
2	AX-157002561	262	A	0.462	0.4355	G	0.5285	1.113
2	AX-157001608	262	C	0.482	0.4837	T	1	0.9935
2	AX-157006431	265	C	0.3304	0.3419	T	0.8034	0.9497
2	AX-157007229	272	T	0.3343	0.3161	C	0.6762	1.086
2	AX-157008640	272	G	0.3779	0.4613	A	0.03231	0.7094
2	AX-157009007	274	G	0.3314	0.4097	T	0.04248	0.7142
2	AX-156987934	278	C	0.468	0.4194	T	0.2373	1.218
2	AX-157006022	280	T	0.1424	0.171	A	0.3327	0.8054
2	AX-156989609	282	T	0.1395	0.1323	G	0.82	1.064
2	AX-157006879	283	G	0.2413	0.2419	A	1	0.9964
2	AX-156997667	285	G	0.1657	0.2194	A	0.0906	0.7068
2	AX-157005694	288	C	0.2791	0.3355	T	0.1265	0.7667
2	AX-157002211	289	T	0.06686	0.07419	G	0.7606	0.8941
2	AX-157008624	291	T	0.4494	0.4221	C	0.5247	1.118
2	AX-156986782	293	A	0.4971	0.5033	G	0.9373	0.9755
2	AX-156996529	294	T	0.2209	0.2258	C	0.9252	0.9723
2	AX-157006744	297	G	0.1105	0.1194	A	0.806	0.9163
2	AX-156989112	297	G	0.2238	0.1935	A	0.3866	1.202
2	AX-156989643	300	C	0.2384	0.2258	A	0.7119	1.073
2	AX-156979187	301	T	0.1337	0.1387	C	0.9092	0.9585
2	AX-156987788	303	A	0.1794	0.2175	C	0.2368	0.7864
2	AX-157005669	307	A	0.3576	0.3387	T	0.6229	1.087
2	AX-157006169	313	G	0.2413	0.2903	A	0.157	0.7774
2	AX-156989627	314	T	0.3953	0.4065	G	0.8107	0.9548
2	AX-157004362	315	T	0.3517	0.3	C	0.1818	1.266
2	AX-157007363	317	G	0.189	0.2258	C	0.2477	0.7988
2	AX-156981954	320	T	0.2602	0.1645	C	0.003078	1.786
2	AX-156986278	320	T	0.4099	0.3987	G	0.8103	1.048
2	AX-156997953	321	C	0.436	0.4129	T	0.5796	1.099
2	AX-157008560	322	T	0.3314	0.3774	C	0.2206	0.8176
2	AX-157005060	327	C	0.2849	0.2871	T	1	0.9892
2	AX-156990016	328	T	0.4273	0.3903	C	0.3407	1.166
2	AX-156982947	332	T	0.1395	0.1677	C	0.3292	0.8046
2	AX-156985885	338	T	0.1424	0.171	C	0.3327	0.8054
2	AX-156985246	339	A	0.1424	0.171	C	0.3327	0.8054
2	AX-157007008	339	G	0.1982	0.2647	T	0.04911	0.6868
2	AX-156990298	340	G	0.5087	0.4871	A	0.5846	1.09
2	AX-157004922	343	T	0.5116	0.4645	C	0.2406	1.208
2	AX-157003678	343	A	0.2529	0.2419	G	0.7858	1.061
2	AX-156999824	345	G	0.3052	0.3323	A	0.5013	0.8829
2	AX-157005841	347	T	0.2936	0.3636	A	0.06571	0.7274
2	AX-156988252	349	C	0.424	0.429	T	0.9368	0.9795
2	AX-156998639	350	T	0.2209	0.2065	C	0.7028	1.09
2	AX-157006433	350	G	0.3227	0.3258	A	0.9336	0.9858
2	AX-157009278	356	C	0.3314	0.2935	A	0.3119	1.193
2	AX-157006181	368	C	0.3663	0.3452	A	0.6238	1.097
2	AX-156989169	371	C	0.4099	0.3774	G	0.4233	1.146
2	AX-157008506	372	C	0.1541	0.1355	T	0.5076	1.162
2	AX-156980154	375	G	0.4419	0.4226	C	0.6359	1.082
2	AX-157001719	376	G	0.3163	0.34	A	0.5529	0.8979
2	AX-157005698	377	T	0.2674	0.2387	G	0.4189	1.164
2	AX-157007437	378	C	0.4186	0.4387	T	0.6352	0.9212
2	AX-156999988	378	T	0.4419	0.4226	A	0.6359	1.082
2	AX-157008891	381	T	0.2674	0.329	C	0.08727	0.7445
2	AX-156990810	384	G	0.4676	0.4178	A	0.2051	1.224
2	AX-156985053	391	A	0.4215	0.4452	G	0.5802	0.9082
2	AX-156998884	393	C	0.307	0.3388	G	0.3999	0.8646
2	AX-157004753	397	G	0.1337	0.08065	A	0.03241	1.76
2	AX-157008393	401	C	0.2733	0.2792	T	0.9301	0.9706
2	AX-156987602	407	T	0.3314	0.3903	C	0.1217	0.7742
2	AX-157000118	409	T	0.1831	0.2452	C	0.05602	0.6903
2	AX-156992360	413	T	0.4971	0.4613	A	0.3888	1.154
2	AX-157007442	414	A	0.218	0.2355	G	0.6401	0.9052
2	AX-157008295	415	G	0.4186	0.4387	T	0.6352	0.9212
2	AX-156998953	421	G	0.4186	0.4226	T	0.9369	0.9838
2	AX-156990860	424	A	0.407	0.4032	C	0.9366	1.016
2	AX-156983631	429	C	0.5	0.4355	T	0.1003	1.296
2	AX-156997880	431	G	0.4797	0.4645	A	0.7538	1.063
2	AX-157009003	431	A	0.3169	0.3419	T	0.5059	0.8927
2	AX-157007709	432	A	0.4564	0.4839	T	0.5303	0.8955
2	AX-157007484	435	C	0.2965	0.2742	T	0.545	1.116
2	AX-156985233	435	G	0.4041	0.3581	C	0.2593	1.216
2	AX-157005906	435	T	0.1948	0.1903	C	0.9211	1.029
2	AX-156990100	444	G	0.4855	0.4742	C	0.8142	1.046
2	AX-156982169	445	C	0.4419	0.4226	G	0.6359	1.082
2	AX-156993113	450	T	0.07849	0.07419	C	0.8835	1.063
2	AX-157004574	452	C	0.4738	0.4871	A	0.7543	0.9483
2	AX-156988988	456	T	0.1287	0.1516	C	0.4292	0.8262
2	AX-156986099	471	A	0.4942	0.4613	T	0.4333	1.141
2	AX-156994040	484	T	0.0843	0.06452	G	0.3741	1.335
2	AX-156981690	494	G	0.4855	0.4742	C	0.8142	1.046
2	AX-156993253	499	G	0.462	0.4346	A	0.5269	1.117
2	AX-156995975	500	A	0.218	0.2677	T	0.1442	0.7625
2	AX-156990992	502	T	0.1366	0.1323	A	0.9089	1.038
2	AX-156993773	512	G	0.193	0.2065	T	0.6952	0.9192
2	AX-156991345	519	C	0.2251	0.2065	T	0.5694	1.117
2	AX-157006028	520	T	0.3889	0.4	C	0.8099	0.9545
2	AX-156986519	520	G	0.4564	0.4516	A	0.9374	1.019
2	AX-157009787	524	T	0.3772	0.4097	C	0.4223	0.8727
2	AX-157009615	527	C	0.343	0.3677	G	0.5139	0.8977
2	AX-156994444	529	A	0.05523	0.07097	C	0.4238	0.7653
2	AX-157009081	530	T	0.3256	0.3742	C	0.2177	0.8074
2	AX-156999980	537	C	0.1462	0.1323	T	0.6515	1.123
2	AX-157004728	537	A	0.3402	0.3097	G	0.4502	1.15
2	AX-156984336	538	A	0.3488	0.3903	G	0.2917	0.8368
2	AX-156984100	542	A	0.4273	0.3129	G	0.002742	1.639
2	AX-157006083	543	T	0.3129	0.3742	A	0.1162	0.7615
2	AX-156982374	553	G	0.1395	0.1419	A	1	0.9803
2	AX-157007263	555	C	0.2413	0.2903	G	0.157	0.7774
2	AX-157002073	555	A	0.2994	0.3774	G	0.03837	0.705
2	AX-157009300	556	T	0.3895	0.5065	C	0.002789	0.6218
2	AX-156980755	559	T	0.3772	0.3516	C	0.5154	1.117
2	AX-157006593	570	G	0.4331	0.5032	A	0.08415	0.7543
2	AX-157003697	570	A	0.4181	0.4387	G	0.6346	0.9194
2	AX-156982247	572	A	0.2267	0.2065	G	0.5692	1.127
2	AX-156981715	585	A	0.4331	0.4355	G	1	0.9905
2	AX-157007047	589	A	0.3983	0.3903	T	0.8728	1.034
2	AX-157006049	589	T	0.3256	0.3742	G	0.2177	0.8074
2	AX-156982418	592	A	0.2645	0.2143	T	0.1428	1.319
2	AX-157005724	599	A	0.4797	0.4484	G	0.4334	1.134
2	AX-156990389	599	A	0.1773	0.1968	G	0.5474	0.8799
2	AX-157002122	604	A	0.4215	0.4419	G	0.6354	0.9201
2	AX-157009050	611	C	0.4041	0.3419	T	0.1062	1.305
2	AX-156980622	612	C	0.407	0.3839	T	0.5755	1.101
2	AX-157005618	621	G	0.3779	0.3645	A	0.7462	1.059
2	AX-156993246	623	T	0.3169	0.3419	C	0.5059	0.8927
2	AX-157005204	627	T	0.2355	0.2	C	0.2978	1.232
2	AX-156985624	636	G	0.2529	0.2129	C	0.231	1.252
2	AX-156985435	638	G	0.2093	0.1935	A	0.6271	1.103
2	AX-156981414	653	A	0.3772	0.4248	G	0.2288	0.8199
2	AX-156983027	654	A	0.3947	0.4026	G	0.8726	0.9677
2	AX-156998487	656	A	0.1875	0.1871	C	1	1.003
2	AX-156982796	660	T	0.1686	0.1677	C	1	1.006
2	AX-157006094	663	G	0.3953	0.4613	C	0.09657	0.7636
2	AX-156984180	668	T	0.2267	0.2129	C	0.7059	1.084
2	AX-156982412	671	C	0.4532	0.529	T	0.05977	0.7379
2	AX-156987624	674	G	0.2151	0.2032	A	0.7729	1.075
2	AX-156995965	684	G	0.4564	0.529	A	0.07163	0.7474
2	AX-157001271	691	A	0.1831	0.2452	G	0.05602	0.6903
2	AX-157008474	695	G	0.2674	0.329	T	0.08727	0.7445
2	AX-156989515	709	G	0.4244	0.3806	T	0.2647	1.2
2	AX-156985081	717	A	0.4971	0.4968	G	1	1.001
2	AX-157008136	730	A	0.1536	0.1316	G	0.4966	1.198
2	AX-157009020	732	A	0.3235	0.268	C	0.1427	1.306
2	AX-156982113	733	T	0.1977	0.1806	C	0.618	1.117
2	AX-157007553	738	A	0.4012	0.3419	T	0.1245	1.289
2	AX-156987278	738	A	0.3314	0.4129	C	0.03498	0.7048
2	AX-156985063	743	G	0.2471	0.3226	A	0.03689	0.6892
2	AX-156986098	749	A	0.1221	0.1129	T	0.8082	1.093
2	AX-157001674	754	G	0.1512	0.1323	A	0.5033	1.168
2	AX-156992823	756	G	0.4041	0.3806	T	0.5749	1.103
2	AX-157004949	760	C	0.3977	0.4097	T	0.8105	0.9513
2	AX-156980466	760	C	0.2674	0.3355	G	0.06053	0.7231
2	AX-157009043	763	T	0.2515	0.2351	G	0.6448	1.093
2	AX-156981534	768	C	0.4302	0.4968	T	0.09909	0.7649
2	AX-157008525	775	G	0.2616	0.2194	A	0.2344	1.261
2	AX-156996570	780	T	0.4302	0.4968	C	0.09909	0.7649
2	AX-157005330	781	T	0.4709	0.4839	C	0.7543	0.9495
2	AX-157008587	781	A	0.4738	0.4871	G	0.7543	0.9483
2	AX-157007412	785	A	0.25	0.2157	T	0.3089	1.212
2	AX-157006118	786	T	0.3808	0.3806	C	1	1.001
2	AX-156984682	795	T	0.2267	0.2065	C	0.5692	1.127
2	AX-156989090	798	A	0.1308	0.1161	G	0.6348	1.145
2	AX-157004006	800	T	0.383	0.3806	C	1	1.01
2	AX-157005789	804	G	0.1628	0.129	A	0.2685	1.312
2	AX-156983652	816	A	0.1147	0.1753	G	0.03283	0.6094
2	AX-157000437	825	A	0.2238	0.1935	G	0.3866	1.202
2	AX-157004020	825	T	0.2703	0.3355	G	0.07355	0.7339
2	AX-157005956	839	A	0.3895	0.3742	G	0.7473	1.067
2	AX-157006573	842	T	0.3343	0.3387	A	0.934	0.9805
2	AX-156981976	852	C	0.3314	0.2903	G	0.2725	1.212
2	AX-156985475	853	T	0.4215	0.4	C	0.5787	1.093
2	AX-156987867	854	A	0.4176	0.41	G	0.8724	1.032
2	AX-157007377	878	T	0.4709	0.4516	C	0.638	1.081
2	AX-156983315	879	A	0.2339	0.1916	G	0.2131	1.289
2	AX-156997757	890	C	0.1901	0.2065	A	0.6234	0.902
2	AX-157005020	899	T	0.3663	0.4355	C	0.07865	0.7492
2	AX-157006168	914	A	0.3169	0.2871	C	0.4433	1.152
2	AX-156993896	935	A	0.3169	0.2871	G	0.4433	1.152
2	AX-157009198	941	C	0.06105	0.06452	T	0.873	0.9427
2	AX-156994715	941	T	0.4855	0.4581	G	0.5304	1.116
2	AX-157003701	947	G	0.2703	0.271	A	1	0.9969
2	AX-157005715	950	A	0.3895	0.4194	G	0.4727	0.8835
2	AX-156982752	954	A	0.3488	0.4129	G	0.1064	0.7617
2	AX-156989217	954	G	0.3023	0.2968	A	0.9319	1.027
2	AX-157004181	957	C	0.1784	0.1097	T	0.01441	1.762
2	AX-156985711	960	T	0.4157	0.4448	C	0.4762	0.888
2	AX-156990132	974	C	0.4826	0.5161	T	0.4336	0.8743
2	AX-156992874	974	T	0.3023	0.3387	C	0.3557	0.846
2	AX-156993282	981	T	0.3953	0.3516	C	0.2582	1.206
2	AX-157005206	988	A	0.3198	0.329	T	0.8025	0.9586
2	AX-157006902	990	G	0.06395	0.07097	A	0.7562	0.8944
2	AX-157006813	1012	C	0.3837	0.4097	G	0.5223	0.8972
2	AX-156995132	1025	C	0.1345	0.1323	G	1	1.02
2	AX-156998532	1033	C	0.2588	0.25	G	0.8563	1.048
2	AX-157009122	1037	A	0.2703	0.3387	T	0.06113	0.7234
2	AX-156979720	1037	T	0.4269	0.4	C	0.5244	1.117
2	AX-157007212	1044	A	0.07558	0.04194	G	0.09712	1.868
2	AX-157006059	1051	T	0.3459	0.3613	G	0.6831	0.935
2	AX-157002785	1055	T	0.343	0.3645	C	0.5676	0.9103
2	AX-157004184	1064	A	0.345	0.3645	G	0.6233	0.9184
2	AX-156996870	1075	T	0.1047	0.1581	C	0.0478	0.6226
2	AX-157008897	1076	T	0.06105	0.07097	C	0.6382	0.8511
2	AX-156995993	1086	A	0.2791	0.3355	T	0.1265	0.7667
2	AX-156994031	1087	G	0.4448	0.5226	A	0.05029	0.7318
2	AX-156996877	1097	G	0.218	0.2	A	0.6306	1.115
2	AX-157007627	1108	T	0.2093	0.2258	G	0.6355	0.9076
2	AX-156978917	1110	T	0.4448	0.526	A	0.04142	0.7219
2	AX-156995220	1118	C	0.3198	0.2903	T	0.4447	1.149
2	AX-157007814	1122	C	0.2703	0.2226	T	0.1739	1.294
2	AX-156985823	1125	T	0.155	0.1364	C	0.5784	1.161
2	AX-157008304	1141	T	0.2645	0.2	C	0.05278	1.439
2	AX-156994370	1149	C	0.218	0.1981	T	0.5631	1.129
2	AX-156996951	1158	A	0.407	0.3903	G	0.6897	1.072
2	AX-157009394	1180	G	0.2703	0.2226	C	0.1739	1.294
2	AX-157006646	1187	A	0.2297	0.2581	T	0.4124	0.8571
2	AX-156997856	1194	G	0.4128	0.4806	A	0.08367	0.7596
2	AX-156986447	1205	C	0.4855	0.461	G	0.5824	1.103
2	AX-156993378	1226	C	0.1667	0.1981	G	0.3098	0.8098
2	AX-157002032	1249	A	0.1784	0.1774	G	1	1.006
2	AX-157004490	1252	T	0.1773	0.1774	G	1	0.9994
2	AX-157004263	1267	A	0.1483	0.1871	G	0.2075	0.7563
2	AX-157004495	1284	G	0.2791	0.3355	C	0.1265	0.7667
2	AX-157004148	1292	A	0.343	0.3516	G	0.8694	0.9628
2	AX-157009576	1299	A	0.2703	0.2226	T	0.1739	1.294
2	AX-156994953	1304	G	0.3802	0.3642	A	0.6823	1.071
2	AX-156989978	1308	A	0.2791	0.3355	T	0.1265	0.7667
2	AX-157003801	1343	A	0.3692	0.371	T	1	0.9924
2	AX-156982999	1368	G	0.3041	0.3444	C	0.311	0.8319
2	AX-156986615	1388	A	0.3314	0.3903	G	0.1217	0.7742
2	AX-156993871	1396	C	0.4128	0.4806	T	0.08367	0.7596
2	AX-157009389	1402	T	0.375	0.3677	C	0.8715	1.032
2	AX-157007201	1406	T	0.436	0.5097	C	0.06043	0.7438
2	AX-157007414	1406	A	0.2703	0.2226	G	0.1739	1.294
2	AX-157007042	1430	C	0.2703	0.2226	T	0.1739	1.294
2	AX-157000699	1498	T	0.3023	0.2968	C	0.9319	1.027
2	AX-156980595	1534	A	0.3953	0.3839	G	0.8097	1.049
2	AX-157006078	1539	A	0.4041	0.3839	G	0.631	1.088
2	AX-156998271	1539	A	0.3147	0.3571	G	0.2787	0.8266
2	AX-157006193	1592	C	0.1337	0.1516	T	0.5753	0.8638
2	AX-156989620	1636	C	0.3023	0.2968	T	0.9319	1.027
2	AX-156983942	1644	T	0.314	0.329	C	0.7373	0.9332
2	AX-157009625	1679	G	0.1977	0.1742	A	0.4821	1.168
2	AX-156990219	1752	G	0.2367	0.2353	A	1	1.008
2	AX-156998836	1761	T	0.2515	0.2387	C	0.7164	1.071
2	AX-156991499	1805	T	0.1831	0.2194	G	0.2819	0.7979
2	AX-156990032	1815	A	0.4128	0.4806	G	0.08367	0.7596
2	AX-157006195	1912	C	0.3567	0.3052	G	0.1822	1.262
2	AX-157005967	1973	T	0.3547	0.371	C	0.6843	0.9318
2	AX-156983740	2071	A	0.4826	0.5032	G	0.6385	0.9206
2	AX-156991077	2101	C	0.3895	0.4323	T	0.3006	0.8381
2	AX-156982840	2121	T	0.2251	0.1968	C	0.3891	1.186
2	AX-156992170	2197	T	0.4883	0.4968	C	0.8754	0.9667
2	AX-157007140	2240	A	0.1512	0.1258	G	0.3672	1.237
2	AX-156998446	2290	G	0.1279	0.1032	C	0.3318	1.274
2	AX-156984897	2336	T	0.1977	0.2194	C	0.5012	0.8768
2	AX-157007751	2405	T	0.1599	0.1355	C	0.4407	1.214
2	AX-156993164	2420	G	0.2616	0.2548	C	0.8584	1.036
2	AX-156990346	2592	C	0.2238	0.1935	T	0.3866	1.202
2	AX-156983154	3049	G	0.4215	0.4452	A	0.5802	0.9082
2	AX-157004350	3350	A	0.2035	0.2355	T	0.3441	0.8294
2	AX-157005399	3477	A	0.5349	0.4581	C	0.0508	1.361
2	AX-157005116	7738	G	0.09302	0.07742	A	0.4882	1.222
2	AX-157007825	8385	A	0.436	0.4221	G	0.7515	1.059
3	AX-157004055	101	G	0.3547	0.3613	A	0.8705	0.9715
3	AX-156996887	129	A	0.4884	0.4871	C	1	1.005
3	AX-156984050	130	G	0.2093	0.2097	A	1	0.9977
3	AX-156981630	131	T	0.3333	0.2645	G	0.06014	1.39
3	AX-157009869	133	C	0.3721	0.4355	T	0.1103	0.7682
3	AX-157006601	136	C	0.3169	0.3279	T	0.8013	0.9506
3	AX-156987746	144	T	0.4152	0.4539	G	0.3403	0.8541
3	AX-156987470	152	G	0.4738	0.4774	A	0.9376	0.9857
3	AX-157000811	154	G	0.1977	0.1419	T	0.06197	1.489
3	AX-157004480	155	A	0.3547	0.3613	G	0.8705	0.9715
3	AX-156979475	156	T	0.3459	0.2935	G	0.1551	1.273
3	AX-156989508	157	G	0.07602	0.05034	A	0.1991	1.552
3	AX-157002490	159	T	0.3372	0.3677	C	0.4605	0.8747
3	AX-156984496	160	A	0.1805	0.1786	C	1	1.013
3	AX-157006996	174	T	0.2544	0.2548	C	1	0.9976
3	AX-156998822	181	A	0.1163	0.1323	T	0.5541	0.8633
3	AX-156990775	183	T	0.2193	0.2548	C	0.3103	0.8214
3	AX-157009379	186	C	0.4855	0.4935	A	0.8756	0.9682
3	AX-156991702	188	A	0.2645	0.2258	C	0.2757	1.233
3	AX-156979382	190	A	0.4971	0.4871	G	0.8146	1.041
3	AX-156984700	194	G	0.2216	0.2138	C	0.848	1.047
3	AX-156981623	197	G	0.1134	0.1161	A	1	0.9732
3	AX-156989787	210	T	0.2529	0.2613	G	0.8578	0.9571
3	AX-156989388	211	T	0.2778	0.2796	G	1	0.991
3	AX-156990007	214	G	0.07267	0.08766	T	0.5629	0.8156
3	AX-157009873	216	A	0.1424	0.1452	G	1	0.9782
3	AX-157000311	219	A	0.1959	0.1806	G	0.6886	1.105
3	AX-156991361	224	C	0.3837	0.4161	T	0.4242	0.8736
3	AX-157009795	234	C	0.3372	0.3387	T	1	0.9933
3	AX-156980175	234	A	0.4118	0.4581	T	0.2361	0.8282
3	AX-156980621	236	T	0.4186	0.4581	C	0.3436	0.8518
3	AX-157009177	249	G	0.2849	0.2387	A	0.1837	1.27
3	AX-157006707	251	A	0.07849	0.07742	G	1	1.015
3	AX-156995107	251	C	0.2791	0.2484	T	0.4244	1.171
3	AX-156979937	251	A	0.2529	0.2323	T	0.5841	1.119
3	AX-157007973	253	A	0.4094	0.4575	G	0.2338	0.8218
3	AX-157004614	255	T	0.429	0.3864	C	0.2977	1.193
3	AX-157003936	258	A	0.3721	0.4065	G	0.3778	0.8654
3	AX-157008932	258	G	0.186	0.1721	T	0.6831	1.1
3	AX-157009613	262	C	0.4269	0.3903	T	0.3805	1.164
3	AX-156983651	265	T	0.381	0.3914	C	0.8076	0.9567
3	AX-156981036	268	G	0.1686	0.21	C	0.1885	0.7631
3	AX-157006182	273	G	0.4157	0.3212	A	0.01689	1.503
3	AX-156999706	273	A	0.3169	0.2857	G	0.3944	1.16
3	AX-156987177	274	A	0.3909	0.3922	C	1	0.9948
3	AX-157007396	275	C	0.1192	0.1516	T	0.2516	0.7572
3	AX-156982466	277	C	0.1977	0.1419	T	0.06197	1.489
3	AX-156983067	278	T	0.2297	0.1645	G	0.03962	1.514
3	AX-157004729	280	C	0.2471	0.2355	T	0.7839	1.065
3	AX-156990223	283	G	0.4709	0.4221	T	0.2368	1.219
3	AX-156983258	286	T	0.1977	0.1419	C	0.06197	1.489
3	AX-157007318	286	T	0.1453	0.1387	C	0.8235	1.056
3	AX-156994438	289	T	0.3163	0.3412	C	0.5513	0.8931
3	AX-156987209	289	G	0.4012	0.4065	A	0.9364	0.9783
3	AX-157005905	291	T	0.2733	0.2323	C	0.2429	1.243
3	AX-156982183	291	T	0.2674	0.3	A	0.3849	0.8519
3	AX-157002574	297	G	0.4795	0.5032	A	0.5831	0.9095
3	AX-157007048	303	T	0.2384	0.2323	C	0.9265	1.035
3	AX-156988613	304	A	0.4767	0.4452	G	0.4329	1.136
3	AX-157008318	306	C	0.269	0.224	A	0.203	1.275
3	AX-157006038	308	G	0.125	0.1935	A	0.01803	0.5952
3	AX-156989880	308	C	0.3372	0.3355	G	1	1.008
3	AX-157004438	317	C	0.3596	0.3548	G	0.9348	1.021
3	AX-156983470	318	G	0.2018	0.224	A	0.5026	0.8755
3	AX-157006919	319	T	0.1802	0.1742	C	0.9184	1.042
3	AX-156992469	324	C	0.1017	0.1032	T	1	0.984
3	AX-156990779	330	G	0.4738	0.4258	A	0.238	1.214
3	AX-156988298	330	G	0.1163	0.1774	C	0.03434	0.61
3	AX-156998238	333	A	0.4128	0.4581	T	0.2688	0.8317
3	AX-157009151	336	G	0.3509	0.3484	A	1	1.011
3	AX-156997234	350	A	0.3947	0.43	C	0.3774	0.8645
3	AX-157007510	352	A	0.343	0.3581	G	0.7427	0.9361
3	AX-157006047	352	T	0.4029	0.3774	C	0.5205	1.113
3	AX-156986218	355	G	0.3246	0.2839	A	0.2694	1.212
3	AX-157006357	359	A	0.375	0.3961	C	0.6287	0.9148
3	AX-156990084	359	A	0.3779	0.3766	T	1	1.005
3	AX-156991520	359	G	0.2324	0.2305	T	1	1.01
3	AX-157006586	360	T	0.358	0.3539	G	0.9346	1.018
3	AX-156980576	360	A	0.4497	0.4416	T	0.8742	1.034
3	AX-156992026	363	T	0.4709	0.4221	C	0.2368	1.219
3	AX-157009175	366	G	0.2706	0.2288	A	0.2379	1.251
3	AX-157009146	369	T	0.3713	0.371	A	1	1.002
3	AX-156991065	370	A	0.4256	0.4838	G	0.1539	0.7907
3	AX-156982101	374	C	0.4273	0.4097	T	0.6916	1.075
3	AX-157006176	383	C	0.1871	0.1806	G	0.8404	1.044
3	AX-157003514	385	A	0.2899	0.3182	G	0.442	0.875
3	AX-157008944	388	C	0.439	0.4516	A	0.7532	0.95
3	AX-157009902	389	C	0.3721	0.3548	T	0.6843	1.077
3	AX-156998358	391	A	0.3547	0.3387	T	0.6816	1.073
3	AX-156984630	401	G	0.436	0.4839	A	0.2387	0.8247
3	AX-157006445	402	A	0.1715	0.1871	C	0.6111	0.8995
3	AX-156987856	406	A	0.2587	0.2484	C	0.7876	1.056
3	AX-156986286	410	T	0.3314	0.3419	C	0.8039	0.9539
3	AX-156984473	410	G	0.231	0.2273	T	0.9258	1.021
3	AX-156980398	410	A	0.2267	0.1484	G	0.01238	1.683
3	AX-157008531	411	C	0.3824	0.3474	T	0.3699	1.163
3	AX-157005763	411	T	0.2674	0.2305	C	0.3191	1.219
3	AX-156994947	413	A	0.1395	0.1581	G	0.5109	0.8638
3	AX-156999513	418	T	0.1765	0.2053	C	0.3658	0.8295
3	AX-156990395	418	T	0.5029	0.4188	C	0.03366	1.404
3	AX-156996789	423	A	0.2251	0.1438	C	0.008636	1.73
3	AX-157009606	427	C	0.3012	0.2903	G	0.7969	1.053
3	AX-156996293	428	C	0.3692	0.3484	T	0.6245	1.095
3	AX-157007063	430	T	0.4157	0.4129	A	1	1.012
3	AX-156984887	431	A	0.4186	0.4452	T	0.5272	0.8974
3	AX-157006823	442	T	0.186	0.1656	C	0.5374	1.152
3	AX-156990351	453	T	0.4622	0.4419	C	0.6371	1.085
3	AX-157003633	453	T	0.4269	0.3903	C	0.3805	1.164
3	AX-156998048	453	T	0.2135	0.2208	A	0.8491	0.9578
3	AX-156993365	457	A	0.2151	0.2226	T	0.85	0.9573
3	AX-157001160	459	G	0.4273	0.4097	A	0.6916	1.075
3	AX-157009340	466	G	0.2645	0.2129	T	0.1423	1.33
3	AX-157005650	470	C	0.1912	0.1757	T	0.6817	1.109
3	AX-156999563	470	C	0.4444	0.4112	G	0.426	1.146
3	AX-157008476	471	A	0.4561	0.4742	C	0.6943	0.93
3	AX-157009516	471	A	0.3895	0.3806	T	0.8722	1.038
3	AX-157002520	474	G	0.4738	0.4253	A	0.2371	1.217
3	AX-156986587	476	C	0.1424	0.1903	G	0.1137	0.7066
3	AX-156992985	480	C	0.5087	0.4839	T	0.532	1.105
3	AX-156980750	481	A	0.4448	0.429	C	0.6938	1.066
3	AX-157004152	484	A	0.1395	0.1452	G	0.9108	0.955
3	AX-156990783	485	C	0.4273	0.4097	T	0.6916	1.075
3	AX-156983333	485	G	0.4797	0.471	A	0.8754	1.035
3	AX-156993887	487	A	0.2151	0.2613	G	0.1687	0.7749
3	AX-156988407	487	G	0.2878	0.3	C	0.7319	0.9429
3	AX-157003543	489	A	0.3634	0.3701	C	0.871	0.9713
3	AX-157009117	490	C	0.1773	0.1581	A	0.5313	1.148
3	AX-157009848	493	G	0.2994	0.2871	A	0.7965	1.061
3	AX-156984033	494	T	0.2587	0.2839	C	0.4819	0.8805
3	AX-156984016	494	A	0.3706	0.3452	T	0.5133	1.117
3	AX-156992086	495	A	0.3588	0.3399	G	0.6212	1.087
3	AX-157008097	496	A	0.1686	0.2129	G	0.1624	0.7497
3	AX-157003820	497	C	0.4273	0.3871	T	0.3016	1.181
3	AX-156992621	500	T	0.4618	0.461	G	1	1.003
3	AX-156989242	500	G	0.4561	0.4323	C	0.5808	1.102
3	AX-156998911	501	G	0.218	0.2935	A	0.03074	0.671
3	AX-157005610	502	A	0.3294	0.3609	G	0.4067	0.8698
3	AX-157006799	503	G	0.1163	0.1129	T	0.9029	1.034
3	AX-157008252	511	A	0.4176	0.3806	G	0.378	1.167
3	AX-156992297	511	T	0.3517	0.3581	G	0.8704	0.9728
3	AX-156992678	516	A	0.2471	0.2677	G	0.5909	0.8976
3	AX-156993220	519	T	0.2529	0.2548	G	1	0.9899
3	AX-157004793	529	G	0.114	0.1078	A	0.9005	1.065
3	AX-156984176	530	A	0.157	0.1645	G	0.8314	0.9456
3	AX-156997527	530	C	0.4797	0.471	T	0.8754	1.035
3	AX-157001772	533	T	0.4593	0.4	G	0.1335	1.274
3	AX-157009099	534	G	0.4535	0.4452	A	0.875	1.034
3	AX-157008902	535	A	0.3866	0.4323	T	0.2647	0.8279
3	AX-157008346	556	A	0.1395	0.1452	G	0.9108	0.955
3	AX-157000302	557	A	0.2936	0.2839	G	0.7961	1.049
3	AX-157005022	558	C	0.4676	0.4839	T	0.6947	0.937
3	AX-157009586	559	G	0.2778	0.329	A	0.1719	0.7843
3	AX-157009089	569	A	0.3866	0.4323	G	0.2647	0.8279
3	AX-156979174	579	G	0.218	0.1903	A	0.3848	1.186
3	AX-156999698	584	A	0.3634	0.3645	G	1	0.9951
3	AX-156996093	594	A	0.1279	0.1194	G	0.8123	1.082
3	AX-157007837	599	T	0.3866	0.4323	C	0.2647	0.8279
3	AX-156985261	599	T	0.4273	0.4097	C	0.6916	1.075
3	AX-156982351	602	C	0.3924	0.3871	A	0.936	1.023
3	AX-156979364	604	G	0.4551	0.4085	A	0.2636	1.209
3	AX-156988629	607	T	0.3663	0.3387	C	0.5123	1.128
3	AX-157006280	610	A	0.2442	0.2581	G	0.7181	0.9288
3	AX-157000194	610	G	0.3605	0.3581	A	1	1.01
3	AX-156996844	610	G	0.2849	0.3032	A	0.6073	0.9154
3	AX-156979617	612	T	0.4913	0.5032	A	0.8143	0.9533
3	AX-156995250	617	A	0.1541	0.1839	G	0.3463	0.8084
3	AX-156980446	617	A	0.4244	0.4	G	0.5778	1.106
3	AX-157009083	618	A	0.231	0.2161	T	0.7069	1.089
3	AX-157000156	625	G	0.2337	0.232	T	1	1.01
3	AX-156995023	630	T	0.314	0.3226	C	0.8665	0.961
3	AX-157004886	631	G	0.3401	0.2839	A	0.1292	1.3
3	AX-156994282	650	A	0.4302	0.4097	C	0.6343	1.088
3	AX-156991812	663	T	0.3488	0.4129	C	0.1064	0.7617
3	AX-156979996	664	T	0.2355	0.1935	C	0.2159	1.283
3	AX-156989646	667	C	0.4651	0.4351	G	0.4782	1.129
3	AX-157004529	670	A	0.3866	0.4323	G	0.2647	0.8279
3	AX-157008115	672	A	0.1163	0.1129	G	0.9029	1.034
3	AX-157009841	674	G	0.4035	0.3039	A	0.008651	1.549
3	AX-156982748	680	G	0.1076	0.1484	A	0.127	0.6917
3	AX-157007041	680	T	0.468	0.451	G	0.6937	1.071
3	AX-157006700	686	C	0.3576	0.3516	T	0.9348	1.026
3	AX-156983227	686	T	0.4554	0.4238	G	0.426	1.137
3	AX-157007421	686	T	0.4564	0.4742	A	0.6947	0.931
3	AX-156986968	690	C	0.05523	0.07097	T	0.4238	0.7653
3	AX-157004656	690	T	0.4767	0.4935	C	0.6955	0.9349
3	AX-157008037	691	G	0.1628	0.171	A	0.8337	0.9429
3	AX-156992928	692	G	0.2151	0.289	C	0.03703	0.6744
3	AX-156995684	696	A	0.3634	0.371	C	0.8711	0.9678
3	AX-156997054	703	T	0.2965	0.3312	C	0.353	0.8512
3	AX-156984105	710	A	0.4913	0.5032	T	0.8143	0.9533
3	AX-156995509	713	A	0.2645	0.2548	G	0.7895	1.052
3	AX-157007865	721	T	0.1366	0.1387	G	1	0.9826
3	AX-156996843	725	G	0.282	0.3323	A	0.1744	0.7892
3	AX-157005734	728	C	0.1395	0.1452	G	0.9108	0.955
3	AX-157006750	730	G	0.2791	0.3019	A	0.5456	0.8949
3	AX-156990151	730	A	0.06395	0.09355	G	0.1888	0.662
3	AX-156997928	730	A	0.1192	0.171	G	0.07373	0.6561
3	AX-156984308	735	C	0.3634	0.371	G	0.8711	0.9678
3	AX-156985311	738	G	0.3655	0.371	A	0.9352	0.9768
3	AX-157002163	742	G	0.1599	0.1548	A	0.9145	1.039
3	AX-156999152	744	G	0.1316	0.129	A	1	1.023
3	AX-156996050	745	A	0.4415	0.4129	C	0.4764	1.124
3	AX-157008691	747	G	0.2791	0.2645	T	0.7251	1.076
3	AX-156988260	759	T	0.4767	0.4768	G	1	0.9997
3	AX-157004109	761	C	0.3808	0.3774	G	0.9359	1.015
3	AX-156988842	762	T	0.3779	0.3806	A	1	0.9884
3	AX-157008449	764	A	0.3953	0.4258	G	0.4737	0.8817
3	AX-156985249	764	A	0.3163	0.3203	T	0.9323	0.9817
3	AX-156979389	768	G	0.3634	0.371	A	0.8711	0.9678
3	AX-157003377	769	T	0.343	0.3484	C	0.9344	0.9766
3	AX-157009082	772	G	0.1773	0.1871	A	0.7616	0.9365
3	AX-156986084	777	C	0.4593	0.4097	T	0.2073	1.224
3	AX-157008126	781	C	0.1395	0.1452	T	0.9108	0.955
3	AX-156997550	786	T	0.3953	0.4253	G	0.473	0.8834
3	AX-156989663	795	T	0.4	0.3871	C	0.7484	1.056
3	AX-156994581	826	A	0.2083	0.1867	G	0.5501	1.147
3	AX-156990686	829	G	0.114	0.1169	T	1	0.9725
3	AX-156993476	836	C	0.06105	0.1065	G	0.04564	0.5457
3	AX-156979011	838	A	0.1424	0.1452	G	1	0.9782
3	AX-157004955	839	C	0.4444	0.4161	T	0.477	1.122
3	AX-156979654	839	T	0.1163	0.1129	C	0.9029	1.034
3	AX-156991295	846	A	0.3605	0.3581	G	1	1.01
3	AX-157004859	867	C	0.2529	0.2323	G	0.5841	1.119
3	AX-157003171	871	C	0.1163	0.1129	T	0.9029	1.034
3	AX-157004720	876	T	0.4971	0.4935	C	0.9377	1.014
3	AX-157001934	880	A	0.2064	0.1581	T	0.129	1.385
3	AX-157001504	882	C	0.3605	0.3581	T	1	1.01
3	AX-156987070	889	C	0.05814	0.08387	A	0.2221	0.6743
3	AX-157009887	893	A	0.3081	0.3258	G	0.6739	0.9216
3	AX-157006735	893	T	0.4564	0.4318	G	0.5806	1.105
3	AX-157007834	895	C	0.3866	0.4323	T	0.2647	0.8279
3	AX-156985128	900	G	0.3605	0.3419	A	0.6239	1.085
3	AX-156990220	900	T	0.4795	0.4739	C	0.9372	1.023
3	AX-156989314	903	A	0.1395	0.1452	C	0.9108	0.955
3	AX-156990260	905	C	0.3953	0.4258	T	0.4737	0.8817
3	AX-156984778	907	T	0.2485	0.2323	C	0.6474	1.093
3	AX-156998254	913	C	0.2413	0.2194	A	0.5169	1.132
3	AX-156988211	933	T	0.3314	0.3084	C	0.5568	1.111
3	AX-156979017	951	T	0.1871	0.2677	C	0.01482	0.6296
3	AX-157008992	952	T	0.06686	0.05161	C	0.5089	1.317
3	AX-156997576	967	A	0.3837	0.4161	G	0.4242	0.8736
3	AX-156986276	974	C	0.3256	0.2839	T	0.2695	1.218
3	AX-156998266	974	T	0.5	0.429	G	0.07159	1.331
3	AX-157004217	978	T	0.2982	0.276	C	0.5447	1.115
3	AX-157004888	995	A	0.3509	0.3442	C	0.8693	1.03
3	AX-156999637	995	A	0.4419	0.4419	G	1	0.9997
3	AX-157005336	999	G	0.3225	0.3032	A	0.6118	1.094
3	AX-156996009	1006	C	0.1192	0.1129	A	0.8085	1.063
3	AX-156988013	1016	T	0.1948	0.2645	C	0.03983	0.6725
3	AX-156988719	1032	T	0.2018	0.1863	G	0.691	1.104
3	AX-157008402	1049	G	0.4244	0.4452	A	0.6356	0.919
3	AX-156983195	1052	T	0.3912	0.4226	C	0.425	0.8779
3	AX-156992478	1060	A	0.4855	0.5161	C	0.481	0.8845
3	AX-157006421	1069	A	0.3488	0.3387	C	0.8051	1.046
3	AX-157000146	1071	T	0.2936	0.2839	C	0.7961	1.049
3	AX-156992534	1081	A	0.3314	0.3419	G	0.8039	0.9539
3	AX-156999832	1109	T	0.2088	0.2645	G	0.09677	0.7339
3	AX-156983482	1111	A	0.3547	0.3677	G	0.7448	0.9448
3	AX-157003291	1140	A	0.3889	0.3355	G	0.1663	1.26
3	AX-156990854	1182	C	0.218	0.2935	T	0.03074	0.671
3	AX-157004831	1205	T	0.2151	0.2355	C	0.5738	0.8898
3	AX-156988477	1217	C	0.2878	0.2403	T	0.1831	1.278
3	AX-156982360	1223	A	0.375	0.371	G	0.9356	1.017
3	AX-157002641	1224	A	0.3634	0.3645	G	1	0.9951
3	AX-157007976	1230	T	0.2151	0.2129	G	1	1.013
3	AX-157002283	1231	G	0.4797	0.471	T	0.8754	1.035
3	AX-156986348	1232	C	0.4564	0.4065	G	0.2067	1.226
3	AX-157006348	1235	A	0.4564	0.4742	T	0.6947	0.931
3	AX-156980733	1241	A	0.3198	0.3258	G	0.9333	0.9728
3	AX-156984276	1249	A	0.3634	0.3032	G	0.115	1.312
3	AX-156996326	1252	T	0.3953	0.4226	C	0.524	0.8934
3	AX-156986971	1263	T	0.1366	0.08442	A	0.04597	1.716
3	AX-156990740	1263	A	0.4152	0.3677	T	0.2289	1.221
3	AX-156989114	1265	G	0.4797	0.471	A	0.8754	1.035
3	AX-157009336	1270	G	0.3372	0.3312	C	0.9338	1.028
3	AX-157006628	1273	A	0.2238	0.2161	G	0.8503	1.046
3	AX-157009616	1274	C	0.1163	0.1129	A	0.9029	1.034
3	AX-156984875	1278	T	0.4797	0.471	A	0.8754	1.035
3	AX-156979198	1282	A	0.2308	0.1809	G	0.1433	1.358
3	AX-156984735	1305	C	0.218	0.2955	G	0.02464	0.6649
3	AX-157005151	1312	T	0.1163	0.1129	G	0.9029	1.034
3	AX-157001975	1314	A	0.3779	0.371	G	0.8717	1.03
3	AX-157009414	1324	T	0.2396	0.2039	G	0.2968	1.23
3	AX-157008316	1329	C	0.1221	0.1387	A	0.5614	0.8635
3	AX-157008901	1337	G	0.1134	0.1161	A	1	0.9732
3	AX-156987122	1339	G	0.4273	0.4613	A	0.3872	0.8714
3	AX-157007791	1367	A	0.2471	0.2903	G	0.217	0.8022
3	AX-157004011	1368	G	0.1163	0.1129	C	0.9029	1.034
3	AX-156983171	1372	T	0.3227	0.3129	C	0.8014	1.046
3	AX-157003737	1392	C	0.4327	0.3987	T	0.4249	1.151
3	AX-156985618	1405	A	0.2135	0.2935	G	0.01909	0.6531
3	AX-157007542	1406	C	0.4444	0.4118	A	0.427	1.143
3	AX-157007440	1448	T	0.2368	0.1871	C	0.1266	1.348
3	AX-157005338	1459	A	0.314	0.271	T	0.2303	1.231
3	AX-156998578	1503	T	0.3912	0.4216	G	0.4703	0.8816
3	AX-157006758	1545	A	0.4561	0.4742	G	0.6943	0.93
3	AX-156986206	1582	A	0.3118	0.3387	G	0.5024	0.8844
3	AX-157007435	1625	T	0.4265	0.3889	C	0.3374	1.168
3	AX-157009455	1671	A	0.5087	0.4806	G	0.4819	1.119
3	AX-157004461	1683	A	0.2674	0.2258	G	0.2386	1.252
3	AX-156993883	1689	C	0.4448	0.3968	T	0.2345	1.218
3	AX-156991141	1706	C	0.3706	0.3516	T	0.6248	1.086
3	AX-156991780	1710	C	0.4099	0.3742	T	0.3781	1.162
3	AX-157003626	1872	T	0.1529	0.1591	C	0.8294	0.9544
3	AX-157005160	1888	A	0.1176	0.1209	G	0.9039	0.9694
3	AX-156982405	1934	G	0.4273	0.4097	A	0.6916	1.075
3	AX-157006469	1969	A	0.2122	0.1903	G	0.4964	1.146
3	AX-157002866	1999	G	0.4186	0.4452	A	0.5272	0.8974
3	AX-157004911	2025	G	0.1163	0.1129	T	0.9029	1.034
3	AX-157008987	2056	G	0.4419	0.4613	A	0.6373	0.9245
3	AX-157008886	2058	T	0.3924	0.3742	G	0.6873	1.08
3	AX-157004588	2058	G	0.1163	0.1129	A	0.9029	1.034
3	AX-156982140	2076	T	0.3256	0.3	C	0.5003	1.126
3	AX-157004015	2342	A	0.4186	0.4742	G	0.157	0.7984
3	AX-156984139	2386	A	0.3779	0.3355	G	0.2883	1.203
3	AX-156988278	2503	G	0.3684	0.3516	A	0.6834	1.076
3	AX-156987950	2514	T	0.3256	0.3	C	0.5003	1.126
3	AX-156998049	2564	T	0.3227	0.3548	G	0.4082	0.8662
3	AX-157005118	2764	A	0.157	0.1516	G	0.9138	1.042
3	AX-157000800	2871	T	0.1154	0.102	C	0.6138	1.149
3	AX-156999206	2903	C	0.1221	0.1097	T	0.6278	1.129
3	AX-156991857	2948	C	0.1228	0.1194	T	0.905	1.033
3	AX-157009762	3018	C	0.3779	0.3968	T	0.6303	0.9236
3	AX-157008016	3155	T	0.2957	0.245	C	0.1785	1.294
3	AX-157006243	3499	A	0.3692	0.4032	G	0.3774	0.8662
3	AX-157006659	3552	T	0.3788	0.4346	A	0.1695	0.7931
3	AX-156990455	3567	T	0.2529	0.3129	C	0.09811	0.7434
3	AX-156988687	3615	C	0.3684	0.3487	T	0.6226	1.09
4	AX-156995510	107	A	0.3547	0.3161	C	0.3203	1.189
4	AX-156998775	108	T	0.4331	0.4355	G	1	0.9905
4	AX-156993261	125	C	0.2384	0.3548	T	0.001432	0.569
4	AX-156987364	127	A	0.2558	0.2419	C	0.7176	1.077
4	AX-156985135	128	T	0.4564	0.4097	A	0.2369	1.21
4	AX-156981148	130	T	0.1773	0.1387	A	0.1991	1.338
4	AX-157009490	136	C	0.2412	0.232	T	0.853	1.052
4	AX-156999584	142	C	0.4448	0.4516	T	0.8751	0.9727
4	AX-157008660	146	T	0.25	0.271	C	0.5923	0.8968
4	AX-156987936	148	G	0.1831	0.171	T	0.7586	1.087
4	AX-157004821	150	A	0.5087	0.4806	C	0.4819	1.119
4	AX-156997634	154	G	0.4331	0.4351	A	1	0.9922
4	AX-157000462	155	T	0.4448	0.4516	G	0.8751	0.9727
4	AX-157007735	159	G	0.4506	0.3677	A	0.0321	1.41
4	AX-156994290	182	T	0.3605	0.3194	G	0.2835	1.201
4	AX-157000845	183	C	0.4	0.4305	T	0.4672	0.8821
4	AX-157003771	189	T	0.4532	0.3701	C	0.03804	1.411
4	AX-157001822	190	A	0.3866	0.4	C	0.7488	0.9455
4	AX-157009236	193	A	0.3517	0.3161	C	0.3617	1.174
4	AX-156981243	194	G	0.4474	0.4608	C	0.7523	0.9473
4	AX-156990087	195	G	0.4324	0.4355	C	0.937	0.9873
4	AX-156982962	198	A	0.1744	0.1742	T	1	1.002
4	AX-156989703	201	G	0.2093	0.2161	A	0.8486	0.9601
4	AX-156986290	209	C	0.218	0.1935	T	0.4984	1.162
4	AX-156999300	220	C	0.2471	0.2418	T	0.9272	1.029
4	AX-156979152	221	T	0.1192	0.1516	G	0.2516	0.7572
4	AX-157005316	222	G	0.4564	0.4097	A	0.2369	1.21
4	AX-157004176	229	T	0.25	0.229	G	0.5824	1.122
4	AX-157008257	236	G	0.4535	0.4484	A	0.9373	1.021
4	AX-157007779	238	C	0.3372	0.3226	G	0.7392	1.068
4	AX-156985356	240	G	0.1871	0.1797	C	0.8394	1.051
4	AX-156983890	244	C	0.2558	0.2419	T	0.7176	1.077
4	AX-156981711	248	G	0.3488	0.4097	C	0.1248	0.7719
4	AX-156979767	248	C	0.1977	0.1613	T	0.2627	1.281
4	AX-156991485	257	G	0.3924	0.4258	A	0.4257	0.871
4	AX-157007600	263	G	0.4186	0.4258	A	0.8742	0.9709
4	AX-157005032	263	G	0.2994	0.2484	A	0.1608	1.293
4	AX-156981731	266	T	0.2064	0.1871	C	0.5561	1.13
4	AX-157005792	267	G	0.3576	0.3387	C	0.6229	1.087
4	AX-156984294	269	G	0.4651	0.4581	A	0.8754	1.029
4	AX-156983274	271	A	0.3372	0.3474	G	0.8044	0.9557
4	AX-156987444	279	G	0.375	0.3774	T	1	0.9897
4	AX-157004651	284	C	0.2778	0.281	A	0.9304	0.9839
4	AX-157005658	284	A	0.2471	0.1548	C	0.003531	1.791
4	AX-157007461	286	G	0.4532	0.3864	A	0.09489	1.316
4	AX-157003103	288	C	0.3692	0.4323	T	0.1099	0.7687
4	AX-157006816	289	G	0.2994	0.2484	A	0.1608	1.293
4	AX-156983003	298	A	0.4564	0.4226	C	0.387	1.147
4	AX-156988489	306	A	0.3808	0.3355	G	0.2533	1.218
4	AX-156996262	307	G	0.2209	0.1903	A	0.384	1.206
4	AX-156989301	309	T	0.218	0.2194	G	1	0.9922
4	AX-156981416	314	T	0.4286	0.4309	G	1	0.9905
4	AX-157008954	316	A	0.1912	0.1452	C	0.1424	1.392
4	AX-156992946	322	T	0.2047	0.1323	G	0.01625	1.688
4	AX-157006855	323	T	0.07059	0.04248	A	0.1311	1.712
4	AX-157009604	328	A	0.3692	0.3806	G	0.8083	0.9523
4	AX-156991115	330	G	0.2425	0.2167	A	0.4513	1.157
4	AX-157007717	331	A	0.4357	0.4935	G	0.1569	0.7922
4	AX-156982261	333	G	0.1509	0.1623	A	0.7452	0.9169
4	AX-156992254	333	C	0.3517	0.4032	A	0.1959	0.803
4	AX-156986456	334	A	0.4506	0.4613	G	0.8137	0.9577
4	AX-156999472	336	G	0.3924	0.429	T	0.3812	0.8596
4	AX-156989681	336	T	0.2994	0.3084	C	0.8646	0.9582
4	AX-157005919	340	T	0.1433	0.1	C	0.09586	1.505
4	AX-156981306	345	A	0.3953	0.4484	G	0.1781	0.8044
4	AX-156996199	346	A	0.1512	0.1419	G	0.825	1.077
4	AX-156983153	346	A	0.1512	0.1429	G	0.825	1.068
4	AX-156982678	346	A	0.09064	0.07843	C	0.6723	1.171
4	AX-157006017	359	G	0.4709	0.3323	T	0.0003317	1.789
4	AX-157008653	360	A	0.4273	0.4452	G	0.693	0.93
4	AX-157004472	361	C	0.1977	0.2	T	1	0.9855
4	AX-156999633	363	G	0.4532	0.3903	A	0.1127	1.295
4	AX-157000692	372	T	0.4035	0.4097	C	0.8736	0.9748
4	AX-156995259	376	T	0.1512	0.1419	C	0.825	1.077
4	AX-156982647	381	G	0.5262	0.4387	C	0.02829	1.421
4	AX-157005722	384	G	0.25	0.229	A	0.5824	1.122
4	AX-157007876	384	G	0.3983	0.4194	A	0.6327	0.9164
4	AX-157006614	388	G	0.2632	0.237	T	0.4691	1.15
4	AX-157006001	393	C	0.0843	0.07742	T	0.7758	1.097
4	AX-157005700	394	T	0.1802	0.1742	C	0.9184	1.042
4	AX-156989712	395	G	0.5262	0.4387	A	0.02829	1.421
4	AX-157005123	398	G	0.1831	0.229	A	0.1743	0.7547
4	AX-157008578	400	A	0.1453	0.1323	G	0.6523	1.116
4	AX-156979339	404	C	0.4708	0.4871	T	0.6952	0.9366
4	AX-156997491	407	C	0.1725	0.1677	T	0.9171	1.034
4	AX-157008612	407	T	0.3663	0.3774	G	0.808	0.9534
4	AX-157005455	408	T	0.3983	0.3581	C	0.2954	1.187
4	AX-157000658	408	C	0.218	0.2194	A	1	0.9922
4	AX-156986874	409	G	0.3517	0.4032	T	0.1959	0.803
4	AX-157009641	411	T	0.3023	0.229	G	0.04175	1.459
4	AX-156992698	412	T	0.4474	0.4581	C	0.8133	0.9577
4	AX-156981727	412	C	0.3801	0.4379	A	0.1496	0.7871
4	AX-157003723	414	A	0.4302	0.4742	G	0.2712	0.8373
4	AX-156985525	415	C	0.3779	0.329	T	0.2196	1.239
4	AX-157009393	416	A	0.2762	0.2677	G	0.8604	1.043
4	AX-156988716	416	C	0.2035	0.276	A	0.03403	0.6702
4	AX-157003810	418	G	0.1773	0.2105	C	0.3187	0.8083
4	AX-156986413	422	A	0.4157	0.4355	T	0.635	0.9222
4	AX-156979293	427	T	0.2471	0.2065	G	0.226	1.261
4	AX-157004505	429	G	0.4942	0.4677	A	0.5309	1.112
4	AX-156981057	430	G	0.5087	0.4613	A	0.2403	1.209
4	AX-156994036	435	T	0.4244	0.3742	C	0.2016	1.233
4	AX-156990509	436	G	0.1541	0.1419	A	0.7412	1.101
4	AX-157008247	440	C	0.2559	0.2419	A	0.7169	1.077
4	AX-157008309	444	A	0.3889	0.4123	C	0.5749	0.9069
4	AX-157008880	449	A	0.375	0.429	G	0.1745	0.7985
4	AX-157009125	452	T	0.1596	0.1887	A	0.3463	0.8165
4	AX-157009877	454	T	0.09593	0.1226	C	0.3143	0.7595
4	AX-157009752	456	G	0.2326	0.2129	A	0.5734	1.12
4	AX-157000028	458	T	0.2384	0.2742	C	0.3235	0.8285
4	AX-157008306	459	G	0.3372	0.3226	A	0.7392	1.068
4	AX-157005627	460	A	0.407	0.4194	G	0.7511	0.9502
4	AX-157009356	460	A	0.4265	0.4281	C	1	0.9933
4	AX-157007273	462	A	0.4797	0.3871	G	0.018	1.459
4	AX-157006226	463	G	0.4302	0.4581	A	0.4793	0.8934
4	AX-156998225	465	C	0.3372	0.3645	T	0.5114	0.887
4	AX-156996401	468	T	0.1657	0.1516	C	0.6689	1.111
4	AX-156983503	471	T	0.3517	0.4032	C	0.1959	0.803
4	AX-157001764	472	A	0.2471	0.2065	G	0.226	1.261
4	AX-157001171	473	A	0.3801	0.3613	G	0.6272	1.084
4	AX-156992083	474	G	0.3779	0.329	T	0.2196	1.239
4	AX-156990842	476	C	0.3023	0.229	T	0.04175	1.459
4	AX-157006056	479	C	0.3779	0.4387	T	0.1299	0.7772
4	AX-156980066	487	G	0.1765	0.1591	A	0.5995	1.133
4	AX-157003082	489	T	0.1017	0.1355	C	0.1842	0.7228
4	AX-157006533	491	A	0.09302	0.07097	C	0.3227	1.343
4	AX-156990466	492	T	0.09302	0.08387	G	0.7832	1.12
4	AX-156984792	495	A	0.2355	0.2548	G	0.5855	0.9006
4	AX-157006437	498	T	0.1541	0.09677	A	0.03385	1.7
4	AX-157003692	500	G	0.06977	0.03871	T	0.0883	1.862
4	AX-157009421	508	T	0.4244	0.3548	A	0.07756	1.341
4	AX-157006269	510	A	0.218	0.1839	C	0.285	1.238
4	AX-157005185	510	C	0.4564	0.4097	T	0.2369	1.21
4	AX-156983194	515	T	0.4738	0.4871	G	0.7543	0.9483
4	AX-156996839	515	G	0.2355	0.2548	A	0.5855	0.9006
4	AX-156989201	516	C	0.3081	0.3452	T	0.3174	0.845
4	AX-156996332	517	T	0.4206	0.4276	C	0.8733	0.9716
4	AX-157002232	521	A	0.407	0.4065	G	1	1.002
4	AX-157004784	532	T	0.4855	0.4968	C	0.8143	0.9558
4	AX-156990577	533	C	0.3256	0.2871	A	0.3089	1.199
4	AX-156996633	536	T	0.4041	0.4091	C	0.9364	0.9794
4	AX-156992257	545	A	0.1716	0.2045	G	0.313	0.8056
4	AX-157008682	545	T	0.4477	0.4387	C	0.8748	1.037
4	AX-156993768	547	A	0.2791	0.2742	G	0.9303	1.025
4	AX-157005643	549	T	0.4244	0.4314	C	0.874	0.972
4	AX-156991260	554	T	0.08721	0.1065	C	0.428	0.802
4	AX-157003972	556	G	0.2018	0.1903	A	0.7673	1.075
4	AX-156983453	556	G	0.4012	0.3774	A	0.5743	1.105
4	AX-156984548	557	C	0.2733	0.3194	A	0.1993	0.8014
4	AX-157007054	561	T	0.3924	0.429	C	0.3812	0.8596
4	AX-157006502	562	A	0.5145	0.4484	C	0.09999	1.304
4	AX-156993717	562	T	0.2765	0.2742	C	1	1.011
4	AX-156998301	563	A	0.09884	0.1194	G	0.4506	0.8092
4	AX-157006755	565	T	0.4767	0.4871	C	0.8144	0.9594
4	AX-156992270	568	C	0.1842	0.1818	G	1	1.016
4	AX-157004302	569	A	0.4709	0.3968	G	0.0585	1.353
4	AX-156992200	584	A	0.3983	0.4258	C	0.5244	0.8925
4	AX-157009097	585	A	0.0814	0.05484	C	0.2162	1.527
4	AX-157003724	592	A	0.3227	0.3161	G	0.867	1.031
4	AX-156987732	593	T	0.4035	0.4161	G	0.7504	0.9492
4	AX-156986180	596	T	0.3576	0.4161	C	0.1273	0.7809
4	AX-157005038	599	T	0.1316	0.1226	C	0.8141	1.085
4	AX-157000014	602	C	0.1977	0.1452	T	0.07919	1.451
4	AX-156992652	605	T	0.4157	0.4355	A	0.635	0.9222
4	AX-156979149	608	A	0.3971	0.4276	G	0.4705	0.8814
4	AX-156988899	614	A	0.4128	0.3484	G	0.09157	1.315
4	AX-157009246	619	A	0.2907	0.3355	G	0.2369	0.8118
4	AX-156981443	621	C	0.4503	0.4323	T	0.693	1.076
4	AX-156979340	621	G	0.4591	0.5325	C	0.07074	0.7452
4	AX-157006204	624	C	0.157	0.129	A	0.3176	1.257
4	AX-157007106	626	A	0.1773	0.1839	C	0.8393	0.9567
4	AX-157000191	629	A	0.3482	0.2862	G	0.1065	1.333
4	AX-156991450	640	A	0.4041	0.4156	C	0.8109	0.9535
4	AX-157003539	643	C	0.407	0.3903	T	0.6897	1.072
4	AX-156999818	646	A	0.2587	0.2806	G	0.5377	0.8946
4	AX-157001603	650	T	0.343	0.271	C	0.05134	1.405
4	AX-156990171	654	A	0.4622	0.3452	G	0.002475	1.631
4	AX-156996273	656	A	0.4099	0.4161	G	0.874	0.9746
4	AX-156992637	657	A	0.2994	0.2484	C	0.1608	1.293
4	AX-157006725	670	T	0.2982	0.2582	C	0.2927	1.221
4	AX-156983970	671	A	0.4099	0.4161	G	0.874	0.9746
4	AX-156989273	671	A	0.218	0.2806	T	0.06985	0.7147
4	AX-157004873	672	G	0.2326	0.2645	A	0.365	0.8426
4	AX-156983582	673	T	0.3023	0.3129	G	0.7993	0.9515
4	AX-156993749	677	A	0.343	0.271	G	0.05134	1.405
4	AX-156990156	677	C	0.4099	0.4161	T	0.874	0.9746
4	AX-157007274	679	T	0.4012	0.4065	C	0.9364	0.9783
4	AX-157001451	681	T	0.311	0.2968	C	0.7337	1.07
4	AX-156988923	692	C	0.4142	0.4211	T	0.8729	0.9722
4	AX-156994642	693	A	0.3953	0.3935	G	1	1.008
4	AX-156995569	725	T	0.3343	0.3871	C	0.1661	0.7951
4	AX-156986091	730	T	0.3663	0.3161	C	0.1873	1.25
4	AX-156988001	746	A	0.3012	0.2434	G	0.1118	1.339
4	AX-156987126	752	G	0.2122	0.1851	A	0.4324	1.186
4	AX-157007563	761	C	0.4564	0.4355	T	0.6366	1.088
4	AX-156991810	769	G	0.2602	0.2695	A	0.7902	0.9536
4	AX-156991830	776	C	0.1744	0.1935	T	0.5451	0.8803
4	AX-156990948	777	A	0.2267	0.1968	G	0.3892	1.197
4	AX-156988233	778	T	0.1599	0.1355	C	0.4407	1.214
4	AX-157006171	780	C	0.1831	0.1645	T	0.5378	1.139
4	AX-156989280	780	A	0.2982	0.3084	G	0.798	0.9529
4	AX-157005365	792	G	0.3459	0.329	A	0.6793	1.079
4	AX-157009562	796	A	0.25	0.2532	T	0.9279	0.9829
4	AX-157007187	801	C	0.1948	0.1903	G	0.9211	1.029
4	AX-156982810	808	C	0.2471	0.2516	A	0.928	0.9761
4	AX-156983472	819	T	0.468	0.4581	C	0.8141	1.041
4	AX-156980271	823	T	0.4477	0.5226	A	0.06021	0.7405
4	AX-156997577	829	C	0.2994	0.2484	T	0.1608	1.293
4	AX-157007355	833	G	0.4942	0.4481	C	0.2714	1.204
4	AX-157008542	854	A	0.157	0.08387	G	0.005721	2.034
4	AX-156981260	854	G	0.3721	0.3484	T	0.5683	1.108
4	AX-157003631	855	T	0.3728	0.276	A	0.009296	1.559
4	AX-157000582	865	T	0.2645	0.2065	A	0.09725	1.383
4	AX-156983189	865	A	0.1599	0.1581	C	1	1.014
4	AX-156990817	871	C	0.4448	0.4194	T	0.5279	1.109
4	AX-156979934	876	T	0.1337	0.1903	A	0.05492	0.6567
4	AX-156986985	890	T	0.4273	0.4774	C	0.2086	0.8168
4	AX-156983967	891	C	0.2054	0.2483	G	0.2177	0.7822
4	AX-156990262	896	C	0.3779	0.3935	G	0.6883	0.9361
4	AX-157009578	900	A	0.4041	0.3871	G	0.6892	1.074
4	AX-156981139	902	C	0.3924	0.3806	T	0.8094	1.051
4	AX-156981168	905	T	0.157	0.1452	C	0.7433	1.097
4	AX-157000948	905	G	0.3663	0.3516	C	0.7442	1.066
4	AX-157007655	916	G	0.4048	0.2806	A	0.0009364	1.743
4	AX-156996406	922	A	0.1541	0.1516	G	1	1.019
4	AX-156997959	933	G	0.2273	0.3456	A	0.001052	0.5568
4	AX-156996156	935	G	0.2982	0.3182	A	0.61	0.9107
4	AX-156983293	938	G	0.4535	0.4323	A	0.6363	1.09
4	AX-156994494	939	T	0.3735	0.3	C	0.05622	1.391
4	AX-156995283	942	A	0.2267	0.2903	T	0.07297	0.7168
4	AX-157003795	944	A	0.218	0.1355	G	0.007717	1.779
4	AX-157001078	944	A	0.1163	0.0871	T	0.246	1.379
4	AX-156979223	952	T	0.3743	0.3935	C	0.6291	0.9217
4	AX-156987820	956	G	0.3567	0.3161	T	0.2821	1.2
4	AX-156986819	959	T	0.3983	0.4258	G	0.5244	0.8925
4	AX-156994739	970	A	0.3895	0.3758	C	0.7468	1.06
4	AX-157004067	972	C	0.3372	0.3226	T	0.7392	1.068
4	AX-156988714	981	G	0.2994	0.2484	C	0.1608	1.293
4	AX-156998628	984	G	0.1977	0.1516	A	0.1245	1.379
4	AX-157008291	988	G	0.1667	0.1258	A	0.1513	1.39
4	AX-156987531	989	A	0.0848	0.1065	G	0.3532	0.7777
4	AX-157004180	997	C	0.3547	0.3161	G	0.3203	1.189
4	AX-157007014	1009	C	0.1337	0.1355	A	1	0.985
4	AX-157007034	1019	G	0.3363	0.3226	T	0.739	1.064
4	AX-156997980	1022	C	0.2035	0.1419	T	0.03954	1.544
4	AX-157004237	1027	G	0.4041	0.3516	A	0.1711	1.25
4	AX-156988214	1027	C	0.5262	0.4387	G	0.02829	1.421
4	AX-156980453	1042	A	0.3895	0.3323	C	0.1426	1.282
4	AX-156988572	1050	C	0.5174	0.4548	T	0.1175	1.285
4	AX-157008816	1056	A	0.3372	0.3226	T	0.7392	1.068
4	AX-157004950	1062	G	0.4503	0.4323	A	0.693	1.076
4	AX-156986238	1063	T	0.1715	0.2032	A	0.3158	0.8116
4	AX-156983761	1092	T	0.3924	0.429	C	0.3812	0.8596
4	AX-157006835	1092	T	0.1657	0.2613	C	0.002947	0.5615
4	AX-156994429	1132	C	0.4419	0.3839	A	0.1525	1.271
4	AX-157003802	1133	C	0.4419	0.471	T	0.4796	0.8893
4	AX-157009673	1133	G	0.311	0.2968	A	0.7337	1.07
4	AX-156989264	1140	T	0.0436	0.09032	C	0.01782	0.4592
4	AX-157009123	1145	C	0.1192	0.1355	G	0.5578	0.8634
4	AX-157009322	1149	A	0.269	0.2662	G	1	1.014
4	AX-157001613	1167	C	0.4529	0.3903	T	0.1124	1.293
4	AX-156987160	1177	G	0.3256	0.2871	T	0.3089	1.199
4	AX-156999808	1192	T	0.2122	0.2516	G	0.2648	0.8012
4	AX-156986233	1193	G	0.3983	0.3839	A	0.7484	1.062
4	AX-157003632	1203	A	0.1744	0.1903	C	0.6131	0.8988
4	AX-157004618	1211	G	0.2326	0.2613	C	0.4141	0.8567
4	AX-157006696	1218	A	0.3372	0.371	C	0.3691	0.8627
4	AX-157006317	1225	T	0.3372	0.371	G	0.3691	0.8627
4	AX-156990819	1244	C	0.1831	0.171	A	0.7586	1.087
4	AX-157006050	1267	T	0.2602	0.2484	A	0.7865	1.065
4	AX-156994368	1271	A	0.2047	0.1323	C	0.01625	1.688
4	AX-156979118	1278	T	0.2209	0.2032	G	0.6325	1.112
4	AX-157001006	1310	G	0.3169	0.2871	T	0.4433	1.152
4	AX-156982942	1310	C	0.5088	0.4605	T	0.2372	1.213
4	AX-157009514	1323	T	0.3081	0.3226	C	0.7361	0.9353
4	AX-156995301	1324	G	0.1366	0.1129	A	0.4082	1.243
4	AX-157008022	1350	T	0.2035	0.1419	G	0.03954	1.544
4	AX-156995450	1353	T	0.3808	0.3935	C	0.7483	0.9477
4	AX-157002661	1364	C	0.3924	0.429	A	0.3812	0.8596
4	AX-157008047	1367	A	0.2035	0.1419	G	0.03954	1.544
4	AX-156984841	1390	C	0.3924	0.429	T	0.3812	0.8596
4	AX-156990565	1392	T	0.2849	0.3839	G	0.007834	0.6394
4	AX-157008238	1421	T	0.436	0.5129	G	0.05044	0.7343
4	AX-156979208	1424	A	0.1813	0.1581	G	0.4659	1.179
4	AX-157006256	1434	T	0.2297	0.2161	G	0.7074	1.081
4	AX-156981344	1440	T	0.3721	0.3312	C	0.2867	1.197
4	AX-156983413	1476	A	0.3353	0.3333	C	1	1.009
4	AX-157006413	1507	A	0.2035	0.1419	T	0.03954	1.544
4	AX-156998839	1521	C	0.1667	0.2742	T	0.00119	0.5294
4	AX-157004475	1527	A	0.2326	0.2532	G	0.583	0.8936
4	AX-156991626	1577	G	0.506	0.4354	A	0.0788	1.328
4	AX-157007732	1655	C	0.2529	0.2355	G	0.649	1.099
4	AX-157007826	1667	T	0.2384	0.2581	C	0.5868	0.8998
4	AX-156988847	1707	C	0.4327	0.4355	G	1	0.9889
4	AX-156982425	1722	C	0.4474	0.4536	G	0.8743	0.975
4	AX-156987452	1733	T	0.4331	0.4355	G	1	0.9905
4	AX-156982943	1737	T	0.2209	0.1839	G	0.2449	1.259
4	AX-156990761	1743	T	0.314	0.3452	C	0.4056	0.8682
4	AX-156991088	1748	C	0.4331	0.4355	T	1	0.9905
4	AX-156982119	1762	G	0.4331	0.4355	A	1	0.9905
4	AX-156997629	1797	A	0.1308	0.1161	G	0.6348	1.145
4	AX-156991522	1890	G	0.4477	0.5226	A	0.06021	0.7405
4	AX-156980302	2004	G	0.2936	0.3	T	0.8643	0.9698
4	AX-157006343	2076	G	0.1541	0.09677	A	0.03385	1.7
4	AX-156982610	2175	G	0.407	0.4935	A	0.02768	0.7042
4	AX-156980960	2228	C	0.1541	0.1097	G	0.1067	1.478
4	AX-156987056	2236	C	0.5	0.4486	T	0.2018	1.229
4	AX-156997365	2263	G	0.05233	0.07097	A	0.332	0.7228
4	AX-157004926	2314	G	0.3634	0.3452	A	0.6824	1.083
4	AX-156992913	2408	T	0.1017	0.1194	C	0.532	0.8357
4	AX-156992374	2458	G	0.2012	0.1948	A	0.8441	1.041
4	AX-156993385	2495	T	0.282	0.3387	C	0.1274	0.7667
4	AX-156990471	2545	C	0.2762	0.2403	A	0.3251	1.206
4	AX-156979904	2573	C	0.3198	0.3935	T	0.05007	0.7244
4	AX-156984064	2581	A	0.09302	0.08387	C	0.7832	1.12
4	AX-157009531	2727	C	0.2122	0.2338	T	0.5109	0.8829
4	AX-157006322	2791	A	0.1192	0.1129	G	0.8085	1.063
4	AX-157002317	2804	C	0.07558	0.1226	T	0.04829	0.5852
5	AX-156999610	103	A	0.494	0.46	C	0.4266	1.146
5	AX-156987165	129	T	0.08721	0.0871	G	1	1.001
5	AX-157008165	136	A	0.2982	0.3117	C	0.7332	0.9385
5	AX-157006188	141	A	0.3169	0.2645	G	0.1444	1.29
5	AX-156989039	149	C	0.1744	0.1387	T	0.2373	1.312
5	AX-157007292	151	A	0.4041	0.3968	C	0.8732	1.031
5	AX-156979913	152	A	0.2674	0.3032	G	0.3399	0.8389
5	AX-157008991	153	G	0.06977	0.05161	T	0.4143	1.378
5	AX-156980989	159	A	0.2762	0.2194	C	0.1034	1.358
5	AX-157000652	166	T	0.06105	0.1839	C	1.572e-06	0.2886
5	AX-157004906	170	A	0.5059	0.4871	C	0.6384	1.078
5	AX-156979656	175	C	0.4431	0.3701	T	0.06476	1.354
5	AX-156998075	180	A	0.2878	0.2161	C	0.03863	1.466
5	AX-157004789	187	C	0.2238	0.1806	T	0.1748	1.308
5	AX-156990317	189	G	0.2441	0.2323	A	0.7823	1.068
5	AX-156982754	192	T	0.3713	0.3871	G	0.6869	0.9353
5	AX-156979733	193	G	0.4651	0.471	A	0.9375	0.9768
5	AX-156998369	195	T	0.2267	0.2288	A	1	0.9886
5	AX-157006800	196	C	0.3372	0.3677	T	0.4605	0.8747
5	AX-156989487	207	C	0.4738	0.471	T	1	1.012
5	AX-157009381	210	A	0.4884	0.4484	G	0.3091	1.174
5	AX-156989080	210	G	0.2398	0.229	A	0.7817	1.062
5	AX-156981470	213	G	0.3692	0.3032	A	0.08227	1.345
5	AX-156983643	216	G	0.4738	0.4419	A	0.4325	1.137
5	AX-157007473	220	A	0.1424	0.1387	G	0.9108	1.031
5	AX-156982051	221	A	0.4181	0.4314	G	0.7506	0.9472
5	AX-157007367	223	G	0.2936	0.2226	A	0.04041	1.452
5	AX-157004601	223	T	0.4331	0.4968	C	0.1163	0.774
5	AX-157007740	224	C	0.186	0.1548	A	0.3005	1.248
5	AX-156999365	226	T	0.311	0.4032	C	0.01429	0.6682
5	AX-156980333	228	C	0.2165	0.219	T	1	0.9855
5	AX-156994374	229	T	0.2994	0.2613	C	0.2966	1.208
5	AX-156979768	231	G	0.4738	0.4419	A	0.4325	1.137
5	AX-156998699	234	G	0.2762	0.2484	A	0.4252	1.154
5	AX-156980276	242	G	0.2529	0.271	T	0.656	0.9108
5	AX-156984461	243	G	0.4506	0.4323	A	0.6934	1.077
5	AX-156986513	244	T	0.2953	0.3105	C	0.7319	0.9308
5	AX-156980601	246	G	0.4738	0.4194	A	0.1807	1.247
5	AX-156990240	254	G	0.2849	0.2935	A	0.8629	0.9587
5	AX-156988555	254	C	0.5203	0.471	A	0.2113	1.219
5	AX-156979748	254	C	0.1831	0.1935	A	0.7642	0.9342
5	AX-156985729	255	C	0.5176	0.471	A	0.2398	1.205
5	AX-156990814	259	T	0.4826	0.5065	C	0.5836	0.9088
5	AX-156998196	259	C	0.4564	0.4645	T	0.8752	0.9678
5	AX-156998632	262	T	0.4041	0.3645	C	0.3343	1.182
5	AX-157004972	263	C	0.09064	0.08442	T	0.8897	1.081
5	AX-156987816	263	T	0.3441	0.3742	G	0.4613	0.8775
5	AX-157002991	271	C	0.3169	0.3161	T	1	1.003
5	AX-156991578	272	T	0.2209	0.2581	C	0.2718	0.8153
5	AX-156984826	272	C	0.3692	0.3581	G	0.8072	1.049
5	AX-156986355	273	G	0.4593	0.4742	A	0.7536	0.9419
5	AX-156987474	277	C	0.2384	0.229	T	0.7823	1.054
5	AX-157005949	280	C	0.3081	0.2968	T	0.7983	1.055
5	AX-157005472	287	A	0.125	0.1548	G	0.3087	0.7798
5	AX-156991457	290	T	0.4767	0.4742	C	1	1.01
5	AX-156997233	291	A	0.4593	0.3935	T	0.09679	1.309
5	AX-156990055	292	A	0.3692	0.2871	G	0.03032	1.453
5	AX-157005398	294	G	0.3692	0.4161	C	0.2295	0.8212
5	AX-157006557	297	T	0.05233	0.07097	C	0.332	0.7228
5	AX-156993970	301	G	0.4506	0.4548	A	0.9374	0.983
5	AX-156994967	304	C	0.4186	0.4226	T	0.9369	0.9838
5	AX-156998582	308	T	0.2176	0.3377	C	0.0007893	0.5457
5	AX-156989504	310	T	0.3216	0.3279	A	0.8672	0.9717
5	AX-156993029	312	A	0.2587	0.2226	C	0.3144	1.219
5	AX-156994335	313	A	0.4709	0.5065	G	0.3891	0.8674
5	AX-156989004	316	A	0.2064	0.2871	T	0.01795	0.6458
5	AX-156981014	316	C	0.439	0.5065	A	0.09884	0.7623
5	AX-156992722	319	T	0.1842	0.2097	C	0.4309	0.8511
5	AX-157004168	327	A	0.1802	0.2124	G	0.3224	0.8152
5	AX-156992641	327	A	0.4448	0.4129	G	0.4295	1.139
5	AX-156988334	330	C	0.06105	0.1806	T	2.581e-06	0.2949
5	AX-156983323	334	A	0.0814	0.0974	C	0.4935	0.8211
5	AX-156996487	335	T	0.314	0.2839	C	0.4419	1.154
5	AX-156991210	338	G	0.2384	0.229	A	0.7823	1.054
5	AX-156986989	338	G	0.2398	0.229	A	0.7817	1.062
5	AX-156992243	339	C	0.2398	0.229	T	0.7817	1.062
5	AX-156994066	348	C	0.2267	0.2323	T	0.9258	0.9693
5	AX-156998925	348	A	0.4506	0.4871	G	0.388	0.8636
5	AX-157000465	351	G	0.3401	0.3452	A	0.9343	0.9779
5	AX-156981258	353	C	0.4795	0.5032	G	0.5831	0.9095
5	AX-157005517	358	G	0.2209	0.1903	A	0.384	1.206
5	AX-157004061	359	T	0.2849	0.2419	C	0.2484	1.248
5	AX-157008876	363	C	0.1512	0.1194	T	0.2547	1.314
5	AX-156988956	363	T	0.314	0.2839	A	0.4419	1.154
5	AX-156988979	364	A	0.3333	0.4226	C	0.01918	0.6832
5	AX-157007458	366	T	0.1047	0.1097	A	0.8994	0.9488
5	AX-157009741	367	T	0.1608	0.1419	G	0.5142	1.159
5	AX-157001671	368	A	0.282	0.3032	G	0.6054	0.9024
5	AX-156995106	371	C	0.1047	0.1419	A	0.1532	0.7066
5	AX-156987929	372	G	0.4797	0.4545	A	0.5304	1.106
5	AX-157004650	373	C	0.1491	0.1194	T	0.3021	1.293
5	AX-157001970	375	A	0.2229	0.24	C	0.6372	0.9083
5	AX-157005997	376	A	0.25	0.2871	G	0.29	0.8277
5	AX-156985284	380	T	0.4797	0.4194	C	0.135	1.276
5	AX-157004707	388	T	0.08772	0.08117	C	0.7798	1.088
5	AX-156979306	388	C	0.1686	0.2105	T	0.1895	0.7607
5	AX-156986281	389	A	0.3918	0.4613	T	0.08104	0.7524
5	AX-157009559	391	C	0.2994	0.371	T	0.05633	0.7247
5	AX-156988480	392	A	0.3459	0.3645	C	0.6244	0.922
5	AX-157004692	396	A	0.5262	0.4677	T	0.1378	1.264
5	AX-157006406	403	T	0.3517	0.371	G	0.6253	0.9201
5	AX-156981225	406	C	0.4826	0.5065	T	0.5836	0.9088
5	AX-157007704	406	G	0.3576	0.2903	A	0.0792	1.36
5	AX-157004359	411	G	0.1105	0.1484	A	0.161	0.7127
5	AX-157005496	416	A	0.375	0.3323	C	0.2874	1.206
5	AX-156988473	418	G	0.5058	0.4935	C	0.8143	1.05
5	AX-156986033	420	T	0.4506	0.3419	C	0.005131	1.578
5	AX-157002326	420	T	0.4884	0.4355	C	0.1826	1.237
5	AX-156992987	420	A	0.2267	0.237	T	0.7807	0.944
5	AX-156986582	420	A	0.3227	0.3742	G	0.1882	0.7967
5	AX-157004200	429	A	0.1628	0.1419	G	0.5142	1.176
5	AX-156983039	432	C	0.3421	0.2742	T	0.06276	1.376
5	AX-156984477	440	T	0.2645	0.2903	C	0.4844	0.8792
5	AX-156994126	441	C	0.05814	0.1753	G	3.109e-06	0.2904
5	AX-156995456	445	G	0.2849	0.3065	A	0.5492	0.9016
5	AX-157004586	453	C	0.3227	0.329	T	0.8677	0.9715
5	AX-157009793	456	C	0.3779	0.4387	T	0.1299	0.7772
5	AX-157007864	460	T	0.375	0.3323	G	0.2874	1.206
5	AX-157005028	465	A	0.1047	0.1097	G	0.8994	0.9488
5	AX-156987554	469	G	0.4012	0.4	T	1	1.005
5	AX-156984836	470	C	0.3779	0.4484	T	0.07992	0.7473
5	AX-157008539	487	G	0.407	0.4903	A	0.03374	0.7134
5	AX-156996304	498	G	0.1919	0.2258	A	0.2904	0.814
5	AX-156989756	501	G	0.314	0.2839	A	0.4419	1.154
5	AX-156979052	503	C	0.314	0.2839	A	0.4419	1.154
5	AX-157004170	509	G	0.4767	0.4318	A	0.2704	1.199
5	AX-157007602	511	G	0.4855	0.4545	T	0.4333	1.132
5	AX-156991352	512	C	0.3895	0.276	T	0.002752	1.674
5	AX-157004683	513	G	0.4012	0.471	A	0.08219	0.7525
5	AX-156984955	517	A	0.4244	0.3742	G	0.2016	1.233
5	AX-157008917	517	G	0.4123	0.4161	C	0.9367	0.9843
5	AX-156983360	520	G	0.1105	0.1484	A	0.161	0.7127
5	AX-156992233	522	G	0.4244	0.3742	A	0.2016	1.233
5	AX-157006612	523	A	0.06977	0.05161	G	0.4143	1.378
5	AX-156990186	525	A	0.314	0.2839	T	0.4419	1.154
5	AX-156985811	527	T	0.4854	0.4194	A	0.09837	1.306
5	AX-157006599	533	A	0.4083	0.4112	T	1	0.9881
5	AX-156979598	542	A	0.1831	0.1258	G	0.0518	1.558
5	AX-156995607	546	C	0.4438	0.4481	T	0.9369	0.9829
5	AX-156996964	559	G	0.2895	0.2712	A	0.6617	1.095
5	AX-156996993	561	A	0.4506	0.4677	G	0.6946	0.9332
5	AX-156991905	563	G	0.5203	0.471	C	0.2113	1.219
5	AX-156984153	567	T	0.3343	0.3516	C	0.6801	0.926
5	AX-156996907	569	T	0.2907	0.3677	C	0.03734	0.7046
5	AX-156989406	576	T	0.05814	0.1806	G	1.177e-06	0.28
5	AX-156991474	582	C	0.4506	0.4839	T	0.4326	0.8748
5	AX-156979729	582	C	0.2442	0.2418	G	1	1.013
5	AX-157005244	583	T	0.1163	0.1419	A	0.3504	0.7955
5	AX-157004818	591	G	0.282	0.3	A	0.6664	0.9163
5	AX-156987350	592	C	0.4186	0.4452	T	0.5272	0.8974
5	AX-156991067	594	A	0.4535	0.4613	G	0.8752	0.9691
5	AX-156997339	595	T	0.3647	0.3258	C	0.3222	1.188
5	AX-156982897	599	G	0.4041	0.4645	A	0.1332	0.7816
5	AX-157006818	602	C	0.06977	0.07419	T	0.88	0.9359
5	AX-156984918	604	A	0.3808	0.3581	G	0.5707	1.103
5	AX-156984663	605	A	0.2849	0.3032	T	0.6073	0.9154
5	AX-156984833	605	T	0.2878	0.2645	C	0.5405	1.124
5	AX-156983824	611	G	0.436	0.429	C	0.8746	1.029
5	AX-156986829	620	G	0.5211	0.4704	A	0.2052	1.225
5	AX-156996150	621	T	0.3547	0.3806	C	0.5161	0.8942
5	AX-156999785	622	T	0.4913	0.4548	G	0.3884	1.157
5	AX-156984034	623	C	0.3779	0.4065	G	0.471	0.8871
5	AX-156979953	632	G	0.1754	0.1837	T	0.8359	0.9456
5	AX-157007977	632	G	0.4826	0.4742	A	0.8755	1.034
5	AX-156983113	637	A	0.2762	0.1903	G	0.009925	1.623
5	AX-157000218	638	C	0.2907	0.371	T	0.0305	0.6949
5	AX-157006488	640	C	0.4041	0.4806	T	0.05827	0.7327
5	AX-157001966	641	C	0.4535	0.461	T	0.875	0.97
5	AX-156990296	646	G	0.3596	0.4129	T	0.1713	0.7986
5	AX-156999362	650	A	0.4244	0.429	G	0.937	0.9813
5	AX-156997672	650	A	0.282	0.3032	G	0.6054	0.9024
5	AX-157005444	655	C	0.152	0.1144	T	0.1679	1.388
5	AX-157005266	671	T	0.4795	0.5162	C	0.3876	0.8634
5	AX-156988073	674	G	0.2588	0.3548	T	0.008273	0.6349
5	AX-157009141	681	C	0.4041	0.4806	G	0.05827	0.7327
5	AX-157007707	686	C	0.05814	0.08387	T	0.2221	0.6743
5	AX-157005836	690	A	0.09593	0.06774	T	0.2032	1.46
5	AX-156999960	692	A	0.4349	0.4484	G	0.7518	0.9468
5	AX-157006681	693	A	0.09302	0.1	G	0.7917	0.9231
5	AX-156997455	695	T	0.2471	0.271	C	0.5314	0.883
5	AX-156986037	695	G	0.1744	0.2143	A	0.2332	0.7746
5	AX-156980900	700	T	0.2762	0.2194	G	0.1034	1.358
5	AX-156993380	723	G	0.2209	0.229	T	0.8513	0.9546
5	AX-156982482	724	T	0.3692	0.3871	C	0.6864	0.9267
5	AX-156992577	727	A	0.1959	0.2072	G	0.7683	0.932
5	AX-156992739	731	A	0.4884	0.4452	T	0.2731	1.19
5	AX-156989980	742	A	0.1559	0.2	G	0.1475	0.7387
5	AX-157006838	745	T	0.07849	0.1258	C	0.05118	0.5918
5	AX-157003451	746	T	0.2088	0.2208	A	0.7739	0.9316
5	AX-156999659	760	G	0.1919	0.1258	A	0.02493	1.65
5	AX-157008053	761	T	0.3808	0.4613	C	0.03934	0.7182
5	AX-156985295	772	C	0.407	0.3484	T	0.1261	1.284
5	AX-157004577	783	C	0.1047	0.1097	T	0.8994	0.9488
5	AX-157008216	787	T	0.1773	0.2273	C	0.1181	0.7329
5	AX-156994805	793	A	0.1686	0.2	C	0.3131	0.8112
5	AX-157005262	798	C	0.1308	0.129	T	1	1.016
5	AX-156980802	802	A	0.1919	0.2258	G	0.2904	0.814
5	AX-157004460	808	C	0.3779	0.3903	T	0.7481	0.9489
5	AX-157007947	811	A	0.2616	0.2581	G	0.9291	1.019
5	AX-156991005	814	T	0.2064	0.171	G	0.2723	1.261
5	AX-157008511	830	G	0.2471	0.2387	A	0.8552	1.047
5	AX-156992211	831	C	0.5203	0.4708	T	0.2105	1.22
5	AX-157006397	833	T	0.157	0.1742	C	0.5984	0.8828
5	AX-156983792	835	T	0.5029	0.4613	A	0.3086	1.181
5	AX-157009108	848	A	0.1105	0.1484	G	0.161	0.7127
5	AX-157004105	855	A	0.4186	0.4419	G	0.58	0.9092
5	AX-157008189	858	G	0.282	0.3	A	0.6664	0.9163
5	AX-157008127	861	C	0.1831	0.1419	T	0.1694	1.355
5	AX-156996213	867	G	0.1221	0.1613	A	0.1764	0.7232
5	AX-156980589	875	C	0.2297	0.1548	T	0.01747	1.627
5	AX-156990848	877	G	0.4622	0.4323	C	0.4786	1.129
5	AX-157009719	878	A	0.383	0.4065	G	0.5746	0.9066
5	AX-156999186	886	C	0.4884	0.5	A	0.8143	0.9545
5	AX-156981499	891	C	0.2471	0.2581	T	0.787	0.9435
5	AX-157000580	892	T	0.08721	0.1774	C	0.0006918	0.443
5	AX-157005139	906	T	0.157	0.1742	C	0.5984	0.8828
5	AX-157005992	911	C	0.3547	0.4226	T	0.07752	0.7509
5	AX-156995920	925	A	0.4128	0.4097	G	0.9368	1.013
5	AX-156980125	937	A	0.4506	0.4871	G	0.388	0.8636
5	AX-157004938	944	T	0.1424	0.1194	C	0.4182	1.226
5	AX-157009425	949	T	0.1977	0.2226	C	0.443	0.8605
5	AX-157004436	954	T	0.2384	0.1968	G	0.2185	1.278
5	AX-157007845	961	T	0.06105	0.07742	A	0.4417	0.7748
5	AX-157007683	965	A	0.4649	0.4452	G	0.637	1.083
5	AX-156982922	970	G	0.4942	0.4452	A	0.2393	1.218
5	AX-157007491	986	T	0.1715	0.1452	C	0.3923	1.219
5	AX-157005551	996	G	0.3372	0.3903	A	0.1667	0.7947
5	AX-157009510	998	C	0.09302	0.07742	T	0.4882	1.222
5	AX-157004428	1001	T	0.3779	0.4613	A	0.03231	0.7094
5	AX-157004345	1004	G	0.3023	0.2613	A	0.2591	1.225
5	AX-157005996	1016	A	0.4855	0.4387	G	0.2397	1.207
5	AX-157007730	1022	G	0.1773	0.1677	A	0.7572	1.069
5	AX-157004619	1022	G	0.2209	0.2387	A	0.6416	0.9044
5	AX-156991827	1040	A	0.3889	0.2774	G	0.002808	1.658
5	AX-157006606	1043	C	0.3081	0.3226	T	0.7361	0.9353
5	AX-156991269	1044	T	0.436	0.3677	C	0.07954	1.329
5	AX-156998289	1044	C	0.186	0.1226	T	0.03061	1.636
5	AX-157007427	1046	A	0.345	0.4161	T	0.06358	0.7391
5	AX-156996242	1047	A	0.3036	0.2697	G	0.382	1.18
5	AX-156984613	1055	C	0.468	0.471	T	1	0.9882
5	AX-157008685	1058	T	0.07558	0.1097	A	0.1378	0.6637
5	AX-157004198	1064	G	0.4215	0.4903	A	0.08382	0.7574
5	AX-156993927	1064	C	0.2355	0.2516	A	0.6489	0.9161
5	AX-157004324	1070	A	0.2936	0.2645	G	0.433	1.156
5	AX-157008634	1088	T	0.3808	0.4613	G	0.03934	0.7182
5	AX-156985231	1098	C	0.05814	0.06129	G	0.8704	0.9454
5	AX-157000467	1113	C	0.2355	0.229	T	0.8535	1.037
5	AX-157004384	1115	T	0.2238	0.2774	C	0.1241	0.7512
5	AX-157005344	1117	A	0.1192	0.1419	G	0.4161	0.818
5	AX-156980525	1120	A	0.2936	0.2825	G	0.7952	1.056
5	AX-157000708	1125	T	0.186	0.2097	C	0.4912	0.8615
5	AX-156991721	1156	C	0.4419	0.4613	T	0.6373	0.9245
5	AX-157006870	1163	C	0.218	0.2742	T	0.1016	0.738
5	AX-157005361	1166	G	0.1686	0.1581	A	0.7514	1.08
5	AX-156987001	1179	A	0.2209	0.2581	G	0.2718	0.8153
5	AX-156987102	1198	T	0.4441	0.4258	A	0.6922	1.077
5	AX-156983277	1215	C	0.1773	0.1968	A	0.5474	0.8799
5	AX-157004786	1226	G	0.1395	0.1548	T	0.5825	0.8851
5	AX-156995855	1269	A	0.4649	0.4253	T	0.3431	1.174
5	AX-156990551	1274	C	0.4099	0.4645	T	0.1795	0.8007
5	AX-157009735	1295	C	0.282	0.2581	T	0.5374	1.129
5	AX-157006362	1307	G	0.2965	0.2774	A	0.6046	1.098
5	AX-157001909	1334	T	0.2965	0.2774	C	0.6046	1.098
5	AX-157008774	1345	G	0.09012	0.08387	A	0.8897	1.082
5	AX-157008718	1359	G	0.2791	0.2549	A	0.5346	1.132
5	AX-157004910	1372	T	0.1831	0.1161	C	0.02144	1.706
5	AX-157005086	1396	A	0.2791	0.3097	G	0.4391	0.8629
5	AX-157004332	1402	C	0.3663	0.2871	T	0.03707	1.435
5	AX-156983619	1426	A	0.09012	0.08387	T	0.8897	1.082
5	AX-157007935	1435	A	0.1279	0.1871	C	0.04053	0.6372
5	AX-157009183	1439	T	0.3343	0.3409	G	0.8686	0.9709
5	AX-157007946	1449	A	0.282	0.3	C	0.6664	0.9163
5	AX-156986514	1453	G	0.125	0.1258	C	1	0.9927
5	AX-156989432	1515	T	0.1324	0.1387	G	0.8195	0.9472
5	AX-156979908	1623	G	0.2907	0.3065	A	0.6695	0.9275
5	AX-156982238	1640	A	0.4244	0.3742	G	0.2016	1.233
5	AX-156982268	1645	G	0.1686	0.1581	A	0.7514	1.08
5	AX-156979977	1645	G	0.1686	0.1581	A	0.7514	1.08
5	AX-156979591	1675	C	0.3517	0.3806	T	0.4648	0.8829
5	AX-156995731	1701	C	0.4506	0.4742	T	0.5826	0.9094
5	AX-157009072	1742	A	0.2006	0.1774	G	0.485	1.163
5	AX-157008325	1807	C	0.3343	0.3806	A	0.2212	0.8171
5	AX-156988016	1813	A	0.1773	0.1387	T	0.1991	1.338
5	AX-156986853	1823	C	0.4244	0.3766	T	0.2304	1.22
5	AX-157009110	1824	G	0.3634	0.4613	A	0.01351	0.6666
5	AX-157008602	1845	T	0.5029	0.4903	G	0.7547	1.052
5	AX-157006108	1904	C	0.3343	0.3387	T	0.934	0.9805
5	AX-156996289	1909	G	0.3059	0.2871	A	0.6073	1.094
5	AX-156993032	1961	C	0.4302	0.3636	G	0.09257	1.321
5	AX-156986958	1962	G	0.1802	0.1634	T	0.6037	1.126
5	AX-157008759	1964	G	0.3052	0.3258	A	0.6132	0.9091
5	AX-157007297	1967	C	0.3052	0.3258	T	0.6132	0.9091
5	AX-157006517	2175	T	0.282	0.3065	C	0.5473	0.8888
5	AX-157009018	2195	T	0.1395	0.1194	C	0.4855	1.196
5	AX-157005101	2288	A	0.1541	0.1516	C	1	1.019
5	AX-157008059	2412	G	0.4588	0.4548	A	0.9373	1.016
5	AX-156981600	2500	A	0.09281	0.1192	G	0.3023	0.756
5	AX-156998640	3067	T	0.4503	0.4871	C	0.3874	0.8625
5	AX-157008254	3311	C	0.5087	0.471	T	0.348	1.163
6	AX-156983490	105	C	0.0814	0.08387	T	1	0.9679
6	AX-156998921	111	C	0.2807	0.2839	A	0.9308	0.9845
6	AX-156999161	117	T	0.2574	0.2613	C	0.9287	0.9799
6	AX-157004610	131	A	0.2209	0.2161	C	0.9246	1.029
6	AX-157009545	136	G	0.4186	0.4065	A	0.8115	1.051
6	AX-157003520	140	T	0.343	0.329	C	0.7405	1.065
6	AX-156983373	146	T	0.09302	0.1258	C	0.2082	0.7127
6	AX-156989891	149	T	0.2326	0.2452	C	0.7142	0.933
6	AX-156988507	149	G	0.2878	0.3312	C	0.2357	0.8161
6	AX-156980030	150	G	0.4123	0.4871	A	0.0587	0.7387
6	AX-156981606	151	G	0.2238	0.2516	T	0.409	0.8578
6	AX-157008631	152	A	0.4186	0.4065	G	0.8115	1.051
6	AX-157005864	153	C	0.3953	0.4	G	0.9363	0.9808
6	AX-156997849	155	C	0.439	0.4258	A	0.7523	1.055
6	AX-157008937	157	G	0.3372	0.2839	A	0.1512	1.283
6	AX-156987984	167	T	0.4331	0.4194	C	0.7517	1.058
6	AX-156999465	171	A	0.3983	0.4548	G	0.1543	0.7933
6	AX-156991820	177	C	0.282	0.2871	T	0.9309	0.9752
6	AX-157006458	187	G	0.4186	0.4613	T	0.305	0.8408
6	AX-156981425	189	C	0.3285	0.3506	A	0.5628	0.9059
6	AX-157006074	189	G	0.3081	0.3	T	0.8649	1.039
6	AX-156990647	195	A	0.2574	0.2516	T	0.9279	1.031
6	AX-156984192	195	A	0.4128	0.4871	G	0.05917	0.7402
6	AX-156994377	214	T	0.4128	0.4839	G	0.07055	0.7498
6	AX-156980107	216	C	0.436	0.4806	T	0.2714	0.8355
6	AX-157003500	219	A	0.2558	0.1774	G	0.01776	1.594
6	AX-157004735	219	A	0.3947	0.3774	G	0.6874	1.076
6	AX-156995617	221	A	0.2674	0.2613	G	0.9293	1.032
6	AX-156991753	224	A	0.2674	0.2613	T	0.9293	1.032
6	AX-156985474	230	A	0.4059	0.4773	C	0.06904	0.7482
6	AX-156992883	235	C	0.4477	0.4258	G	0.5815	1.093
6	AX-156995738	237	T	0.439	0.3903	A	0.2334	1.222
6	AX-156987312	237	C	0.4738	0.5032	G	0.4811	0.889
6	AX-156993874	238	A	0.3713	0.4677	G	0.01376	0.6722
6	AX-156986997	247	T	0.3198	0.3387	C	0.6178	0.9178
6	AX-156994115	255	A	0.25	0.2548	G	0.9282	0.9747
6	AX-156992487	256	G	0.4128	0.4871	C	0.05917	0.7402
6	AX-156989924	257	A	0.2355	0.2677	C	0.3668	0.8423
6	AX-156984405	260	C	0.09302	0.1258	A	0.2082	0.7127
6	AX-156995470	262	A	0.3692	0.471	G	0.008872	0.6574
6	AX-156996806	264	T	0.503	0.4507	C	0.2038	1.234
6	AX-156983026	271	G	0.2035	0.2129	A	0.7732	0.9445
6	AX-157004160	278	T	0.3285	0.4097	C	0.03473	0.7049
6	AX-156986008	287	G	0.3517	0.4032	A	0.1959	0.803
6	AX-157006325	289	C	0.2865	0.2677	T	0.6005	1.098
6	AX-157008398	300	A	0.4186	0.4065	G	0.8115	1.051
6	AX-156988008	301	A	0.4152	0.4871	T	0.07008	0.7476
6	AX-157006068	314	C	0.4186	0.4613	G	0.305	0.8408
6	AX-156990291	314	G	0.4506	0.5194	T	0.08497	0.759
6	AX-157009016	316	C	0.2907	0.2662	T	0.5406	1.13
6	AX-156989478	316	T	0.3547	0.229	C	0.0004361	1.85
6	AX-156999566	319	T	0.4186	0.4419	A	0.58	0.9092
6	AX-156999262	321	G	0.2413	0.3258	A	0.01867	0.6581
6	AX-156989589	323	A	0.4448	0.4419	C	1	1.012
6	AX-157004760	324	C	0.3924	0.4032	A	0.8105	0.956
6	AX-156991784	329	A	0.2939	0.3079	G	0.7287	0.9356
6	AX-156986603	332	G	0.343	0.3452	A	1	0.9906
6	AX-156991926	334	T	0.0843	0.1032	C	0.422	0.7998
6	AX-157009541	337	G	0.4506	0.4484	C	1	1.009
6	AX-156982428	347	A	0.4419	0.3806	T	0.1307	1.288
6	AX-156983586	350	C	0.4099	0.4065	T	0.9367	1.014
6	AX-156991324	355	T	0.2471	0.2129	C	0.3083	1.213
6	AX-156979027	357	A	0.3187	0.3484	G	0.4541	0.875
6	AX-156979997	357	A	0.3983	0.4355	G	0.3415	0.8579
6	AX-156980512	362	C	0.282	0.2419	T	0.2493	1.23
6	AX-156980294	364	T	0.3343	0.3355	A	1	0.9947
6	AX-156980869	365	G	0.2176	0.2452	A	0.456	0.8565
6	AX-156979884	368	T	0.282	0.2419	C	0.2493	1.23
6	AX-156998950	371	C	0.3953	0.3613	A	0.376	1.156
6	AX-157004680	373	C	0.4012	0.4129	A	0.811	0.9525
6	AX-157007317	376	A	0.4186	0.4613	G	0.305	0.8408
6	AX-156985436	380	C	0.439	0.4968	T	0.1577	0.7925
6	AX-157005479	383	C	0.2703	0.2581	T	0.79	1.065
6	AX-156980119	384	C	0.4506	0.4871	T	0.388	0.8636
6	AX-157009811	385	C	0.4477	0.4258	A	0.5815	1.093
6	AX-156988686	386	T	0.2384	0.2677	G	0.4175	0.856
6	AX-156980288	388	T	0.3099	0.3258	C	0.6744	0.9294
6	AX-157007123	388	T	0.4506	0.5	G	0.2106	0.8201
6	AX-156989147	391	A	0.3692	0.4708	G	0.008818	0.6579
6	AX-157007085	392	C	0.2878	0.2903	T	1	0.9878
6	AX-157008092	392	C	0.4215	0.4258	T	0.9369	0.9826
6	AX-156981099	401	C	0.4083	0.4903	T	0.03983	0.7172
6	AX-156997598	406	C	0.2035	0.2597	G	0.09397	0.7281
6	AX-157005041	414	G	0.3421	0.3452	A	0.9344	0.9865
6	AX-156979827	418	A	0.343	0.3258	G	0.6785	1.08
6	AX-156986338	421	T	0.1192	0.1065	C	0.6233	1.136
6	AX-156998902	422	G	0.3304	0.3268	A	0.9334	1.017
6	AX-156979358	425	G	0.3052	0.2581	C	0.1928	1.263
6	AX-156989867	426	G	0.4942	0.429	A	0.09966	1.3
6	AX-156988780	427	T	0.3866	0.4581	C	0.06843	0.7457
6	AX-157006004	431	T	0.4244	0.3581	C	0.09231	1.322
6	AX-156979840	431	T	0.3227	0.3323	C	0.8028	0.9574
6	AX-157004380	437	C	0.1676	0.2	G	0.3066	0.8057
6	AX-156979442	438	A	0.282	0.2419	G	0.2493	1.23
6	AX-157000911	440	T	0.3983	0.4548	C	0.1543	0.7933
6	AX-157009779	441	T	0.4273	0.3806	A	0.2324	1.214
6	AX-156989397	444	A	0.4649	0.3935	G	0.06904	1.339
6	AX-157006528	447	C	0.407	0.375	T	0.4209	1.144
6	AX-156979687	450	G	0.2807	0.2839	C	0.9308	0.9845
6	AX-156986379	451	A	0.5087	0.3839	G	0.001624	1.662
6	AX-157006024	453	T	0.09942	0.06129	C	0.08546	1.691
6	AX-156992284	460	G	0.3517	0.4032	A	0.1959	0.803
6	AX-157001151	461	T	0.4535	0.3323	C	0.00178	1.668
6	AX-156997619	463	A	0.3667	0.3289	G	0.3565	1.182
6	AX-156988903	463	G	0.4012	0.4935	A	0.0183	0.6874
6	AX-157006858	464	A	0.2355	0.229	G	0.8535	1.037
6	AX-156986346	466	G	0.3509	0.4484	A	0.01294	0.665
6	AX-157006971	475	T	0.4474	0.4253	G	0.5803	1.094
6	AX-157005885	479	A	0.4186	0.4065	G	0.8115	1.051
6	AX-156982424	486	G	0.436	0.4806	A	0.2714	0.8355
6	AX-157008287	487	G	0.5087	0.4773	A	0.4336	1.134
6	AX-157009188	487	G	0.2733	0.2645	C	0.8599	1.045
6	AX-157008184	488	A	0.4157	0.3677	T	0.2293	1.223
6	AX-156992595	489	A	0.3663	0.3344	G	0.412	1.15
6	AX-157006527	493	A	0.436	0.3766	C	0.1299	1.28
6	AX-156991552	495	C	0.4244	0.4097	T	0.7508	1.063
6	AX-156998239	497	C	0.3227	0.3323	T	0.8028	0.9574
6	AX-156997257	498	G	0.4186	0.4065	A	0.8115	1.051
6	AX-156994916	500	C	0.3227	0.3323	A	0.8028	0.9574
6	AX-156983633	500	G	0.4817	0.5197	C	0.3812	0.8588
6	AX-156993558	501	T	0.1337	0.1323	G	1	1.013
6	AX-157006720	501	T	0.3895	0.3742	C	0.7473	1.067
6	AX-156989175	501	T	0.282	0.2871	A	0.9309	0.9752
6	AX-156980794	502	T	0.3983	0.4355	C	0.3415	0.8579
6	AX-157007328	504	G	0.2076	0.2581	A	0.1374	0.7532
6	AX-156996085	505	C	0.2122	0.2	T	0.7717	1.077
6	AX-157008289	508	C	0.3023	0.3258	T	0.5548	0.8967
6	AX-156984797	508	G	0.4128	0.4355	A	0.5795	0.9113
6	AX-157001488	515	C	0.3824	0.4145	T	0.4207	0.8745
6	AX-156981748	515	G	0.3314	0.3355	T	0.9339	0.9818
6	AX-156999239	519	G	0.4912	0.4628	A	0.5244	1.12
6	AX-156985941	526	T	0.3684	0.4226	C	0.1727	0.7971
6	AX-157007646	528	A	0.2936	0.2742	G	0.6032	1.1
6	AX-156987153	528	G	0.3517	0.4032	A	0.1959	0.803
6	AX-156986383	532	C	0.2695	0.2516	T	0.6536	1.097
6	AX-157004082	537	A	0.3895	0.3742	G	0.7473	1.067
6	AX-157000436	542	C	0.3052	0.2645	A	0.2609	1.222
6	AX-156995899	544	G	0.3895	0.371	A	0.6296	1.082
6	AX-156992507	554	G	0.3705	0.404	A	0.4145	0.8683
6	AX-157007659	556	A	0.1541	0.1613	T	0.8302	0.9471
6	AX-156983109	575	C	0.231	0.2353	T	0.926	0.9762
6	AX-157006235	576	A	0.4795	0.4669	G	0.7525	1.052
6	AX-157001366	577	C	0.3225	0.3311	T	0.866	0.9615
6	AX-156981682	590	T	0.3227	0.3323	C	0.8028	0.9574
6	AX-157006146	594	A	0.218	0.2839	C	0.05741	0.7034
6	AX-157006119	598	T	0.436	0.3806	C	0.1529	1.258
6	AX-156989525	599	T	0.1831	0.1516	A	0.2966	1.255
6	AX-156983795	608	G	0.09884	0.1355	C	0.1787	0.6998
6	AX-156983441	611	T	0.1715	0.2129	G	0.1958	0.7653
6	AX-156980397	621	T	0.2297	0.1645	G	0.03962	1.514
6	AX-156984927	622	C	0.2645	0.276	T	0.7911	0.9436
6	AX-157009006	624	T	0.311	0.3161	C	0.9328	0.9767
6	AX-156989767	628	T	0.2267	0.2032	C	0.5054	1.15
6	AX-157003926	628	C	0.3023	0.3323	A	0.4488	0.8709
6	AX-156992891	630	C	0.218	0.2516	T	0.355	0.8293
6	AX-156992600	633	A	0.5087	0.4806	G	0.4819	1.119
6	AX-156998662	635	G	0.4186	0.4065	A	0.8115	1.051
6	AX-157009059	637	C	0.314	0.3032	T	0.7995	1.052
6	AX-157007953	642	A	0.4477	0.4613	G	0.7533	0.9466
6	AX-157009253	654	C	0.5	0.4129	T	0.02788	1.422
6	AX-156984664	655	A	0.07895	0.1387	G	0.01592	0.5322
6	AX-157005276	665	C	0.1541	0.1065	T	0.08221	1.529
6	AX-156984906	666	T	0.4709	0.4226	A	0.2376	1.216
6	AX-157006265	675	C	0.3517	0.3161	T	0.3617	1.174
6	AX-157002416	677	A	0.4186	0.4065	G	0.8115	1.051
6	AX-156986240	680	T	0.3538	0.3452	C	0.8694	1.039
6	AX-156988377	689	T	0.3663	0.3774	C	0.808	0.9534
6	AX-157007330	690	C	0.3052	0.3581	T	0.1577	0.7876
6	AX-156979775	692	T	0.2674	0.2806	G	0.7259	0.9358
6	AX-156983636	692	T	0.2645	0.271	C	0.86	0.9677
6	AX-156982359	695	A	0.5233	0.4383	G	0.03407	1.407
6	AX-156989771	695	A	0.4302	0.4737	G	0.2695	0.839
6	AX-156990732	697	G	0.3227	0.3419	A	0.6185	0.9168
6	AX-157002502	704	T	0.4186	0.4065	C	0.8115	1.051
6	AX-157000167	712	A	0.2703	0.3387	G	0.06113	0.7234
6	AX-156989488	716	A	0.2442	0.3	G	0.1134	0.7538
6	AX-156987626	719	G	0.2616	0.2226	C	0.2735	1.238
6	AX-157002293	729	C	0.3817	0.4139	T	0.4192	0.874
6	AX-157006810	736	A	0.3343	0.3355	G	1	0.9947
6	AX-156986461	740	C	0.3227	0.3323	T	0.8028	0.9574
6	AX-156993376	741	T	0.3971	0.3506	C	0.2553	1.22
6	AX-157008884	753	T	0.4012	0.3839	C	0.6887	1.075
6	AX-156994846	754	T	0.1948	0.1871	A	0.8424	1.051
6	AX-156981967	757	T	0.2645	0.2727	C	0.8596	0.9592
6	AX-156993417	758	A	0.3227	0.3323	T	0.8028	0.9574
6	AX-157001335	762	C	0.4244	0.4097	T	0.7508	1.063
6	AX-157005596	767	C	0.5145	0.4708	T	0.2729	1.191
6	AX-156981044	771	C	0.2209	0.2452	T	0.5165	0.8731
6	AX-156997408	778	T	0.1366	0.1323	C	0.9089	1.038
6	AX-156987195	782	G	0.1977	0.1839	A	0.6909	1.094
6	AX-157009149	788	C	0.1541	0.1065	A	0.08221	1.529
6	AX-156989362	788	T	0.4041	0.3903	C	0.7492	1.059
6	AX-156997618	794	T	0.4041	0.3806	A	0.5749	1.103
6	AX-156981783	808	T	0.4448	0.4419	C	1	1.012
6	AX-156978952	815	C	0.2907	0.2839	T	0.863	1.034
6	AX-156989641	819	T	0.439	0.4065	A	0.4284	1.143
6	AX-156991840	826	T	0.09302	0.1258	C	0.2082	0.7127
6	AX-156984534	829	G	0.3401	0.4194	A	0.04338	0.7137
6	AX-156988721	830	C	0.1948	0.1688	T	0.4175	1.191
6	AX-156984089	839	A	0.4181	0.4839	G	0.09818	0.7665
6	AX-156998568	848	G	0.4186	0.4065	A	0.8115	1.051
6	AX-157004073	851	C	0.4186	0.3677	A	0.2001	1.238
6	AX-157001390	852	T	0.2661	0.3387	C	0.04918	0.7078
6	AX-157000475	867	G	0.3246	0.3323	A	0.8675	0.9657
6	AX-157006827	868	C	0.186	0.1548	T	0.3005	1.248
6	AX-157005237	870	A	0.468	0.3968	G	0.06964	1.338
6	AX-157008009	878	A	0.4186	0.3677	C	0.2001	1.238
6	AX-156983224	881	G	0.3227	0.3323	A	0.8028	0.9574
6	AX-156986344	883	T	0.3721	0.3355	C	0.368	1.174
6	AX-156992522	895	G	0.4157	0.4839	A	0.08371	0.7589
6	AX-156998831	896	G	0.1725	0.224	C	0.114	0.7221
6	AX-156994926	919	C	0.3895	0.371	A	0.6296	1.082
6	AX-156980547	923	C	0.3324	0.3344	T	1	0.9908
6	AX-157000736	926	G	0.282	0.2839	T	1	0.9907
6	AX-157007438	932	G	0.4186	0.3677	A	0.2001	1.238
6	AX-156996121	963	G	0.4419	0.4548	A	0.7533	0.9489
6	AX-156989890	970	T	0.2442	0.3	C	0.1134	0.7538
6	AX-157004829	983	G	0.4913	0.4387	T	0.183	1.236
6	AX-156990569	986	C	0.2878	0.3312	G	0.2357	0.8161
6	AX-156988774	1002	G	0.375	0.4935	C	0.002642	0.6157
6	AX-157003995	1003	A	0.4477	0.4613	G	0.7533	0.9466
6	AX-156979749	1003	C	0.08721	0.1097	A	0.3581	0.7756
6	AX-157007040	1005	T	0.3107	0.329	C	0.6733	0.919
6	AX-156981790	1007	T	0.4651	0.4516	A	0.7536	1.056
6	AX-157008896	1008	C	0.4012	0.371	T	0.4694	1.136
6	AX-156995432	1010	A	0.4535	0.4839	G	0.4801	0.8851
6	AX-156988905	1010	C	0.2674	0.2484	T	0.5925	1.105
6	AX-157009619	1012	T	0.4855	0.5	C	0.7537	0.9435
6	AX-157002822	1017	A	0.4419	0.4548	C	0.7533	0.9489
6	AX-156993320	1031	G	0.3023	0.2774	T	0.4916	1.129
6	AX-157005634	1038	C	0.4041	0.4323	T	0.4758	0.8906
6	AX-156980904	1039	C	0.3227	0.3323	G	0.8028	0.9574
6	AX-156992669	1043	G	0.3227	0.3323	A	0.8028	0.9574
6	AX-157006861	1059	T	0.1548	0.1974	C	0.1759	0.7446
6	AX-156982297	1064	G	0.2733	0.3258	C	0.1466	0.7781
6	AX-156985515	1065	C	0.3256	0.3258	T	1	0.999
6	AX-156987405	1074	T	0.1715	0.211	A	0.2303	0.7739
6	AX-157007684	1088	A	0.2703	0.3161	G	0.2279	0.8015
6	AX-156986549	1094	C	0.5029	0.4675	T	0.3884	1.152
6	AX-156980745	1106	C	0.2326	0.2097	A	0.51	1.142
6	AX-156980743	1113	A	0.4419	0.4548	G	0.7533	0.9489
6	AX-157006795	1119	A	0.4709	0.4194	G	0.2076	1.232
6	AX-156999523	1127	C	0.3227	0.3323	T	0.8028	0.9574
6	AX-156982532	1131	C	0.4444	0.4548	G	0.8133	0.9589
6	AX-156990604	1133	C	0.343	0.3452	T	1	0.9906
6	AX-156983905	1157	C	0.4186	0.4065	T	0.8115	1.051
6	AX-156979214	1160	A	0.3692	0.4226	G	0.1736	0.7997
6	AX-156984703	1172	C	0.05814	0.07742	T	0.3511	0.7356
6	AX-157001732	1194	C	0.4419	0.4548	T	0.7533	0.9489
6	AX-156991019	1207	A	0.4855	0.4416	T	0.2717	1.193
6	AX-156996524	1208	T	0.4064	0.4226	C	0.6912	0.9356
6	AX-157008409	1214	G	0.3576	0.3539	A	0.9349	1.016
6	AX-156995531	1219	T	0.4419	0.4548	C	0.7533	0.9489
6	AX-156992801	1247	C	0.5	0.471	T	0.4812	1.123
6	AX-156987293	1266	T	0.4622	0.4258	C	0.3861	1.159
6	AX-156992968	1267	G	0.4622	0.4258	A	0.3861	1.159
6	AX-156993392	1275	A	0.4215	0.3645	G	0.1494	1.27
6	AX-156987248	1276	G	0.3953	0.3613	T	0.376	1.156
6	AX-156988831	1281	A	0.4419	0.4548	G	0.7533	0.9489
6	AX-157009769	1291	T	0.4535	0.4935	C	0.3092	0.8515
6	AX-157007787	1309	G	0.3895	0.3613	C	0.4679	1.128
6	AX-157004005	1311	G	0.3953	0.4	A	0.9363	0.9808
6	AX-156983672	1339	C	0.3895	0.3613	T	0.4679	1.128
6	AX-157007515	1345	G	0.4535	0.4935	C	0.3092	0.8515
6	AX-157009617	1346	A	0.345	0.2839	G	0.1089	1.329
6	AX-156984951	1349	T	0.06686	0.03226	C	0.0494	2.15
6	AX-156981389	1353	C	0.3895	0.3613	T	0.4679	1.128
6	AX-156980910	1382	A	0.4186	0.4065	G	0.8115	1.051
6	AX-156982968	1408	A	0.25	0.2548	G	0.9282	0.9747
6	AX-156992764	1408	T	0.3343	0.3312	A	1	1.014
6	AX-156996249	1466	C	0.4765	0.5226	T	0.2716	0.8315
6	AX-156980236	1471	G	0.4331	0.4742	A	0.307	0.8473
6	AX-156995155	1472	C	0.4763	0.523	T	0.2684	0.8295
6	AX-156981733	1473	T	0.4331	0.4774	C	0.2713	0.8364
6	AX-157000500	1495	C	0.3285	0.3355	T	0.8682	0.9689
6	AX-156986835	1521	A	0.4331	0.474	C	0.3064	0.8478
6	AX-157007676	1525	G	0.4186	0.3677	A	0.2001	1.238
6	AX-156982638	1555	A	0.4884	0.4	G	0.02736	1.432
6	AX-157008015	1579	G	0.372	0.3344	A	0.3619	1.179
6	AX-156990540	1585	C	0.4649	0.4026	T	0.1138	1.289
6	AX-156987224	1588	T	0.3275	0.3257	C	1	1.008
6	AX-157008976	1647	C	0.3227	0.3613	T	0.3218	0.8422
6	AX-157004849	1672	A	0.3953	0.4	G	0.9363	0.9808
6	AX-156984569	1693	G	0.06105	0.06452	T	0.873	0.9427
6	AX-156994351	1708	G	0.3372	0.3452	A	0.8689	0.9652
6	AX-156979944	1789	G	0.3314	0.3258	A	0.9336	1.026
6	AX-156983103	1811	T	0.4357	0.4742	C	0.345	0.8561
6	AX-156989810	1844	T	0.4331	0.4742	C	0.307	0.8473
6	AX-156991240	1854	A	0.282	0.2871	G	0.9309	0.9752
6	AX-156987756	1859	A	0.4331	0.4742	C	0.307	0.8473
6	AX-157007607	1931	T	0.3081	0.2677	C	0.2627	1.218
6	AX-156980551	1951	C	0.3023	0.3323	T	0.4488	0.8709
6	AX-157009047	1973	T	0.311	0.3161	C	0.9328	0.9767
6	AX-156998971	2090	C	0.4573	0.5227	T	0.1124	0.7694
6	AX-156992500	2192	A	0.3559	0.3452	G	0.8052	1.048
6	AX-157002910	2386	A	0.4408	0.4346	G	0.9366	1.025
6	AX-157005431	2530	A	0.4302	0.4226	G	0.8743	1.032
6	AX-157004883	2540	G	0.3459	0.3452	A	1	1.003
6	AX-156989084	2565	G	0.2762	0.2903	A	0.7282	0.9326
6	AX-156983712	2751	G	0.3343	0.3377	A	0.934	0.9851
6	AX-156990711	2949	T	0.1337	0.1742	C	0.1585	0.7318
6	AX-156987079	4218	A	0.2645	0.2097	G	0.1182	1.356
7	AX-156985039	110	A	0.2733	0.2323	C	0.2429	1.243
7	AX-156990905	111	A	0.07558	0.07419	G	1	1.02
7	AX-156984571	111	A	0.3081	0.3419	G	0.359	0.8571
7	AX-157002946	111	G	0.439	0.4578	A	0.6369	0.9267
7	AX-156997867	113	A	0.0843	0.1065	G	0.3519	0.7728
7	AX-156986208	124	T	0.3343	0.3548	C	0.6211	0.9131
7	AX-156987908	133	T	0.1395	0.1742	C	0.2363	0.7688
7	AX-156993311	140	A	0.4678	0.4221	G	0.2687	1.204
7	AX-156988976	142	C	0.08721	0.07742	T	0.6721	1.139
7	AX-156979677	143	G	0.3372	0.2871	A	0.1775	1.263
7	AX-156990893	148	G	0.2151	0.2419	C	0.4553	0.8588
7	AX-156998134	151	T	0.4535	0.4355	A	0.6937	1.076
7	AX-157000825	160	C	0.439	0.4091	A	0.4753	1.13
7	AX-156988618	170	G	0.2703	0.2516	A	0.5942	1.102
7	AX-156993623	188	G	0.1331	0.1414	A	0.8185	0.9322
7	AX-157008064	192	A	0.2645	0.2695	C	0.9294	0.975
7	AX-157005349	207	T	0.424	0.3987	G	0.5235	1.11
7	AX-156987449	207	T	0.3916	0.4375	C	0.2594	0.8274
7	AX-156997965	208	A	0.407	0.3419	T	0.09017	1.321
7	AX-157003840	209	A	0.05523	0.05484	C	1	1.008
7	AX-156991657	213	C	0.3488	0.329	A	0.6202	1.092
7	AX-156992974	216	G	0.4186	0.329	T	0.01922	1.468
7	AX-157009552	219	G	0.4709	0.5258	A	0.1831	0.8027
7	AX-157007299	225	A	0.3081	0.3419	G	0.359	0.8571
7	AX-157006075	226	T	0.1337	0.129	C	0.908	1.042
7	AX-157007852	253	C	0.4477	0.4708	A	0.5819	0.9111
7	AX-157006115	255	C	0.3866	0.3839	A	1	1.012
7	AX-156985852	256	A	0.3808	0.4194	G	0.3376	0.8516
7	AX-157009240	256	T	0.0814	0.07742	C	0.8857	1.056
7	AX-156999478	262	T	0.2965	0.3399	C	0.2386	0.8187
7	AX-156990481	263	T	0.4006	0.4253	G	0.5245	0.903
7	AX-156981547	268	C	0.1221	0.1396	A	0.5607	0.8571
7	AX-157004280	269	T	0.4738	0.4613	C	0.7542	1.052
7	AX-157009124	270	A	0.3713	0.3474	C	0.5669	1.11
7	AX-156980327	272	G	0.09593	0.05806	A	0.08021	1.721
7	AX-156995500	274	A	0.3023	0.3323	G	0.4488	0.8709
7	AX-156984221	275	C	0.439	0.451	T	0.8125	0.9525
7	AX-156988301	278	T	0.1977	0.2161	C	0.5634	0.8936
7	AX-156996959	293	C	0.4709	0.461	T	0.8139	1.041
7	AX-157006775	296	C	0.2442	0.2065	T	0.2625	1.242
7	AX-156984793	312	G	0.439	0.4484	A	0.8136	0.9625
7	AX-157003783	318	G	0.3256	0.2435	A	0.02405	1.5
7	AX-157003736	331	G	0.4012	0.371	A	0.4694	1.136
7	AX-157009091	334	T	0.3488	0.329	C	0.6202	1.092
7	AX-156981989	335	T	0.4294	0.4675	C	0.3432	0.8571
7	AX-157006965	338	C	0.4593	0.4065	T	0.18	1.24
7	AX-157009460	339	G	0.4738	0.4194	A	0.1807	1.247
7	AX-157007871	339	G	0.4529	0.4355	C	0.6929	1.073
7	AX-156984971	342	G	0.4564	0.5161	A	0.1368	0.7871
7	AX-156999251	343	T	0.2604	0.2987	G	0.2925	0.8264
7	AX-157004746	345	C	0.468	0.4871	T	0.6388	0.9264
7	AX-156994189	347	C	0.2849	0.2581	T	0.4817	1.145
7	AX-156980888	348	G	0.2558	0.3117	C	0.1176	0.7591
7	AX-156987478	349	G	0.3924	0.3613	A	0.4204	1.142
7	AX-157005380	349	G	0.3576	0.4603	T	0.008191	0.6527
7	AX-156983228	350	C	0.4593	0.5032	A	0.2732	0.8386
7	AX-156987896	353	A	0.1628	0.1355	G	0.3803	1.241
7	AX-156993423	354	C	0.4564	0.5161	T	0.1368	0.7871
7	AX-157003939	356	C	0.2326	0.2097	T	0.51	1.142
7	AX-156998002	356	T	0.4673	0.4258	C	0.3038	1.183
7	AX-157006184	357	C	0.2396	0.2452	T	0.9269	0.9704
7	AX-156997718	357	G	0.436	0.4194	A	0.6927	1.071
7	AX-157008040	359	A	0.4128	0.3774	G	0.3788	1.16
7	AX-156988754	360	G	0.4419	0.4323	C	0.8133	1.04
7	AX-157006428	362	C	0.1017	0.1323	G	0.2714	0.7432
7	AX-157006430	362	C	0.4532	0.4323	T	0.6359	1.089
7	AX-157005138	364	A	0.4561	0.4355	T	0.6362	1.087
7	AX-156988071	367	C	0.4535	0.5065	T	0.1834	0.8086
7	AX-157005918	371	A	0.2587	0.271	G	0.7236	0.939
7	AX-157005524	382	G	0.4477	0.3774	A	0.08026	1.337
7	AX-157007379	394	A	0.4535	0.4355	G	0.6937	1.076
7	AX-156988753	397	T	0.4767	0.5097	C	0.4336	0.8765
7	AX-157006443	399	G	0.4128	0.3516	A	0.126	1.296
7	AX-156980150	399	T	0.4588	0.5194	C	0.1357	0.7846
7	AX-157007460	400	C	0.3372	0.3258	G	0.8031	1.053
7	AX-156981511	400	C	0.4215	0.3129	T	0.004527	1.6
7	AX-157004207	402	A	0.4477	0.3742	G	0.06728	1.356
7	AX-156993338	404	G	0.2616	0.3258	C	0.08488	0.7332
7	AX-156987069	405	A	0.2326	0.2613	C	0.4141	0.8567
7	AX-157007101	407	C	0.4535	0.5065	A	0.1834	0.8086
7	AX-157004841	408	G	0.4477	0.3864	A	0.1308	1.287
7	AX-157000923	412	G	0.3576	0.3377	A	0.6217	1.092
7	AX-157006526	413	C	0.3256	0.2419	T	0.01939	1.513
7	AX-156982210	414	T	0.1105	0.1452	C	0.1968	0.7313
7	AX-157008351	415	C	0.436	0.4058	T	0.4748	1.132
7	AX-156979061	419	C	0.1628	0.1	G	0.02091	1.75
7	AX-157007594	422	A	0.4506	0.4452	G	0.9373	1.022
7	AX-157008655	427	T	0.3227	0.3	C	0.5547	1.112
7	AX-157008689	427	T	0.4535	0.4355	C	0.6937	1.076
7	AX-156991641	427	T	0.2326	0.2613	G	0.4141	0.8567
7	AX-157002639	432	C	0.343	0.4323	T	0.01988	0.6858
7	AX-157002751	432	A	0.1686	0.2161	G	0.1355	0.7355
7	AX-157006982	434	T	0.2616	0.2484	C	0.7201	1.072
7	AX-157009376	439	A	0.3227	0.3323	G	0.8028	0.9574
7	AX-157004621	439	C	0.3372	0.2516	T	0.02051	1.513
7	AX-157009219	440	G	0.314	0.3032	A	0.7995	1.052
7	AX-157008488	445	G	0.1948	0.1871	A	0.8424	1.051
7	AX-156986353	449	C	0.4767	0.5097	T	0.4336	0.8765
7	AX-156991870	450	C	0.436	0.4387	T	1	0.9892
7	AX-156985154	450	G	0.468	0.4839	T	0.6957	0.9384
[truncated: 1,157 more rows]

## Sheet: Logistic regression test
Supplemental File 7 Logistic regression test
CHR	SNP	BP	A1	TEST	NMISS	OR	STAT	P
1	AX-156980113	117	C	ADD	327	1.478	2.043	0.0411
1	AX-156980113	117	C	COV1	327	0.2996	-0.5456	0.5853
1	AX-156980113	117	C	COV2	327	0.001737	-2.862	0.004206
1	AX-156980113	117	C	COV3	327	0.01273	-1.946	0.05166
1	AX-156980113	117	C	COV4	327	401.8	2.549	0.01081
1	AX-156980113	117	C	COV5	327	0.2707	-0.5782	0.5631
1	AX-156980113	117	C	COV6	327	2.241	0.378	0.7055
1	AX-156980113	117	C	COV7	327	0.003159	-2.544	0.01097
1	AX-156980113	117	C	COV8	327	2.198	0.363	0.7166
1	AX-156980113	117	C	COV9	327	0.1893	-0.7518	0.4522
1	AX-156980113	117	C	COV10	327	0.5472	-0.2815	0.7784
1	AX-156980113	117	C	COV11	327	0.4866	-0.3379	0.7354
1	AX-156980113	117	C	COV12	327	1.592	0.2177	0.8277
1	AX-156980113	117	C	COV13	327	0.6771	-0.1822	0.8554
1	AX-156980113	117	C	COV14	327	0.2045	-0.7412	0.4585
1	AX-156980113	117	C	COV15	327	0.3932	-0.4351	0.6635
1	AX-156980113	117	C	COV16	327	5.529	0.7901	0.4295
1	AX-156980113	117	C	COV17	327	0.8992	-0.04878	0.9611
1	AX-156980113	117	C	COV18	327	0.003307	-2.601	0.009289
1	AX-156980113	117	C	COV19	327	0.3751	-0.4564	0.6481
1	AX-156980113	117	C	COV20	327	0.08863	-1.096	0.2729
1	AX-156979860	122	C	ADD	326	0.8226	-0.8031	0.4219
1	AX-156979860	122	C	COV1	326	0.0872	-1.119	0.263
1	AX-156979860	122	C	COV2	326	0.002544	-2.739	0.006157
1	AX-156979860	122	C	COV3	326	0.02343	-1.696	0.08995
1	AX-156979860	122	C	COV4	326	412.5	2.594	0.009489
1	AX-156979860	122	C	COV5	326	0.2092	-0.6993	0.4844
1	AX-156979860	122	C	COV6	326	1.957	0.3168	0.7514
1	AX-156979860	122	C	COV7	326	0.002689	-2.653	0.007969
1	AX-156979860	122	C	COV8	326	2.691	0.4566	0.648
1	AX-156979860	122	C	COV9	326	0.2096	-0.711	0.4771
1	AX-156979860	122	C	COV10	326	0.9433	-0.0274	0.9781
1	AX-156979860	122	C	COV11	326	0.4367	-0.3925	0.6947
1	AX-156979860	122	C	COV12	326	1.436	0.1691	0.8657
1	AX-156979860	122	C	COV13	326	0.3014	-0.5665	0.5711
1	AX-156979860	122	C	COV14	326	0.1598	-0.8488	0.396
1	AX-156979860	122	C	COV15	326	0.6256	-0.2197	0.8261
1	AX-156979860	122	C	COV16	326	6.288	0.8521	0.3942
1	AX-156979860	122	C	COV17	326	0.9307	-0.03323	0.9735
1	AX-156979860	122	C	COV18	326	0.003482	-2.595	0.009469
1	AX-156979860	122	C	COV19	326	0.5441	-0.2848	0.7758
1	AX-156979860	122	C	COV20	326	0.1505	-0.8518	0.3943
1	AX-156988035	126	A	ADD	327	1.016	0.07875	0.9372
1	AX-156988035	126	A	COV1	327	0.1088	-1.037	0.3
1	AX-156988035	126	A	COV2	327	0.002253	-2.793	0.005224
1	AX-156988035	126	A	COV3	327	0.02155	-1.733	0.08303
1	AX-156988035	126	A	COV4	327	353.4	2.518	0.01182
1	AX-156988035	126	A	COV5	327	0.2514	-0.6185	0.5362
1	AX-156988035	126	A	COV6	327	1.948	0.3158	0.7522
1	AX-156988035	126	A	COV7	327	0.002493	-2.684	0.007269
1	AX-156988035	126	A	COV8	327	2.071	0.3357	0.7371
1	AX-156988035	126	A	COV9	327	0.2296	-0.6634	0.5071
1	AX-156988035	126	A	COV10	327	0.7942	-0.1087	0.9135
1	AX-156988035	126	A	COV11	327	0.4676	-0.3341	0.7383
1	AX-156988035	126	A	COV12	327	1.592	0.2188	0.8268
1	AX-156988035	126	A	COV13	327	0.3868	-0.4446	0.6566
1	AX-156988035	126	A	COV14	327	0.2145	-0.6921	0.4889
1	AX-156988035	126	A	COV15	327	0.6514	-0.2021	0.8399
1	AX-156988035	126	A	COV16	327	6.867	0.9003	0.368
1	AX-156988035	126	A	COV17	327	0.8905	-0.05388	0.957
1	AX-156988035	126	A	COV18	327	0.00451	-2.468	0.01359
1	AX-156988035	126	A	COV19	327	0.4274	-0.3824	0.7021
1	AX-156988035	126	A	COV20	327	0.1377	-0.9009	0.3677
1	AX-156983802	136	G	ADD	327	1.579	2.007	0.04474
1	AX-156983802	136	G	COV1	327	0.1469	-0.8914	0.3727
1	AX-156983802	136	G	COV2	327	0.002435	-2.747	0.00601
1	AX-156983802	136	G	COV3	327	0.03575	-1.5	0.1335
1	AX-156983802	136	G	COV4	327	298.8	2.442	0.01462
1	AX-156983802	136	G	COV5	327	0.2833	-0.5617	0.5743
1	AX-156983802	136	G	COV6	327	2.85	0.4937	0.6215
1	AX-156983802	136	G	COV7	327	0.002008	-2.765	0.005685
1	AX-156983802	136	G	COV8	327	1.18	0.07629	0.9392
1	AX-156983802	136	G	COV9	327	0.1956	-0.7376	0.4608
1	AX-156983802	136	G	COV10	327	0.3431	-0.493	0.622
1	AX-156983802	136	G	COV11	327	0.3698	-0.4686	0.6394
1	AX-156983802	136	G	COV12	327	1.164	0.07087	0.9435
1	AX-156983802	136	G	COV13	327	0.5421	-0.2883	0.7731
1	AX-156983802	136	G	COV14	327	0.1341	-0.9207	0.3572
1	AX-156983802	136	G	COV15	327	2.082	0.3326	0.7394
1	AX-156983802	136	G	COV16	327	5.025	0.7499	0.4533
1	AX-156983802	136	G	COV17	327	1.093	0.04112	0.9672
1	AX-156983802	136	G	COV18	327	0.002857	-2.654	0.007945
1	AX-156983802	136	G	COV19	327	0.4442	-0.3771	0.7061
1	AX-156983802	136	G	COV20	327	0.06689	-1.214	0.2248
1	AX-156998966	144	G	ADD	327	1.336	1.586	0.1127
1	AX-156998966	144	G	COV1	327	0.1256	-0.9719	0.3311
1	AX-156998966	144	G	COV2	327	0.001931	-2.863	0.004198
1	AX-156998966	144	G	COV3	327	0.01733	-1.831	0.06712
1	AX-156998966	144	G	COV4	327	241	2.358	0.01838
1	AX-156998966	144	G	COV5	327	0.2538	-0.6153	0.5384
1	AX-156998966	144	G	COV6	327	1.766	0.2675	0.7891
1	AX-156998966	144	G	COV7	327	0.001929	-2.763	0.005728
1	AX-156998966	144	G	COV8	327	2.671	0.455	0.6491
1	AX-156998966	144	G	COV9	327	0.2251	-0.6777	0.4979
1	AX-156998966	144	G	COV10	327	0.959	-0.01957	0.9844
1	AX-156998966	144	G	COV11	327	0.6196	-0.2248	0.8221
1	AX-156998966	144	G	COV12	327	1.768	0.2675	0.7891
1	AX-156998966	144	G	COV13	327	0.4524	-0.3742	0.7083
1	AX-156998966	144	G	COV14	327	0.1497	-0.8806	0.3786
1	AX-156998966	144	G	COV15	327	0.4549	-0.3679	0.713
1	AX-156998966	144	G	COV16	327	9.69	1.051	0.2935
1	AX-156998966	144	G	COV17	327	1.194	0.0817	0.9349
1	AX-156998966	144	G	COV18	327	0.005766	-2.37	0.0178
1	AX-156998966	144	G	COV19	327	0.5184	-0.3071	0.7588
1	AX-156998966	144	G	COV20	327	0.1204	-0.9647	0.3347
1	AX-156988331	147	A	ADD	327	0.9611	-0.2368	0.8128
1	AX-156988331	147	A	COV1	327	0.1128	-1.017	0.3094
1	AX-156988331	147	A	COV2	327	0.002375	-2.754	0.005893
1	AX-156988331	147	A	COV3	327	0.02253	-1.715	0.08632
1	AX-156988331	147	A	COV4	327	332.4	2.499	0.01246
1	AX-156988331	147	A	COV5	327	0.2576	-0.6095	0.5422
1	AX-156988331	147	A	COV6	327	1.877	0.2975	0.7661
1	AX-156988331	147	A	COV7	327	0.002586	-2.666	0.007671
1	AX-156988331	147	A	COV8	327	2.245	0.3754	0.7074
1	AX-156988331	147	A	COV9	327	0.224	-0.6841	0.4939
1	AX-156988331	147	A	COV10	327	0.8024	-0.1039	0.9172
1	AX-156988331	147	A	COV11	327	0.445	-0.3842	0.7008
1	AX-156988331	147	A	COV12	327	1.535	0.2011	0.8407
1	AX-156988331	147	A	COV13	327	0.3721	-0.4652	0.6418
1	AX-156988331	147	A	COV14	327	0.199	-0.7538	0.451
1	AX-156988331	147	A	COV15	327	0.7118	-0.1578	0.8746
1	AX-156988331	147	A	COV16	327	7.082	0.9152	0.3601
1	AX-156988331	147	A	COV17	327	0.9237	-0.03685	0.9706
1	AX-156988331	147	A	COV18	327	0.004284	-2.491	0.01273
1	AX-156988331	147	A	COV19	327	0.4392	-0.3862	0.6994
1	AX-156988331	147	A	COV20	327	0.1331	-0.9295	0.3526
1	AX-156995241	150	G	ADD	327	1.196	0.9767	0.3287
1	AX-156995241	150	G	COV1	327	0.1005	-1.07	0.2848
1	AX-156995241	150	G	COV2	327	0.002683	-2.692	0.0071
1	AX-156995241	150	G	COV3	327	0.01943	-1.781	0.07487
1	AX-156995241	150	G	COV4	327	327.6	2.49	0.01276
1	AX-156995241	150	G	COV5	327	0.3437	-0.4736	0.6358
1	AX-156995241	150	G	COV6	327	1.968	0.3205	0.7486
1	AX-156995241	150	G	COV7	327	0.002148	-2.745	0.006058
1	AX-156995241	150	G	COV8	327	1.695	0.2455	0.806
1	AX-156995241	150	G	COV9	327	0.2527	-0.6271	0.5306
1	AX-156995241	150	G	COV10	327	0.803	-0.1034	0.9177
1	AX-156995241	150	G	COV11	327	0.3828	-0.4546	0.6494
1	AX-156995241	150	G	COV12	327	1.733	0.2583	0.7961
1	AX-156995241	150	G	COV13	327	0.3975	-0.4382	0.6613
1	AX-156995241	150	G	COV14	327	0.1986	-0.7552	0.4502
1	AX-156995241	150	G	COV15	327	0.5983	-0.2417	0.809
1	AX-156995241	150	G	COV16	327	7.044	0.9115	0.362
1	AX-156995241	150	G	COV17	327	0.8295	-0.08689	0.9308
1	AX-156995241	150	G	COV18	327	0.00458	-2.485	0.01296
1	AX-156995241	150	G	COV19	327	0.4678	-0.3559	0.7219
1	AX-156995241	150	G	COV20	327	0.1202	-0.973	0.3305
1	AX-156984076	165	T	ADD	327	1.366	1.427	0.1536
1	AX-156984076	165	T	COV1	327	0.1973	-0.7474	0.4548
1	AX-156984076	165	T	COV2	327	0.002513	-2.75	0.005964
1	AX-156984076	165	T	COV3	327	0.01061	-2.001	0.04538
1	AX-156984076	165	T	COV4	327	445	2.604	0.009207
1	AX-156984076	165	T	COV5	327	0.2237	-0.668	0.5041
1	AX-156984076	165	T	COV6	327	3.141	0.5342	0.5932
1	AX-156984076	165	T	COV7	327	0.002724	-2.638	0.008341
1	AX-156984076	165	T	COV8	327	2.298	0.3872	0.6986
1	AX-156984076	165	T	COV9	327	0.2529	-0.6264	0.5311
1	AX-156984076	165	T	COV10	327	1.124	0.05457	0.9565
1	AX-156984076	165	T	COV11	327	0.3875	-0.4477	0.6543
1	AX-156984076	165	T	COV12	327	2.112	0.3489	0.7271
1	AX-156984076	165	T	COV13	327	0.7291	-0.1464	0.8836
1	AX-156984076	165	T	COV14	327	0.1302	-0.9449	0.3447
1	AX-156984076	165	T	COV15	327	0.4413	-0.382	0.7025
1	AX-156984076	165	T	COV16	327	6.553	0.8717	0.3834
1	AX-156984076	165	T	COV17	327	0.7456	-0.1363	0.8916
1	AX-156984076	165	T	COV18	327	0.005516	-2.394	0.01667
1	AX-156984076	165	T	COV19	327	0.3617	-0.4749	0.6348
1	AX-156984076	165	T	COV20	327	0.181	-0.7815	0.4345
1	AX-156985241	172	G	ADD	327	0.4517	-2.42	0.01553
1	AX-156985241	172	G	COV1	327	0.06319	-1.271	0.2037
1	AX-156985241	172	G	COV2	327	0.001232	-3.04	0.002365
1	AX-156985241	172	G	COV3	327	0.01505	-1.877	0.06046
1	AX-156985241	172	G	COV4	327	632.7	2.776	0.005511
1	AX-156985241	172	G	COV5	327	0.1795	-0.7671	0.443
1	AX-156985241	172	G	COV6	327	1.836	0.2851	0.7756
1	AX-156985241	172	G	COV7	327	0.001983	-2.768	0.005641
1	AX-156985241	172	G	COV8	327	1.937	0.3041	0.761
1	AX-156985241	172	G	COV9	327	0.1385	-0.8749	0.3816
1	AX-156985241	172	G	COV10	327	1.39	0.1527	0.8786
1	AX-156985241	172	G	COV11	327	0.1729	-0.8106	0.4176
1	AX-156985241	172	G	COV12	327	3.085	0.5201	0.603
1	AX-156985241	172	G	COV13	327	0.5468	-0.2813	0.7785
1	AX-156985241	172	G	COV14	327	0.1184	-0.983	0.3256
1	AX-156985241	172	G	COV15	327	0.4091	-0.4158	0.6776
1	AX-156985241	172	G	COV16	327	8.493	0.9904	0.322
1	AX-156985241	172	G	COV17	327	1.391	0.1512	0.8798
1	AX-156985241	172	G	COV18	327	0.003477	-2.6	0.009328
1	AX-156985241	172	G	COV19	327	0.3893	-0.4366	0.6624
1	AX-156985241	172	G	COV20	327	0.1274	-0.9341	0.3503
1	AX-156998039	173	A	ADD	327	1.247	1.075	0.2826
1	AX-156998039	173	A	COV1	327	0.1236	-0.975	0.3296
1	AX-156998039	173	A	COV2	327	0.002605	-2.721	0.006517
1	AX-156998039	173	A	COV3	327	0.02613	-1.644	0.1002
1	AX-156998039	173	A	COV4	327	293.7	2.436	0.01485
1	AX-156998039	173	A	COV5	327	0.312	-0.5195	0.6034
1	AX-156998039	173	A	COV6	327	2.048	0.3387	0.7348
1	AX-156998039	173	A	COV7	327	0.003325	-2.541	0.01106
1	AX-156998039	173	A	COV8	327	1.974	0.3165	0.7517
1	AX-156998039	173	A	COV9	327	0.2982	-0.5474	0.5841
1	AX-156998039	173	A	COV10	327	0.7644	-0.1267	0.8992
1	AX-156998039	173	A	COV11	327	0.328	-0.5242	0.6002
1	AX-156998039	173	A	COV12	327	1.825	0.2828	0.7773
1	AX-156998039	173	A	COV13	327	0.3475	-0.4996	0.6173
1	AX-156998039	173	A	COV14	327	0.1758	-0.8122	0.4167
1	AX-156998039	173	A	COV15	327	0.7988	-0.1051	0.9163
1	AX-156998039	173	A	COV16	327	8.134	0.9785	0.3278
1	AX-156998039	173	A	COV17	327	0.7654	-0.1236	0.9016
1	AX-156998039	173	A	COV18	327	0.004536	-2.487	0.01289
1	AX-156998039	173	A	COV19	327	0.3977	-0.4319	0.6658
1	AX-156998039	173	A	COV20	327	0.152	-0.8646	0.3873
1	AX-157008694	181	C	ADD	327	1.247	1.112	0.2661
1	AX-157008694	181	C	COV1	327	0.1078	-1.042	0.2972
1	AX-157008694	181	C	COV2	327	0.001471	-2.93	0.003395
1	AX-157008694	181	C	COV3	327	0.02365	-1.691	0.09079
1	AX-157008694	181	C	COV4	327	271.7	2.395	0.01661
1	AX-157008694	181	C	COV5	327	0.1555	-0.8191	0.4127
1	AX-157008694	181	C	COV6	327	2.682	0.4609	0.6449
1	AX-157008694	181	C	COV7	327	0.001501	-2.826	0.004707
1	AX-157008694	181	C	COV8	327	2.982	0.5054	0.6133
1	AX-157008694	181	C	COV9	327	0.1669	-0.8163	0.4143
1	AX-157008694	181	C	COV10	327	0.6063	-0.2336	0.8153
1	AX-157008694	181	C	COV11	327	0.4909	-0.3367	0.7364
1	AX-157008694	181	C	COV12	327	1.788	0.2733	0.7846
1	AX-157008694	181	C	COV13	327	0.531	-0.2979	0.7658
1	AX-157008694	181	C	COV14	327	0.3153	-0.531	0.5954
1	AX-157008694	181	C	COV15	327	0.5594	-0.2731	0.7848
1	AX-157008694	181	C	COV16	327	9.447	1.037	0.2997
1	AX-157008694	181	C	COV17	327	0.9093	-0.04409	0.9648
1	AX-157008694	181	C	COV18	327	0.004369	-2.504	0.01228
1	AX-157008694	181	C	COV19	327	0.5011	-0.3241	0.7459
1	AX-157008694	181	C	COV20	327	0.2008	-0.7288	0.4661
1	AX-156992977	182	T	ADD	327	1.336	1.586	0.1127
1	AX-156992977	182	T	COV1	327	0.1256	-0.9719	0.3311
1	AX-156992977	182	T	COV2	327	0.001931	-2.863	0.004198
1	AX-156992977	182	T	COV3	327	0.01733	-1.831	0.06712
1	AX-156992977	182	T	COV4	327	241	2.358	0.01838
1	AX-156992977	182	T	COV5	327	0.2538	-0.6153	0.5384
1	AX-156992977	182	T	COV6	327	1.766	0.2675	0.7891
1	AX-156992977	182	T	COV7	327	0.001929	-2.763	0.005728
1	AX-156992977	182	T	COV8	327	2.671	0.455	0.6491
1	AX-156992977	182	T	COV9	327	0.2251	-0.6777	0.4979
1	AX-156992977	182	T	COV10	327	0.959	-0.01957	0.9844
1	AX-156992977	182	T	COV11	327	0.6196	-0.2248	0.8221
1	AX-156992977	182	T	COV12	327	1.768	0.2675	0.7891
1	AX-156992977	182	T	COV13	327	0.4524	-0.3742	0.7083
1	AX-156992977	182	T	COV14	327	0.1497	-0.8806	0.3786
1	AX-156992977	182	T	COV15	327	0.4549	-0.3679	0.713
1	AX-156992977	182	T	COV16	327	9.69	1.051	0.2935
1	AX-156992977	182	T	COV17	327	1.194	0.0817	0.9349
1	AX-156992977	182	T	COV18	327	0.005766	-2.37	0.0178
1	AX-156992977	182	T	COV19	327	0.5184	-0.3071	0.7588
1	AX-156992977	182	T	COV20	327	0.1204	-0.9647	0.3347
1	AX-157001880	185	C	ADD	327	0.8595	-0.7865	0.4316
1	AX-157001880	185	C	COV1	327	0.1097	-1.034	0.3011
1	AX-157001880	185	C	COV2	327	0.002053	-2.836	0.004571
1	AX-157001880	185	C	COV3	327	0.01967	-1.776	0.07581
1	AX-157001880	185	C	COV4	327	298.9	2.453	0.01416
1	AX-157001880	185	C	COV5	327	0.3165	-0.5122	0.6085
1	AX-157001880	185	C	COV6	327	2.232	0.3787	0.7049
1	AX-157001880	185	C	COV7	327	0.002282	-2.718	0.006577
1	AX-157001880	185	C	COV8	327	1.634	0.226	0.8212
1	AX-157001880	185	C	COV9	327	0.1825	-0.7703	0.4411
1	AX-157001880	185	C	COV10	327	0.8386	-0.08283	0.934
1	AX-157001880	185	C	COV11	327	0.4377	-0.3916	0.6954
1	AX-157001880	185	C	COV12	327	1.193	0.08187	0.9347
1	AX-157001880	185	C	COV13	327	0.3943	-0.4402	0.6598
1	AX-157001880	185	C	COV14	327	0.1983	-0.7566	0.4493
1	AX-157001880	185	C	COV15	327	0.5979	-0.2422	0.8087
1	AX-157001880	185	C	COV16	327	6.539	0.8759	0.3811
1	AX-157001880	185	C	COV17	327	0.9557	-0.02104	0.9832
1	AX-157001880	185	C	COV18	327	0.004743	-2.469	0.01356
1	AX-157001880	185	C	COV19	327	0.4655	-0.3587	0.7198
1	AX-157001880	185	C	COV20	327	0.1412	-0.8987	0.3688
1	AX-156991867	195	G	ADD	327	0.4365	-2.104	0.03538
1	AX-156991867	195	G	COV1	327	0.06004	-1.274	0.2025
1	AX-156991867	195	G	COV2	327	0.001649	-2.911	0.003606
1	AX-156991867	195	G	COV3	327	0.01654	-1.842	0.06548
1	AX-156991867	195	G	COV4	327	396.5	2.591	0.009574
1	AX-156991867	195	G	COV5	327	0.2804	-0.5719	0.5674
1	AX-156991867	195	G	COV6	327	1.326	0.1318	0.8952
1	AX-156991867	195	G	COV7	327	0.001924	-2.771	0.00559
1	AX-156991867	195	G	COV8	327	1.852	0.2851	0.7756
1	AX-156991867	195	G	COV9	327	0.2606	-0.6092	0.5424
1	AX-156991867	195	G	COV10	327	0.7107	-0.1587	0.8739
1	AX-156991867	195	G	COV11	327	0.4159	-0.4145	0.6785
1	AX-156991867	195	G	COV12	327	1.537	0.2001	0.8414
1	AX-156991867	195	G	COV13	327	0.343	-0.5026	0.6153
1	AX-156991867	195	G	COV14	327	0.1952	-0.7577	0.4486
1	AX-156991867	195	G	COV15	327	0.7689	-0.1233	0.9019
1	AX-156991867	195	G	COV16	327	4.806	0.7255	0.4681
1	AX-156991867	195	G	COV17	327	1.207	0.08652	0.9311
1	AX-156991867	195	G	COV18	327	0.005412	-2.397	0.01651
1	AX-156991867	195	G	COV19	327	0.417	-0.4054	0.6852
1	AX-156991867	195	G	COV20	327	0.08727	-1.109	0.2673
1	AX-156987646	201	G	ADD	327	0.851	-0.8732	0.3825
1	AX-156987646	201	G	COV1	327	0.07241	-1.194	0.2323
1	AX-156987646	201	G	COV2	327	0.002517	-2.738	0.006181
1	AX-156987646	201	G	COV3	327	0.01884	-1.794	0.07283
1	AX-156987646	201	G	COV4	327	308.9	2.474	0.01334
1	AX-156987646	201	G	COV5	327	0.2878	-0.5589	0.5762
1	AX-156987646	201	G	COV6	327	2.465	0.4222	0.6729
1	AX-156987646	201	G	COV7	327	0.002656	-2.649	0.008081
1	AX-156987646	201	G	COV8	327	2.642	0.4499	0.6528
1	AX-156987646	201	G	COV9	327	0.2465	-0.6411	0.5215
1	AX-156987646	201	G	COV10	327	0.721	-0.1536	0.8779
1	AX-156987646	201	G	COV11	327	0.4587	-0.3696	0.7117
1	AX-156987646	201	G	COV12	327	1.452	0.1752	0.861
1	AX-156987646	201	G	COV13	327	0.4889	-0.3369	0.7362
1	AX-156987646	201	G	COV14	327	0.2222	-0.702	0.4827
1	AX-156987646	201	G	COV15	327	0.6598	-0.1957	0.8449
1	AX-156987646	201	G	COV16	327	6.779	0.8949	0.3708
1	AX-156987646	201	G	COV17	327	0.8217	-0.09112	0.9274
1	AX-156987646	201	G	COV18	327	0.00444	-2.503	0.01232
1	AX-156987646	201	G	COV19	327	0.4959	-0.329	0.7421
1	AX-156987646	201	G	COV20	327	0.1064	-1.022	0.3066
1	AX-156993314	207	G	ADD	326	0.8768	-0.6916	0.4892
1	AX-156993314	207	G	COV1	326	0.08718	-1.113	0.2656
1	AX-156993314	207	G	COV2	326	0.001447	-2.92	0.003504
1	AX-156993314	207	G	COV3	326	0.01827	-1.804	0.0712
1	AX-156993314	207	G	COV4	326	238.8	2.326	0.02
1	AX-156993314	207	G	COV5	326	0.1426	-0.8517	0.3944
1	AX-156993314	207	G	COV6	326	1.925	0.3044	0.7608
1	AX-156993314	207	G	COV7	326	0.003184	-2.555	0.0106
1	AX-156993314	207	G	COV8	326	1.62	0.2227	0.8238
1	AX-156993314	207	G	COV9	326	0.1594	-0.8329	0.4049
1	AX-156993314	207	G	COV10	326	0.6587	-0.1951	0.8453
1	AX-156993314	207	G	COV11	326	0.5955	-0.2437	0.8075
1	AX-156993314	207	G	COV12	326	1.375	0.1492	0.8814
1	AX-156993314	207	G	COV13	326	0.3596	-0.4844	0.6281
1	AX-156993314	207	G	COV14	326	0.2025	-0.7459	0.4557
1	AX-156993314	207	G	COV15	326	0.7154	-0.1554	0.8765
1	AX-156993314	207	G	COV16	326	6.891	0.9011	0.3675
1	AX-156993314	207	G	COV17	326	1.158	0.06771	0.946
1	AX-156993314	207	G	COV18	326	0.004465	-2.5	0.01243
1	AX-156993314	207	G	COV19	326	0.6005	-0.2382	0.8117
1	AX-156993314	207	G	COV20	326	0.1722	-0.8021	0.4225
1	AX-156981522	213	G	ADD	327	0.6956	-1.645	0.1
1	AX-156981522	213	G	COV1	327	0.05417	-1.324	0.1856
1	AX-156981522	213	G	COV2	327	0.00241	-2.754	0.005881
1	AX-156981522	213	G	COV3	327	0.02386	-1.685	0.0919
1	AX-156981522	213	G	COV4	327	396.1	2.573	0.01009
1	AX-156981522	213	G	COV5	327	0.1655	-0.8002	0.4236
1	AX-156981522	213	G	COV6	327	2.014	0.3299	0.7415
1	AX-156981522	213	G	COV7	327	0.002202	-2.739	0.006169
1	AX-156981522	213	G	COV8	327	2.672	0.4548	0.6492
1	AX-156981522	213	G	COV9	327	0.2154	-0.6964	0.4862
1	AX-156981522	213	G	COV10	327	0.9824	-0.008372	0.9933
1	AX-156981522	213	G	COV11	327	0.3524	-0.4918	0.6228
1	AX-156981522	213	G	COV12	327	1.693	0.2467	0.8051
1	AX-156981522	213	G	COV13	327	0.4075	-0.4251	0.6708
1	AX-156981522	213	G	COV14	327	0.2296	-0.6844	0.4937
1	AX-156981522	213	G	COV15	327	0.6599	-0.1954	0.8451
1	AX-156981522	213	G	COV16	327	4.352	0.6803	0.4963
1	AX-156981522	213	G	COV17	327	1.01	0.004585	0.9963
1	AX-156981522	213	G	COV18	327	0.005085	-2.434	0.01495
1	AX-156981522	213	G	COV19	327	0.6783	-0.1806	0.8567
1	AX-156981522	213	G	COV20	327	0.1385	-0.9028	0.3667
1	AX-156986952	215	C	ADD	327	1.16	0.6347	0.5256
1	AX-156986952	215	C	COV1	327	0.1508	-0.8583	0.3907
1	AX-156986952	215	C	COV2	327	0.002262	-2.792	0.005242
1	AX-156986952	215	C	COV3	327	0.02083	-1.753	0.07965
1	AX-156986952	215	C	COV4	327	373.4	2.548	0.01084
1	AX-156986952	215	C	COV5	327	0.2602	-0.6041	0.5458
1	AX-156986952	215	C	COV6	327	2.134	0.3581	0.7202
1	AX-156986952	215	C	COV7	327	0.002766	-2.627	0.008616
1	AX-156986952	215	C	COV8	327	2.462	0.418	0.6759
1	AX-156986952	215	C	COV9	327	0.2101	-0.7129	0.4759
1	AX-156986952	215	C	COV10	327	0.6762	-0.1829	0.8549
1	AX-156986952	215	C	COV11	327	0.4398	-0.3899	0.6966
1	AX-156986952	215	C	COV12	327	1.755	0.264	0.7918
1	AX-156986952	215	C	COV13	327	0.4464	-0.3807	0.7034
1	AX-156986952	215	C	COV14	327	0.2134	-0.7225	0.47
1	AX-156986952	215	C	COV15	327	0.6553	-0.1993	0.8421
1	AX-156986952	215	C	COV16	327	7.328	0.9304	0.3522
1	AX-156986952	215	C	COV17	327	1.022	0.0102	0.9919
1	AX-156986952	215	C	COV18	327	0.004587	-2.487	0.01288
1	AX-156986952	215	C	COV19	327	0.3926	-0.4366	0.6624
1	AX-156986952	215	C	COV20	327	0.1458	-0.8849	0.3762
1	AX-156989846	217	C	ADD	327	0.6887	-1.934	0.05312
1	AX-156989846	217	C	COV1	327	0.1753	-0.798	0.4249
1	AX-156989846	217	C	COV2	327	0.001736	-2.888	0.003883
1	AX-156989846	217	C	COV3	327	0.01586	-1.871	0.06139
1	AX-156989846	217	C	COV4	327	302.7	2.464	0.01373
1	AX-156989846	217	C	COV5	327	0.2159	-0.6876	0.4917
1	AX-156989846	217	C	COV6	327	1.381	0.1522	0.8791
1	AX-156989846	217	C	COV7	327	0.003712	-2.489	0.01282
1	AX-156989846	217	C	COV8	327	1.252	0.1041	0.9171
1	AX-156989846	217	C	COV9	327	0.2089	-0.7166	0.4736
1	AX-156989846	217	C	COV10	327	0.7102	-0.1603	0.8726
1	AX-156989846	217	C	COV11	327	0.6548	-0.1994	0.842
1	AX-156989846	217	C	COV12	327	1.251	0.1044	0.9168
1	AX-156989846	217	C	COV13	327	0.5853	-0.2507	0.8021
1	AX-156989846	217	C	COV14	327	0.1114	-1.01	0.3124
1	AX-156989846	217	C	COV15	327	0.6836	-0.1788	0.8581
1	AX-156989846	217	C	COV16	327	4.174	0.6605	0.5089
1	AX-156989846	217	C	COV17	327	1.958	0.3062	0.7594
1	AX-156989846	217	C	COV18	327	0.006574	-2.298	0.02154
1	AX-156989846	217	C	COV19	327	0.6253	-0.2188	0.8268
1	AX-156989846	217	C	COV20	327	0.1262	-0.9447	0.3448
1	AX-156979483	222	T	ADD	327	1.043	0.2345	0.8146
1	AX-156979483	222	T	COV1	327	0.1073	-1.042	0.2975
1	AX-156979483	222	T	COV2	327	0.002328	-2.771	0.005585
1	AX-156979483	222	T	COV3	327	0.02098	-1.745	0.08097
1	AX-156979483	222	T	COV4	327	349.7	2.529	0.01145
1	AX-156979483	222	T	COV5	327	0.2543	-0.616	0.5379
1	AX-156979483	222	T	COV6	327	1.9	0.3035	0.7615
1	AX-156979483	222	T	COV7	327	0.002579	-2.67	0.007585
1	AX-156979483	222	T	COV8	327	2.255	0.3771	0.7061
1	AX-156979483	222	T	COV9	327	0.2021	-0.7181	0.4727
1	AX-156979483	222	T	COV10	327	0.8249	-0.09067	0.9278
1	AX-156979483	222	T	COV11	327	0.4564	-0.371	0.7106
1	AX-156979483	222	T	COV12	327	1.501	0.1898	0.8495
1	AX-156979483	222	T	COV13	327	0.397	-0.4383	0.6611
1	AX-156979483	222	T	COV14	327	0.2134	-0.7201	0.4714
1	AX-156979483	222	T	COV15	327	0.6318	-0.216	0.829
1	AX-156979483	222	T	COV16	327	6.913	0.9041	0.3659
1	AX-156979483	222	T	COV17	327	0.9127	-0.04247	0.9661
1	AX-156979483	222	T	COV18	327	0.004724	-2.475	0.01334
1	AX-156979483	222	T	COV19	327	0.4346	-0.3905	0.6961
1	AX-156979483	222	T	COV20	327	0.1321	-0.9317	0.3515
1	AX-157004281	226	C	ADD	327	0.9974	-0.01016	0.9919
1	AX-157004281	226	C	COV1	327	0.1086	-1.03	0.303
1	AX-157004281	226	C	COV2	327	0.002233	-2.784	0.005373
1	AX-157004281	226	C	COV3	327	0.02172	-1.7	0.0891
1	AX-157004281	226	C	COV4	327	348.3	2.504	0.01228
1	AX-157004281	226	C	COV5	327	0.2551	-0.6115	0.5408
1	AX-157004281	226	C	COV6	327	1.943	0.3144	0.7532
1	AX-157004281	226	C	COV7	327	0.002525	-2.629	0.008563
1	AX-157004281	226	C	COV8	327	2.119	0.3462	0.7292
1	AX-157004281	226	C	COV9	327	0.2227	-0.6857	0.4929
1	AX-157004281	226	C	COV10	327	0.7996	-0.1053	0.9161
1	AX-157004281	226	C	COV11	327	0.4356	-0.3912	0.6956
1	AX-157004281	226	C	COV12	327	1.595	0.2188	0.8268
1	AX-157004281	226	C	COV13	327	0.398	-0.4371	0.662
1	AX-157004281	226	C	COV14	327	0.2043	-0.7427	0.4576
1	AX-157004281	226	C	COV15	327	0.6503	-0.2024	0.8396
1	AX-157004281	226	C	COV16	327	6.928	0.9056	0.3651
1	AX-157004281	226	C	COV17	327	0.8982	-0.04991	0.9602
1	AX-157004281	226	C	COV18	327	0.004622	-2.474	0.01335
1	AX-157004281	226	C	COV19	327	0.4484	-0.3746	0.7079
1	AX-157004281	226	C	COV20	327	0.1338	-0.9262	0.3543
1	AX-157002430	233	T	ADD	327	0.9523	-0.2383	0.8116
1	AX-157002430	233	T	COV1	327	0.1057	-1.047	0.2949
1	AX-157002430	233	T	COV2	327	0.002164	-2.807	0.005007
1	AX-157002430	233	T	COV3	327	0.0223	-1.722	0.08509
1	AX-157002430	233	T	COV4	327	349.3	2.525	0.01157
1	AX-157002430	233	T	COV5	327	0.2587	-0.6075	0.5435
1	AX-157002430	233	T	COV6	327	2.054	0.3388	0.7348
1	AX-157002430	233	T	COV7	327	0.002392	-2.696	0.00701
1	AX-157002430	233	T	COV8	327	2.001	0.3217	0.7477
1	AX-157002430	233	T	COV9	327	0.2141	-0.7033	0.4819
1	AX-157002430	233	T	COV10	327	0.8048	-0.1025	0.9184
1	AX-157002430	233	T	COV11	327	0.4658	-0.36	0.7189
1	AX-157002430	233	T	COV12	327	1.645	0.2338	0.8152
1	AX-157002430	233	T	COV13	327	0.4345	-0.3897	0.6968
1	AX-157002430	233	T	COV14	327	0.2002	-0.7515	0.4523
1	AX-157002430	233	T	COV15	327	0.6613	-0.1949	0.8455
1	AX-157002430	233	T	COV16	327	7.037	0.9131	0.3612
1	AX-157002430	233	T	COV17	327	0.8728	-0.06317	0.9496
1	AX-157002430	233	T	COV18	327	0.004834	-2.457	0.01403
1	AX-157002430	233	T	COV19	327	0.4839	-0.3374	0.7358
1	AX-157002430	233	T	COV20	327	0.1328	-0.9302	0.3523
1	AX-157005511	239	A	ADD	327	1.074	0.3911	0.6957
1	AX-157005511	239	A	COV1	327	0.1053	-1.049	0.2941
1	AX-157005511	239	A	COV2	327	0.002242	-2.793	0.005229
1	AX-157005511	239	A	COV3	327	0.0194	-1.767	0.0772
1	AX-157005511	239	A	COV4	327	345.4	2.514	0.01194
1	AX-157005511	239	A	COV5	327	0.2538	-0.6154	0.5383
1	AX-157005511	239	A	COV6	327	2.077	0.3449	0.7302
1	AX-157005511	239	A	COV7	327	0.002627	-2.66	0.007815
1	AX-157005511	239	A	COV8	327	2.287	0.3853	0.7001
1	AX-157005511	239	A	COV9	327	0.2396	-0.6518	0.5145
1	AX-157005511	239	A	COV10	327	0.7449	-0.1386	0.8898
1	AX-157005511	239	A	COV11	327	0.4531	-0.3756	0.7072
1	AX-157005511	239	A	COV12	327	1.442	0.171	0.8642
1	AX-157005511	239	A	COV13	327	0.4324	-0.396	0.6921
1	AX-157005511	239	A	COV14	327	0.2147	-0.7177	0.4729
1	AX-157005511	239	A	COV15	327	0.6445	-0.2069	0.8361
1	AX-157005511	239	A	COV16	327	7.367	0.9316	0.3515
1	AX-157005511	239	A	COV17	327	0.9461	-0.02574	0.9795
1	AX-157005511	239	A	COV18	327	0.00484	-2.461	0.01387
1	AX-157005511	239	A	COV19	327	0.4541	-0.3711	0.7106
1	AX-157005511	239	A	COV20	327	0.1352	-0.9216	0.3567
1	AX-156982178	241	G	ADD	327	1.185	0.8846	0.3764
1	AX-156982178	241	G	COV1	327	0.1508	-0.8704	0.3841
1	AX-156982178	241	G	COV2	327	0.002355	-2.77	0.005607
1	AX-156982178	241	G	COV3	327	0.02308	-1.708	0.08765
1	AX-156982178	241	G	COV4	327	444.8	2.606	0.009171
1	AX-156982178	241	G	COV5	327	0.2678	-0.5911	0.5544
1	AX-156982178	241	G	COV6	327	2.066	0.3435	0.7312
1	AX-156982178	241	G	COV7	327	0.003226	-2.546	0.01089
1	AX-156982178	241	G	COV8	327	2.234	0.3749	0.7077
1	AX-156982178	241	G	COV9	327	0.3134	-0.522	0.6016
1	AX-156982178	241	G	COV10	327	0.7053	-0.1639	0.8698
1	AX-156982178	241	G	COV11	327	0.3483	-0.4966	0.6195
1	AX-156982178	241	G	COV12	327	1.68	0.2437	0.8074
1	AX-156982178	241	G	COV13	327	0.3395	-0.5099	0.6101
1	AX-156982178	241	G	COV14	327	0.2946	-0.5616	0.5744
1	AX-156982178	241	G	COV15	327	0.6997	-0.1681	0.8665
1	AX-156982178	241	G	COV16	327	6.028	0.8368	0.4027
1	AX-156982178	241	G	COV17	327	0.8844	-0.05696	0.9546
1	AX-156982178	241	G	COV18	327	0.003861	-2.548	0.01083
1	AX-156982178	241	G	COV19	327	0.414	-0.4131	0.6795
1	AX-156982178	241	G	COV20	327	0.2032	-0.7158	0.4741
1	AX-156996008	242	T	ADD	327	1.402	1.275	0.2022
1	AX-156996008	242	T	COV1	327	0.1307	-0.9419	0.3463
1	AX-156996008	242	T	COV2	327	0.004562	-2.403	0.01627
1	AX-156996008	242	T	COV3	327	0.01525	-1.881	0.05998
1	AX-156996008	242	T	COV4	327	365.4	2.56	0.01047
1	AX-156996008	242	T	COV5	327	0.1335	-0.886	0.3756
1	AX-156996008	242	T	COV6	327	1.623	0.2286	0.8192
1	AX-156996008	242	T	COV7	327	0.001334	-2.869	0.00412
1	AX-156996008	242	T	COV8	327	1.805	0.2743	0.7839
1	AX-156996008	242	T	COV9	327	0.147	-0.8677	0.3856
1	AX-156996008	242	T	COV10	327	0.5516	-0.2766	0.7821
1	AX-156996008	242	T	COV11	327	1.292	0.1125	0.9104
1	AX-156996008	242	T	COV12	327	2.759	0.4684	0.6395
1	AX-156996008	242	T	COV13	327	0.379	-0.4592	0.6461
1	AX-156996008	242	T	COV14	327	0.3121	-0.5386	0.5902
1	AX-156996008	242	T	COV15	327	0.5356	-0.2932	0.7694
1	AX-156996008	242	T	COV16	327	7.791	0.9583	0.3379
1	AX-156996008	242	T	COV17	327	0.7986	-0.1041	0.9171
1	AX-156996008	242	T	COV18	327	0.003227	-2.619	0.008812
1	AX-156996008	242	T	COV19	327	0.3191	-0.5305	0.5958
1	AX-156996008	242	T	COV20	327	0.2439	-0.6366	0.5244
1	AX-156987724	244	C	ADD	327	0.4365	-2.104	0.03538
1	AX-156987724	244	C	COV1	327	0.06004	-1.274	0.2025
1	AX-156987724	244	C	COV2	327	0.001649	-2.911	0.003606
1	AX-156987724	244	C	COV3	327	0.01654	-1.842	0.06548
1	AX-156987724	244	C	COV4	327	396.5	2.591	0.009574
1	AX-156987724	244	C	COV5	327	0.2804	-0.5719	0.5674
1	AX-156987724	244	C	COV6	327	1.326	0.1318	0.8952
1	AX-156987724	244	C	COV7	327	0.001924	-2.771	0.00559
1	AX-156987724	244	C	COV8	327	1.852	0.2851	0.7756
1	AX-156987724	244	C	COV9	327	0.2606	-0.6092	0.5424
1	AX-156987724	244	C	COV10	327	0.7107	-0.1587	0.8739
1	AX-156987724	244	C	COV11	327	0.4159	-0.4145	0.6785
1	AX-156987724	244	C	COV12	327	1.537	0.2001	0.8414
1	AX-156987724	244	C	COV13	327	0.343	-0.5026	0.6153
1	AX-156987724	244	C	COV14	327	0.1952	-0.7577	0.4486
1	AX-156987724	244	C	COV15	327	0.7689	-0.1233	0.9019
1	AX-156987724	244	C	COV16	327	4.806	0.7255	0.4681
1	AX-156987724	244	C	COV17	327	1.207	0.08652	0.9311
1	AX-156987724	244	C	COV18	327	0.005412	-2.397	0.01651
1	AX-156987724	244	C	COV19	327	0.417	-0.4054	0.6852
1	AX-156987724	244	C	COV20	327	0.08727	-1.109	0.2673
1	AX-156982348	247	T	ADD	326	0.8045	-0.982	0.3261
1	AX-156982348	247	T	COV1	326	0.08581	-1.143	0.253
1	AX-156982348	247	T	COV2	326	0.001696	-2.9	0.003728
1	AX-156982348	247	T	COV3	326	0.02211	-1.721	0.08534
1	AX-156982348	247	T	COV4	326	387.6	2.556	0.01058
1	AX-156982348	247	T	COV5	326	0.323	-0.5051	0.6135
1	AX-156982348	247	T	COV6	326	1.417	0.1639	0.8698
1	AX-156982348	247	T	COV7	326	0.002629	-2.632	0.008501
1	AX-156982348	247	T	COV8	326	2.279	0.3857	0.6997
1	AX-156982348	247	T	COV9	326	0.2978	-0.541	0.5885
1	AX-156982348	247	T	COV10	326	0.7686	-0.1239	0.9014
1	AX-156982348	247	T	COV11	326	0.2708	-0.6053	0.545
1	AX-156982348	247	T	COV12	326	0.6531	-0.1929	0.847
1	AX-156982348	247	T	COV13	326	0.3199	-0.5374	0.591
1	AX-156982348	247	T	COV14	326	0.2294	-0.6838	0.4941
1	AX-156982348	247	T	COV15	326	0.7686	-0.1229	0.9022
1	AX-156982348	247	T	COV16	326	11.44	1.126	0.2602
1	AX-156982348	247	T	COV17	326	0.9424	-0.02754	0.978
1	AX-156982348	247	T	COV18	326	0.005302	-2.415	0.01575
1	AX-156982348	247	T	COV19	326	0.7911	-0.1073	0.9145
1	AX-156982348	247	T	COV20	326	0.06401	-1.212	0.2255
1	AX-156986788	252	C	ADD	327	0.8916	-0.452	0.6513
1	AX-156986788	252	C	COV1	327	0.101	-1.068	0.2855
1	AX-156986788	252	C	COV2	327	0.002526	-2.723	0.006468
1	AX-156986788	252	C	COV3	327	0.01839	-1.785	0.0743
1	AX-156986788	252	C	COV4	327	330	2.499	0.01245
1	AX-156986788	252	C	COV5	327	0.282	-0.5657	0.5716
1	AX-156986788	252	C	COV6	327	1.785	0.2733	0.7846
1	AX-156986788	252	C	COV7	327	0.002227	-2.714	0.006657
1	AX-156986788	252	C	COV8	327	2.19	0.3657	0.7146
1	AX-156986788	252	C	COV9	327	0.2038	-0.7257	0.468
1	AX-156986788	252	C	COV10	327	0.9015	-0.0485	0.9613
1	AX-156986788	252	C	COV11	327	0.4034	-0.4294	0.6676
1	AX-156986788	252	C	COV12	327	1.856	0.2879	0.7734
1	AX-156986788	252	C	COV13	327	0.3986	-0.4365	0.6625
1	AX-156986788	252	C	COV14	327	0.2243	-0.6955	0.4868
1	AX-156986788	252	C	COV15	327	0.6318	-0.216	0.829
1	AX-156986788	252	C	COV16	327	6.806	0.897	0.3697
1	AX-156986788	252	C	COV17	327	1.052	0.02335	0.9814
1	AX-156986788	252	C	COV18	327	0.004697	-2.479	0.01317
1	AX-156986788	252	C	COV19	327	0.4188	-0.4077	0.6835
1	AX-156986788	252	C	COV20	327	0.1118	-0.9925	0.321
1	AX-156985364	263	G	ADD	327	1.618	2.477	0.01326
1	AX-156985364	263	G	COV1	327	0.1538	-0.8667	0.3861
1	AX-156985364	263	G	COV2	327	0.00267	-2.674	0.0075
1	AX-156985364	263	G	COV3	327	0.02008	-1.761	0.07828
1	AX-156985364	263	G	COV4	327	417.3	2.577	0.009959
1	AX-156985364	263	G	COV5	327	0.2581	-0.6033	0.5463
1	AX-156985364	263	G	COV6	327	1.875	0.2958	0.7674
1	AX-156985364	263	G	COV7	327	0.002025	-2.73	0.006333
1	AX-156985364	263	G	COV8	327	2.829	0.4795	0.6316
1	AX-156985364	263	G	COV9	327	0.1811	-0.7716	0.4403
1	AX-156985364	263	G	COV10	327	0.3992	-0.4249	0.6709
1	AX-156985364	263	G	COV11	327	0.5919	-0.2463	0.8054
1	AX-156985364	263	G	COV12	327	2.4	0.4072	0.6839
1	AX-156985364	263	G	COV13	327	0.4765	-0.3478	0.728
1	AX-156985364	263	G	COV14	327	0.1662	-0.8264	0.4086
1	AX-156985364	263	G	COV15	327	2.242	0.3687	0.7124
1	AX-156985364	263	G	COV16	327	6.337	0.8559	0.3921
1	AX-156985364	263	G	COV17	327	1.174	0.07359	0.9413
1	AX-156985364	263	G	COV18	327	0.003218	-2.605	0.009174
1	AX-156985364	263	G	COV19	327	0.6683	-0.1862	0.8523
1	AX-156985364	263	G	COV20	327	0.05779	-1.275	0.2024
1	AX-156990633	265	A	ADD	327	0.7598	-1.258	0.2085
1	AX-156990633	265	A	COV1	327	0.1081	-1.031	0.3025
1	AX-156990633	265	A	COV2	327	0.001659	-2.904	0.003685
1	AX-156990633	265	A	COV3	327	0.01244	-1.953	0.05085
1	AX-156990633	265	A	COV4	327	283.6	2.441	0.01464
1	AX-156990633	265	A	COV5	327	0.2109	-0.6982	0.4851
1	AX-156990633	265	A	COV6	327	1.24	0.1004	0.92
1	AX-156990633	265	A	COV7	327	0.003143	-2.572	0.01012
1	AX-156990633	265	A	COV8	327	1.79	0.2713	0.7862
1	AX-156990633	265	A	COV9	327	0.2086	-0.7161	0.4739
1	AX-156990633	265	A	COV10	327	0.6909	-0.1734	0.8623
1	AX-156990633	265	A	COV11	327	0.4974	-0.3309	0.7407
1	AX-156990633	265	A	COV12	327	1.288	0.1182	0.9059
1	AX-156990633	265	A	COV13	327	0.4131	-0.4171	0.6766
1	AX-156990633	265	A	COV14	327	0.1778	-0.8035	0.4217
1	AX-156990633	265	A	COV15	327	0.5641	-0.2688	0.7881
1	AX-156990633	265	A	COV16	327	5.039	0.7477	0.4547
1	AX-156990633	265	A	COV17	327	1.839	0.2736	0.7844
1	AX-156990633	265	A	COV18	327	0.005232	-2.415	0.01573
1	AX-156990633	265	A	COV19	327	0.4941	-0.3299	0.7415
1	AX-156990633	265	A	COV20	327	0.1143	-0.991	0.3217
1	AX-157006844	265	T	ADD	327	1.128	0.4833	0.6289
1	AX-157006844	265	T	COV1	327	0.1011	-1.067	0.2859
1	AX-157006844	265	T	COV2	327	0.002283	-2.789	0.005288
1	AX-157006844	265	T	COV3	327	0.01793	-1.791	0.07335
1	AX-157006844	265	T	COV4	327	329.7	2.495	0.01259
1	AX-157006844	265	T	COV5	327	0.2062	-0.696	0.4864
1	AX-157006844	265	T	COV6	327	1.966	0.32	0.749
1	AX-157006844	265	T	COV7	327	0.002045	-2.719	0.006551
1	AX-157006844	265	T	COV8	327	1.788	0.2675	0.7891
1	AX-157006844	265	T	COV9	327	0.2184	-0.6958	0.4865
1	AX-157006844	265	T	COV10	327	0.6672	-0.1878	0.851
1	AX-157006844	265	T	COV11	327	0.7014	-0.1527	0.8787
1	AX-157006844	265	T	COV12	327	1.882	0.2942	0.7686
1	AX-157006844	265	T	COV13	327	0.3504	-0.494	0.6213
1	AX-157006844	265	T	COV14	327	0.2539	-0.6278	0.5301
1	AX-157006844	265	T	COV15	327	0.5743	-0.2592	0.7955
1	AX-157006844	265	T	COV16	327	6.66	0.8857	0.3758
1	AX-157006844	265	T	COV17	327	0.9887	-0.005278	0.9958
1	AX-157006844	265	T	COV18	327	0.004107	-2.523	0.01165
1	AX-157006844	265	T	COV19	327	0.3677	-0.4605	0.6452
1	AX-157006844	265	T	COV20	327	0.1645	-0.8153	0.4149
1	AX-156991128	269	G	ADD	327	1.214	1.165	0.2441
1	AX-156991128	269	G	COV1	327	0.1416	-0.9061	0.3649
1	AX-156991128	269	G	COV2	327	0.002143	-2.815	0.004881
1	AX-156991128	269	G	COV3	327	0.01704	-1.839	0.06592
1	AX-156991128	269	G	COV4	327	360	2.552	0.01072
1	AX-156991128	269	G	COV5	327	0.2855	-0.5647	0.5723
1	AX-156991128	269	G	COV6	327	2.229	0.3786	0.705
1	AX-156991128	269	G	COV7	327	0.003956	-2.446	0.01443
1	AX-156991128	269	G	COV8	327	2.414	0.411	0.6811
1	AX-156991128	269	G	COV9	327	0.2778	-0.5842	0.5591
1	AX-156991128	269	G	COV10	327	0.8408	-0.08163	0.9349
1	AX-156991128	269	G	COV11	327	0.3045	-0.5583	0.5766
1	AX-156991128	269	G	COV12	327	1.66	0.2382	0.8117
1	AX-156991128	269	G	COV13	327	0.4288	-0.4001	0.6891
1	AX-156991128	269	G	COV14	327	0.2348	-0.6756	0.4993
1	AX-156991128	269	G	COV15	327	0.8211	-0.09227	0.9265
1	AX-156991128	269	G	COV16	327	7.309	0.9283	0.3532
1	AX-156991128	269	G	COV17	327	0.8529	-0.0737	0.9412
1	AX-156991128	269	G	COV18	327	0.005218	-2.428	0.0152
1	AX-156991128	269	G	COV19	327	0.3833	-0.448	0.6541
1	AX-156991128	269	G	COV20	327	0.1715	-0.8078	0.4192
1	AX-156979302	270	C	ADD	325	0.8647	-0.8009	0.4232
1	AX-156979302	270	C	COV1	325	0.1259	-0.9398	0.3473
1	AX-156979302	270	C	COV2	325	0.002455	-2.75	0.005955
1	AX-156979302	270	C	COV3	325	0.01702	-1.837	0.06628
1	AX-156979302	270	C	COV4	325	290.8	2.446	0.01443
1	AX-156979302	270	C	COV5	325	0.2812	-0.5708	0.5681
1	AX-156979302	270	C	COV6	325	2.113	0.3552	0.7224
1	AX-156979302	270	C	COV7	325	0.002972	-2.605	0.009187
1	AX-156979302	270	C	COV8	325	1.351	0.1383	0.89
1	AX-156979302	270	C	COV9	325	0.2313	-0.6678	0.5043
1	AX-156979302	270	C	COV10	325	0.6786	-0.1828	0.8549
1	AX-156979302	270	C	COV11	325	0.5177	-0.3091	0.7573
1	AX-156979302	270	C	COV12	325	1.252	0.1052	0.9162
1	AX-156979302	270	C	COV13	325	0.4706	-0.356	0.7218
1	AX-156979302	270	C	COV14	325	0.1846	-0.7897	0.4297
1	AX-156979302	270	C	COV15	325	0.4855	-0.3385	0.735
1	AX-156979302	270	C	COV16	325	9.493	1.025	0.3055
1	AX-156979302	270	C	COV17	325	1.246	0.1017	0.919
1	AX-156979302	270	C	COV18	325	0.005599	-2.365	0.01803
1	AX-156979302	270	C	COV19	325	0.4344	-0.3906	0.6961
1	AX-156979302	270	C	COV20	325	0.09501	-1.065	0.2868
1	AX-156993567	271	C	ADD	327	1.002	0.008661	0.9931
1	AX-156993567	271	C	COV1	327	0.1087	-1.035	0.3008
1	AX-156993567	271	C	COV2	327	0.00224	-2.794	0.005202
1	AX-156993567	271	C	COV3	327	0.02179	-1.73	0.08356
1	AX-156993567	271	C	COV4	327	347.7	2.518	0.0118
1	AX-156993567	271	C	COV5	327	0.2549	-0.6129	0.54
1	AX-156993567	271	C	COV6	327	1.942	0.3144	0.7532
1	AX-156993567	271	C	COV7	327	0.002509	-2.676	0.007461
1	AX-156993567	271	C	COV8	327	2.129	0.3521	0.7248
1	AX-156993567	271	C	COV9	327	0.2235	-0.6816	0.4955
1	AX-156993567	271	C	COV10	327	0.7982	-0.1064	0.9153
1	AX-156993567	271	C	COV11	327	0.4369	-0.3933	0.6941
1	AX-156993567	271	C	COV12	327	1.596	0.2196	0.8262
1	AX-156993567	271	C	COV13	327	0.3971	-0.4367	0.6624
1	AX-156993567	271	C	COV14	327	0.204	-0.7411	0.4586
1	AX-156993567	271	C	COV15	327	0.6514	-0.202	0.8399
1	AX-156993567	271	C	COV16	327	6.917	0.9024	0.3668
1	AX-156993567	271	C	COV17	327	0.8964	-0.05042	0.9598
1	AX-156993567	271	C	COV18	327	0.004632	-2.486	0.01293
1	AX-156993567	271	C	COV19	327	0.4491	-0.3758	0.7071
1	AX-156993567	271	C	COV20	327	0.1339	-0.9246	0.3552
1	AX-157008282	280	G	ADD	327	0.8413	-0.8308	0.4061
1	AX-157008282	280	G	COV1	327	0.09326	-1.108	0.268
1	AX-157008282	280	G	COV2	327	0.002328	-2.776	0.005495
1	AX-157008282	280	G	COV3	327	0.02148	-1.735	0.0828
1	AX-157008282	280	G	COV4	327	387.9	2.562	0.01042
1	AX-157008282	280	G	COV5	327	0.2307	-0.6563	0.5117
1	AX-157008282	280	G	COV6	327	2.008	0.3303	0.7412
1	AX-157008282	280	G	COV7	327	0.002095	-2.748	0.005997
1	AX-157008282	280	G	COV8	327	1.943	0.3092	0.7572
1	AX-157008282	280	G	COV9	327	0.2438	-0.6432	0.5201
1	AX-157008282	280	G	COV10	327	0.6427	-0.2072	0.8359
1	AX-157008282	280	G	COV11	327	0.4844	-0.3435	0.7312
1	AX-157008282	280	G	COV12	327	1.516	0.1955	0.845
1	AX-157008282	280	G	COV13	327	0.3641	-0.4785	0.6323
1	AX-157008282	280	G	COV14	327	0.2356	-0.6735	0.5006
1	AX-157008282	280	G	COV15	327	0.8482	-0.07671	0.9389
1	AX-157008282	280	G	COV16	327	7	0.9064	0.3647
1	AX-157008282	280	G	COV17	327	0.7624	-0.1256	0.9
1	AX-157008282	280	G	COV18	327	0.005479	-2.393	0.01671
1	AX-157008282	280	G	COV19	327	0.5077	-0.3172	0.7511
1	AX-157008282	280	G	COV20	327	0.1103	-1.009	0.3129
1	AX-156982568	287	A	ADD	327	0.881	-0.6919	0.489
1	AX-156982568	287	A	COV1	327	0.08792	-1.123	0.2614
1	AX-156982568	287	A	COV2	327	0.002109	-2.825	0.004733
1	AX-156982568	287	A	COV3	327	0.01875	-1.79	0.07343
1	AX-156982568	287	A	COV4	327	333.1	2.503	0.01232
1	AX-156982568	287	A	COV5	327	0.2718	-0.5852	0.5584
1	AX-156982568	287	A	COV6	327	1.885	0.3005	0.7638
1	AX-156982568	287	A	COV7	327	0.002647	-2.655	0.007938
1	AX-156982568	287	A	COV8	327	1.657	0.2325	0.8162
1	AX-156982568	287	A	COV9	327	0.1989	-0.7359	0.4618
1	AX-156982568	287	A	COV10	327	0.7408	-0.1414	0.8875
1	AX-156982568	287	A	COV11	327	0.5441	-0.2855	0.7753
1	AX-156982568	287	A	COV12	327	1.575	0.2136	0.8308
1	AX-156982568	287	A	COV13	327	0.4663	-0.36	0.7188
1	AX-156982568	287	A	COV14	327	0.1907	-0.7742	0.4388
1	AX-156982568	287	A	COV15	327	0.6502	-0.2027	0.8393
1	AX-156982568	287	A	COV16	327	9.343	1.024	0.306
1	AX-156982568	287	A	COV17	327	1.054	0.02414	0.9807
1	AX-156982568	287	A	COV18	327	0.005684	-2.369	0.01781
1	AX-156982568	287	A	COV19	327	0.4351	-0.3906	0.6961
1	AX-156982568	287	A	COV20	327	0.1002	-1.039	0.2988
1	AX-157005979	288	T	ADD	327	1.08	0.4019	0.6878
1	AX-157005979	288	T	COV1	327	0.1215	-0.9759	0.3291
1	AX-157005979	288	T	COV2	327	0.002683	-2.66	0.007811
1	AX-157005979	288	T	COV3	327	0.02143	-1.74	0.08184
1	AX-157005979	288	T	COV4	327	340.2	2.509	0.01212
1	AX-157005979	288	T	COV5	327	0.2372	-0.6435	0.5199
1	AX-157005979	288	T	COV6	327	1.944	0.3144	0.7532
1	AX-157005979	288	T	COV7	327	0.002651	-2.652	0.007995
1	AX-157005979	288	T	COV8	327	2.421	0.4082	0.6831
1	AX-157005979	288	T	COV9	327	0.2116	-0.7094	0.4781
1	AX-157005979	288	T	COV10	327	0.8593	-0.07124	0.9432
1	AX-157005979	288	T	COV11	327	0.497	-0.3285	0.7425
1	AX-157005979	288	T	COV12	327	1.616	0.2258	0.8214
1	AX-157005979	288	T	COV13	327	0.3927	-0.4432	0.6576
1	AX-157005979	288	T	COV14	327	0.2245	-0.6953	0.4868
1	AX-157005979	288	T	COV15	327	0.5934	-0.2447	0.8067
1	AX-157005979	288	T	COV16	327	7.215	0.9232	0.3559
1	AX-157005979	288	T	COV17	327	0.8428	-0.0793	0.9368
1	AX-157005979	288	T	COV18	327	0.004276	-2.512	0.01201
1	AX-157005979	288	T	COV19	327	0.5058	-0.3173	0.751
1	AX-157005979	288	T	COV20	327	0.136	-0.9182	0.3585
1	AX-156999888	288	G	ADD	327	1.074	0.3911	0.6957
1	AX-156999888	288	G	COV1	327	0.1053	-1.049	0.2941
1	AX-156999888	288	G	COV2	327	0.002242	-2.793	0.005229
1	AX-156999888	288	G	COV3	327	0.0194	-1.767	0.0772
1	AX-156999888	288	G	COV4	327	345.4	2.514	0.01194
1	AX-156999888	288	G	COV5	327	0.2538	-0.6154	0.5383
1	AX-156999888	288	G	COV6	327	2.077	0.3449	0.7302
1	AX-156999888	288	G	COV7	327	0.002627	-2.66	0.007815
1	AX-156999888	288	G	COV8	327	2.287	0.3853	0.7001
1	AX-156999888	288	G	COV9	327	0.2396	-0.6518	0.5145
1	AX-156999888	288	G	COV10	327	0.7449	-0.1386	0.8898
1	AX-156999888	288	G	COV11	327	0.4531	-0.3756	0.7072
1	AX-156999888	288	G	COV12	327	1.442	0.171	0.8642
1	AX-156999888	288	G	COV13	327	0.4324	-0.396	0.6921
1	AX-156999888	288	G	COV14	327	0.2147	-0.7177	0.4729
1	AX-156999888	288	G	COV15	327	0.6445	-0.2069	0.8361
1	AX-156999888	288	G	COV16	327	7.367	0.9316	0.3515
1	AX-156999888	288	G	COV17	327	0.9461	-0.02574	0.9795
1	AX-156999888	288	G	COV18	327	0.00484	-2.461	0.01387
1	AX-156999888	288	G	COV19	327	0.4541	-0.3711	0.7106
1	AX-156999888	288	G	COV20	327	0.1352	-0.9216	0.3567
1	AX-157008595	297	G	ADD	326	0.6319	-2.003	0.04516
1	AX-157008595	297	G	COV1	326	0.07288	-1.208	0.2271
1	AX-157008595	297	G	COV2	326	0.002306	-2.771	0.005592
1	AX-157008595	297	G	COV3	326	0.01739	-1.811	0.07013
1	AX-157008595	297	G	COV4	326	536.9	2.654	0.007962
1	AX-157008595	297	G	COV5	326	0.139	-0.8698	0.3844
1	AX-157008595	297	G	COV6	326	3.024	0.5147	0.6067
1	AX-157008595	297	G	COV7	326	0.003208	-2.542	0.01101
1	AX-157008595	297	G	COV8	326	1.942	0.3081	0.758
1	AX-157008595	297	G	COV9	326	0.2692	-0.5948	0.552
1	AX-157008595	297	G	COV10	326	1.105	0.04668	0.9628
1	AX-157008595	297	G	COV11	326	0.59	-0.2489	0.8034
1	AX-157008595	297	G	COV12	326	2.243	0.3767	0.7064
1	AX-157008595	297	G	COV13	326	0.2116	-0.7262	0.4677
1	AX-157008595	297	G	COV14	326	0.1737	-0.8083	0.4189
1	AX-157008595	297	G	COV15	326	0.3052	-0.5465	0.5847
1	AX-157008595	297	G	COV16	326	6.289	0.8554	0.3924
1	AX-157008595	297	G	COV17	326	0.9074	-0.04482	0.9642
1	AX-157008595	297	G	COV18	326	0.003678	-2.571	0.01015
1	AX-157008595	297	G	COV19	326	0.3722	-0.4609	0.6449
1	AX-157008595	297	G	COV20	326	0.06482	-1.24	0.215
1	AX-156985089	300	C	ADD	327	0.7598	-1.258	0.2085
1	AX-156985089	300	C	COV1	327	0.1081	-1.031	0.3025
1	AX-156985089	300	C	COV2	327	0.001659	-2.904	0.003685
1	AX-156985089	300	C	COV3	327	0.01244	-1.953	0.05085
1	AX-156985089	300	C	COV4	327	283.6	2.441	0.01464
1	AX-156985089	300	C	COV5	327	0.2109	-0.6982	0.4851
1	AX-156985089	300	C	COV6	327	1.24	0.1004	0.92
1	AX-156985089	300	C	COV7	327	0.003143	-2.572	0.01012
1	AX-156985089	300	C	COV8	327	1.79	0.2713	0.7862
1	AX-156985089	300	C	COV9	327	0.2086	-0.7161	0.4739
1	AX-156985089	300	C	COV10	327	0.6909	-0.1734	0.8623
1	AX-156985089	300	C	COV11	327	0.4974	-0.3309	0.7407
1	AX-156985089	300	C	COV12	327	1.288	0.1182	0.9059
1	AX-156985089	300	C	COV13	327	0.4131	-0.4171	0.6766
1	AX-156985089	300	C	COV14	327	0.1778	-0.8035	0.4217
1	AX-156985089	300	C	COV15	327	0.5641	-0.2688	0.7881
1	AX-156985089	300	C	COV16	327	5.039	0.7477	0.4547
1	AX-156985089	300	C	COV17	327	1.839	0.2736	0.7844
1	AX-156985089	300	C	COV18	327	0.005232	-2.415	0.01573
1	AX-156985089	300	C	COV19	327	0.4941	-0.3299	0.7415
1	AX-156985089	300	C	COV20	327	0.1143	-0.991	0.3217
1	AX-156988581	302	T	ADD	327	0.784	-1.066	0.2865
1	AX-156988581	302	T	COV1	327	0.09037	-1.123	0.2615
1	AX-156988581	302	T	COV2	327	0.002706	-2.695	0.007043
1	AX-156988581	302	T	COV3	327	0.01885	-1.786	0.07406
1	AX-156988581	302	T	COV4	327	451.5	2.605	0.009189
1	AX-156988581	302	T	COV5	327	0.1989	-0.72	0.4715
1	AX-156988581	302	T	COV6	327	2.648	0.4563	0.6482
1	AX-156988581	302	T	COV7	327	0.001868	-2.779	0.005453
1	AX-156988581	302	T	COV8	327	2.006	0.3248	0.7454
1	AX-156988581	302	T	COV9	327	0.246	-0.6408	0.5217
1	AX-156988581	302	T	COV10	327	0.8135	-0.09696	0.9228
1	AX-156988581	302	T	COV11	327	0.4411	-0.3884	0.6977
1	AX-156988581	302	T	COV12	327	1.407	0.1603	0.8726
1	AX-156988581	302	T	COV13	327	0.6261	-0.2178	0.8275
1	AX-156988581	302	T	COV14	327	0.2506	-0.6451	0.5189
1	AX-156988581	302	T	COV15	327	0.7196	-0.1548	0.877
1	AX-156988581	302	T	COV16	327	9.097	1.023	0.3062
1	AX-156988581	302	T	COV17	327	0.7042	-0.1619	0.8714
1	AX-156988581	302	T	COV18	327	0.004735	-2.47	0.0135
1	AX-156988581	302	T	COV19	327	0.4336	-0.3916	0.6954
1	AX-156988581	302	T	COV20	327	0.141	-0.9019	0.3671
1	AX-157009167	303	A	ADD	326	0.9135	-0.507	0.6122
1	AX-157009167	303	A	COV1	326	0.1172	-1.001	0.3169
1	AX-157009167	303	A	COV2	326	0.00268	-2.702	0.006897
1	AX-157009167	303	A	COV3	326	0.02098	-1.736	0.08259
1	AX-157009167	303	A	COV4	326	269.4	2.374	0.01758
1	AX-157009167	303	A	COV5	326	0.2831	-0.5611	0.5748
1	AX-157009167	303	A	COV6	326	1.956	0.317	0.7513
1	AX-157009167	303	A	COV7	326	0.002252	-2.727	0.006384
1	AX-157009167	303	A	COV8	326	1.968	0.3152	0.7526
1	AX-157009167	303	A	COV9	326	0.207	-0.7179	0.4728
1	AX-157009167	303	A	COV10	326	0.767	-0.1253	0.9003
1	AX-157009167	303	A	COV11	326	0.4169	-0.415	0.6782
1	AX-157009167	303	A	COV12	326	1.457	0.1759	0.8604
1	AX-157009167	303	A	COV13	326	0.4206	-0.4105	0.6814
1	AX-157009167	303	A	COV14	326	0.1865	-0.7836	0.4333
1	AX-157009167	303	A	COV15	326	0.735	-0.1444	0.8852
1	AX-157009167	303	A	COV16	326	6.977	0.9096	0.363
1	AX-157009167	303	A	COV17	326	0.8787	-0.06005	0.9521
1	AX-157009167	303	A	COV18	326	0.004434	-2.508	0.01214
1	AX-157009167	303	A	COV19	326	0.4188	-0.4079	0.6834
1	AX-157009167	303	A	COV20	326	0.1371	-0.9135	0.361
1	AX-157007774	306	T	ADD	327	0.8117	-1.165	0.2439
1	AX-157007774	306	T	COV1	327	0.09196	-1.11	0.267
1	AX-157007774	306	T	COV2	327	0.00154	-2.926	0.00343
1	AX-157007774	306	T	COV3	327	0.01969	-1.777	0.07561
1	AX-157007774	306	T	COV4	327	370	2.531	0.01138
1	AX-157007774	306	T	COV5	327	0.1938	-0.7302	0.4653
1	AX-157007774	306	T	COV6	327	2.326	0.3979	0.6907
1	AX-157007774	306	T	COV7	327	0.003274	-2.553	0.01067
1	AX-157007774	306	T	COV8	327	1.909	0.3016	0.763
1	AX-157007774	306	T	COV9	327	0.2183	-0.6948	0.4872
1	AX-157007774	306	T	COV10	327	0.8067	-0.1012	0.9194
1	AX-157007774	306	T	COV11	327	0.404	-0.4298	0.6674
1	AX-157007774	306	T	COV12	327	1.306	0.1255	0.9001
1	AX-157007774	306	T	COV13	327	0.3751	-0.4649	0.642
1	AX-157007774	306	T	COV14	327	0.2126	-0.7236	0.4693
1	AX-157007774	306	T	COV15	327	0.7513	-0.1344	0.8931
1	AX-157007774	306	T	COV16	327	6.856	0.9007	0.3678
1	AX-157007774	306	T	COV17	327	1.024	0.01108	0.9912
1	AX-157007774	306	T	COV18	327	0.008206	-2.165	0.03042
1	AX-157007774	306	T	COV19	327	0.5342	-0.2932	0.7693
1	AX-157007774	306	T	COV20	327	0.1496	-0.8758	0.3811
1	AX-157005973	308	G	ADD	327	0.8117	-1.165	0.2439
1	AX-157005973	308	G	COV1	327	0.09196	-1.11	0.267
1	AX-157005973	308	G	COV2	327	0.00154	-2.926	0.00343
1	AX-157005973	308	G	COV3	327	0.01969	-1.777	0.07561
1	AX-157005973	308	G	COV4	327	370	2.531	0.01138
1	AX-157005973	308	G	COV5	327	0.1938	-0.7302	0.4653
1	AX-157005973	308	G	COV6	327	2.326	0.3979	0.6907
1	AX-157005973	308	G	COV7	327	0.003274	-2.553	0.01067
1	AX-157005973	308	G	COV8	327	1.909	0.3016	0.763
1	AX-157005973	308	G	COV9	327	0.2183	-0.6948	0.4872
1	AX-157005973	308	G	COV10	327	0.8067	-0.1012	0.9194
1	AX-157005973	308	G	COV11	327	0.404	-0.4298	0.6674
1	AX-157005973	308	G	COV12	327	1.306	0.1255	0.9001
1	AX-157005973	308	G	COV13	327	0.3751	-0.4649	0.642
1	AX-157005973	308	G	COV14	327	0.2126	-0.7236	0.4693
1	AX-157005973	308	G	COV15	327	0.7513	-0.1344	0.8931
1	AX-157005973	308	G	COV16	327	6.856	0.9007	0.3678
1	AX-157005973	308	G	COV17	327	1.024	0.01108	0.9912
1	AX-157005973	308	G	COV18	327	0.008206	-2.165	0.03042
1	AX-157005973	308	G	COV19	327	0.5342	-0.2932	0.7693
1	AX-157005973	308	G	COV20	327	0.1496	-0.8758	0.3811
1	AX-156980696	312	G	ADD	327	0.8117	-1.165	0.2439
1	AX-156980696	312	G	COV1	327	0.09196	-1.11	0.267
1	AX-156980696	312	G	COV2	327	0.00154	-2.926	0.00343
1	AX-156980696	312	G	COV3	327	0.01969	-1.777	0.07561
1	AX-156980696	312	G	COV4	327	370	2.531	0.01138
1	AX-156980696	312	G	COV5	327	0.1938	-0.7302	0.4653
1	AX-156980696	312	G	COV6	327	2.326	0.3979	0.6907
1	AX-156980696	312	G	COV7	327	0.003274	-2.553	0.01067
1	AX-156980696	312	G	COV8	327	1.909	0.3016	0.763
1	AX-156980696	312	G	COV9	327	0.2183	-0.6948	0.4872
1	AX-156980696	312	G	COV10	327	0.8067	-0.1012	0.9194
1	AX-156980696	312	G	COV11	327	0.404	-0.4298	0.6674
1	AX-156980696	312	G	COV12	327	1.306	0.1255	0.9001
1	AX-156980696	312	G	COV13	327	0.3751	-0.4649	0.642
1	AX-156980696	312	G	COV14	327	0.2126	-0.7236	0.4693
1	AX-156980696	312	G	COV15	327	0.7513	-0.1344	0.8931
1	AX-156980696	312	G	COV16	327	6.856	0.9007	0.3678
1	AX-156980696	312	G	COV17	327	1.024	0.01108	0.9912
1	AX-156980696	312	G	COV18	327	0.008206	-2.165	0.03042
1	AX-156980696	312	G	COV19	327	0.5342	-0.2932	0.7693
1	AX-156980696	312	G	COV20	327	0.1496	-0.8758	0.3811
1	AX-156990452	317	A	ADD	327	1.108	0.5417	0.588
1	AX-156990452	317	A	COV1	327	0.1028	-1.061	0.2887
1	AX-156990452	317	A	COV2	327	0.002373	-2.765	0.005685
1	AX-156990452	317	A	COV3	327	0.01771	-1.798	0.07213
1	AX-156990452	317	A	COV4	327	301.7	2.445	0.01447
1	AX-156990452	317	A	COV5	327	0.2209	-0.6721	0.5015
1	AX-156990452	317	A	COV6	327	1.96	0.3183	0.7503
1	AX-156990452	317	A	COV7	327	0.002633	-2.656	0.007896
1	AX-156990452	317	A	COV8	327	1.821	0.2767	0.782
1	AX-156990452	317	A	COV9	327	0.2258	-0.6802	0.4964
1	AX-156990452	317	A	COV10	327	0.6647	-0.1902	0.8491
1	AX-156990452	317	A	COV11	327	0.4281	-0.4026	0.6872
1	AX-156990452	317	A	COV12	327	1.558	0.2087	0.8347
1	AX-156990452	317	A	COV13	327	0.4513	-0.3753	0.7074
1	AX-156990452	317	A	COV14	327	0.2018	-0.7484	0.4542
1	AX-156990452	317	A	COV15	327	0.6227	-0.2228	0.8237
1	AX-156990452	317	A	COV16	327	7.52	0.9411	0.3466
1	AX-156990452	317	A	COV17	327	1.019	0.008866	0.9929
1	AX-156990452	317	A	COV18	327	0.004727	-2.474	0.01337
1	AX-156990452	317	A	COV19	327	0.4169	-0.41	0.6818
1	AX-156990452	317	A	COV20	327	0.1377	-0.9126	0.3614
1	AX-156988566	318	T	ADD	327	0.7598	-1.258	0.2085
1	AX-156988566	318	T	COV1	327	0.1081	-1.031	0.3025
1	AX-156988566	318	T	COV2	327	0.001659	-2.904	0.003685
1	AX-156988566	318	T	COV3	327	0.01244	-1.953	0.05085
1	AX-156988566	318	T	COV4	327	283.6	2.441	0.01464
1	AX-156988566	318	T	COV5	327	0.2109	-0.6982	0.4851
1	AX-156988566	318	T	COV6	327	1.24	0.1004	0.92
1	AX-156988566	318	T	COV7	327	0.003143	-2.572	0.01012
1	AX-156988566	318	T	COV8	327	1.79	0.2713	0.7862
1	AX-156988566	318	T	COV9	327	0.2086	-0.7161	0.4739
1	AX-156988566	318	T	COV10	327	0.6909	-0.1734	0.8623
1	AX-156988566	318	T	COV11	327	0.4974	-0.3309	0.7407
1	AX-156988566	318	T	COV12	327	1.288	0.1182	0.9059
1	AX-156988566	318	T	COV13	327	0.4131	-0.4171	0.6766
1	AX-156988566	318	T	COV14	327	0.1778	-0.8035	0.4217
1	AX-156988566	318	T	COV15	327	0.5641	-0.2688	0.7881
1	AX-156988566	318	T	COV16	327	5.039	0.7477	0.4547
1	AX-156988566	318	T	COV17	327	1.839	0.2736	0.7844
1	AX-156988566	318	T	COV18	327	0.005232	-2.415	0.01573
1	AX-156988566	318	T	COV19	327	0.4941	-0.3299	0.7415
1	AX-156988566	318	T	COV20	327	0.1143	-0.991	0.3217
1	AX-156980182	318	G	ADD	327	1.042	0.2075	0.8356
1	AX-156980182	318	G	COV1	327	0.1135	-1.011	0.3121
1	AX-156980182	318	G	COV2	327	0.002215	-2.802	0.005081
1	AX-156980182	318	G	COV3	327	0.02294	-1.701	0.08898
1	AX-156980182	318	G	COV4	327	338.2	2.508	0.01215
1	AX-156980182	318	G	COV5	327	0.2578	-0.609	0.5425
1	AX-156980182	318	G	COV6	327	2.029	0.3335	0.7388
1	AX-156980182	318	G	COV7	327	0.002426	-2.692	0.007096
1	AX-156980182	318	G	COV8	327	2.163	0.3602	0.7187
1	AX-156980182	318	G	COV9	327	0.2237	-0.6851	0.4933
1	AX-156980182	318	G	COV10	327	0.7604	-0.1285	0.8977
1	AX-156980182	318	G	COV11	327	0.4315	-0.3992	0.6897
1	AX-156980182	318	G	COV12	327	1.562	0.2094	0.8341
1	AX-156980182	318	G	COV13	327	0.3879	-0.4487	0.6537
1	AX-156980182	318	G	COV14	327	0.2107	-0.7263	0.4676
1	AX-156980182	318	G	COV15	327	0.6922	-0.1718	0.8636
1	AX-156980182	318	G	COV16	327	7.238	0.9213	0.3569
1	AX-156980182	318	G	COV17	327	0.9383	-0.02947	0.9765
1	AX-156980182	318	G	COV18	327	0.004635	-2.485	0.01296
1	AX-156980182	318	G	COV19	327	0.4631	-0.3608	0.7182
1	AX-156980182	318	G	COV20	327	0.1249	-0.947	0.3437
1	AX-156993175	318	G	ADD	324	1.431	1.838	0.06606
1	AX-156993175	318	G	COV1	324	0.1004	-1.058	0.29
1	AX-156993175	318	G	COV2	324	0.00263	-2.715	0.006622
1	AX-156993175	318	G	COV3	324	0.01725	-1.819	0.0689
1	AX-156993175	318	G	COV4	324	253.1	2.373	0.01766
1	AX-156993175	318	G	COV5	324	0.202	-0.7067	0.4798
1	AX-156993175	318	G	COV6	324	1.371	0.147	0.8831
1	AX-156993175	318	G	COV7	324	0.001929	-2.746	0.006039
1	AX-156993175	318	G	COV8	324	1.396	0.1534	0.8781
1	AX-156993175	318	G	COV9	324	0.2342	-0.6499	0.5157
1	AX-156993175	318	G	COV10	324	0.5454	-0.2818	0.7781
1	AX-156993175	318	G	COV11	324	0.4914	-0.3344	0.7381
1	AX-156993175	318	G	COV12	324	1.224	0.09318	0.9258
1	AX-156993175	318	G	COV13	324	0.3862	-0.443	0.6577
1	AX-156993175	318	G	COV14	324	0.3449	-0.4895	0.6245
1	AX-156993175	318	G	COV15	324	1.643	0.229	0.8188
1	AX-156993175	318	G	COV16	324	6.103	0.8365	0.4029
1	AX-156993175	318	G	COV17	324	0.6505	-0.197	0.8438
1	AX-156993175	318	G	COV18	324	0.002604	-2.708	0.006761
1	AX-156993175	318	G	COV19	324	0.3637	-0.4651	0.6419
1	AX-156993175	318	G	COV20	324	0.1431	-0.8885	0.3743
1	AX-156987990	321	C	ADD	327	0.7633	-1.324	0.1854
1	AX-156987990	321	C	COV1	327	0.06995	-1.227	0.2197
1	AX-156987990	321	C	COV2	327	0.002482	-2.752	0.005919
1	AX-156987990	321	C	COV3	327	0.01496	-1.883	0.0597
1	AX-156987990	321	C	COV4	327	345.9	2.524	0.01162
1	AX-156987990	321	C	COV5	327	0.2869	-0.5618	0.5743
1	AX-156987990	321	C	COV6	327	1.552	0.2074	0.8357
1	AX-156987990	321	C	COV7	327	0.002519	-2.681	0.007334
1	AX-156987990	321	C	COV8	327	1.424	0.1631	0.8704
1	AX-156987990	321	C	COV9	327	0.1467	-0.8624	0.3885
1	AX-156987990	321	C	COV10	327	0.789	-0.1116	0.9111
1	AX-156987990	321	C	COV11	327	0.5764	-0.2593	0.7954
1	AX-156987990	321	C	COV12	327	2.373	0.4011	0.6884
1	AX-156987990	321	C	COV13	327	0.5136	-0.3142	0.7534
1	AX-156987990	321	C	COV14	327	0.1408	-0.9069	0.3644
1	AX-156987990	321	C	COV15	327	0.6203	-0.2242	0.8226
1	AX-156987990	321	C	COV16	327	9.597	1.047	0.2951
1	AX-156987990	321	C	COV17	327	1.504	0.1863	0.8522
1	AX-156987990	321	C	COV18	327	0.006012	-2.353	0.01864
1	AX-156987990	321	C	COV19	327	0.5629	-0.2683	0.7884
1	AX-156987990	321	C	COV20	327	0.06911	-1.194	0.2326
1	AX-156985608	327	A	ADD	327	1.042	0.2075	0.8356
1	AX-156985608	327	A	COV1	327	0.1135	-1.011	0.3121
1	AX-156985608	327	A	COV2	327	0.002215	-2.802	0.005081
1	AX-156985608	327	A	COV3	327	0.02294	-1.701	0.08898
1	AX-156985608	327	A	COV4	327	338.2	2.508	0.01215
1	AX-156985608	327	A	COV5	327	0.2578	-0.609	0.5425
1	AX-156985608	327	A	COV6	327	2.029	0.3335	0.7388
1	AX-156985608	327	A	COV7	327	0.002426	-2.692	0.007096
1	AX-156985608	327	A	COV8	327	2.163	0.3602	0.7187
1	AX-156985608	327	A	COV9	327	0.2237	-0.6851	0.4933
1	AX-156985608	327	A	COV10	327	0.7604	-0.1285	0.8977
1	AX-156985608	327	A	COV11	327	0.4315	-0.3992	0.6897
1	AX-156985608	327	A	COV12	327	1.562	0.2094	0.8341
1	AX-156985608	327	A	COV13	327	0.3879	-0.4487	0.6537
1	AX-156985608	327	A	COV14	327	0.2107	-0.7263	0.4676
1	AX-156985608	327	A	COV15	327	0.6922	-0.1718	0.8636
1	AX-156985608	327	A	COV16	327	7.238	0.9213	0.3569
1	AX-156985608	327	A	COV17	327	0.9383	-0.02947	0.9765
1	AX-156985608	327	A	COV18	327	0.004635	-2.485	0.01296
1	AX-156985608	327	A	COV19	327	0.4631	-0.3608	0.7182
1	AX-156985608	327	A	COV20	327	0.1249	-0.947	0.3437
1	AX-156996488	330	T	ADD	327	0.8001	-1.259	0.2079
1	AX-156996488	330	T	COV1	327	0.08423	-1.15	0.2501
1	AX-156996488	330	T	COV2	327	0.001775	-2.891	0.003845
1	AX-156996488	330	T	COV3	327	0.0215	-1.735	0.08275
1	AX-156996488	330	T	COV4	327	477.7	2.644	0.008197
1	AX-156996488	330	T	COV5	327	0.2391	-0.6416	0.5211
1	AX-156996488	330	T	COV6	327	1.257	0.1069	0.9149
1	AX-156996488	330	T	COV7	327	0.002877	-2.623	0.008704
1	AX-156996488	330	T	COV8	327	2.252	0.377	0.7062
1	AX-156996488	330	T	COV9	327	0.2553	-0.6205	0.5349
1	AX-156996488	330	T	COV10	327	0.8374	-0.08346	0.9335
1	AX-156996488	330	T	COV11	327	0.3421	-0.5054	0.6133
1	AX-156996488	330	T	COV12	327	1.641	0.233	0.8157
1	AX-156996488	330	T	COV13	327	0.3385	-0.5125	0.6083
1	AX-156996488	330	T	COV14	327	0.1776	-0.8042	0.4213
1	AX-156996488	330	T	COV15	327	0.8302	-0.08709	0.9306
1	AX-156996488	330	T	COV16	327	8.515	0.9966	0.3189
1	AX-156996488	330	T	COV17	327	0.3872	-0.42	0.6745
1	AX-156996488	330	T	COV18	327	0.002757	-2.665	0.007704
1	AX-156996488	330	T	COV19	327	0.437	-0.3879	0.6981
1	AX-156996488	330	T	COV20	327	0.159	-0.8419	0.3998
1	AX-156992190	333	C	ADD	324	1.43	1.313	0.1892
1	AX-156992190	333	C	COV1	324	0.1403	-0.9162	0.3596
1	AX-156992190	333	C	COV2	324	0.002361	-2.764	0.005715
1	AX-156992190	333	C	COV3	324	0.01479	-1.887	0.05912
1	AX-156992190	333	C	COV4	324	381.5	2.527	0.01151
1	AX-156992190	333	C	COV5	324	0.2085	-0.6961	0.4863
1	AX-156992190	333	C	COV6	324	2.138	0.3565	0.7215
1	AX-156992190	333	C	COV7	324	0.005377	-2.26	0.02385
1	AX-156992190	333	C	COV8	324	1.418	0.1607	0.8723
1	AX-156992190	333	C	COV9	324	0.1941	-0.7439	0.457
1	AX-156992190	333	C	COV10	324	1.778	0.2644	0.7915
1	AX-156992190	333	C	COV11	324	0.6078	-0.234	0.815
1	AX-156992190	333	C	COV12	324	1.27	0.1123	0.9106
1	AX-156992190	333	C	COV13	324	0.263	-0.6289	0.5294
1	AX-156992190	333	C	COV14	324	0.2194	-0.7038	0.4816
1	AX-156992190	333	C	COV15	324	0.4642	-0.3596	0.7192
1	AX-156992190	333	C	COV16	324	7.066	0.9115	0.362
1	AX-156992190	333	C	COV17	324	0.9949	-0.002356	0.9981
1	AX-156992190	333	C	COV18	324	0.002939	-2.652	0.007995
1	AX-156992190	333	C	COV19	324	0.546	-0.2838	0.7765
1	AX-156992190	333	C	COV20	324	0.1299	-0.9234	0.3558
1	AX-156988234	334	G	ADD	322	0.793	-1.087	0.2772
1	AX-156988234	334	G	COV1	322	0.0694	-1.212	0.2255
1	AX-156988234	334	G	COV2	322	0.004159	-2.487	0.01287
1	AX-156988234	334	G	COV3	322	0.02787	-1.612	0.107
1	AX-156988234	334	G	COV4	322	286	2.413	0.01584
1	AX-156988234	334	G	COV5	322	0.4067	-0.397	0.6914
1	AX-156988234	334	G	COV6	322	2.144	0.3589	0.7197
1	AX-156988234	334	G	COV7	322	0.00153	-2.871	0.004093
1	AX-156988234	334	G	COV8	322	2.084	0.3405	0.7335
1	AX-156988234	334	G	COV9	322	0.3153	-0.5215	0.602
1	AX-156988234	334	G	COV10	322	1.242	0.1012	0.9194
1	AX-156988234	334	G	COV11	322	0.5147	-0.314	0.7535
1	AX-156988234	334	G	COV12	322	2.653	0.454	0.6498
1	AX-156988234	334	G	COV13	322	0.4755	-0.3505	0.726
1	AX-156988234	334	G	COV14	322	0.3406	-0.4933	0.6218
1	AX-156988234	334	G	COV15	322	0.3901	-0.4399	0.66
1	AX-156988234	334	G	COV16	322	4.68	0.7076	0.4792
1	AX-156988234	334	G	COV17	322	0.7053	-0.1617	0.8716
1	AX-156988234	334	G	COV18	322	0.00585	-2.365	0.01803
1	AX-156988234	334	G	COV19	322	0.5211	-0.3028	0.762
1	AX-156988234	334	G	COV20	322	0.08252	-1.132	0.2577
1	AX-157004353	335	T	ADD	327	1.019	0.08949	0.9287
1	AX-157004353	335	T	COV1	327	0.1056	-1.037	0.2996
1	AX-157004353	335	T	COV2	327	0.00219	-2.79	0.005274
1	AX-157004353	335	T	COV3	327	0.02202	-1.726	0.08426
1	AX-157004353	335	T	COV4	327	348.7	2.523	0.01164
1	AX-157004353	335	T	COV5	327	0.2514	-0.619	0.5359
1	AX-157004353	335	T	COV6	327	1.938	0.3134	0.754
1	AX-157004353	335	T	COV7	327	0.002563	-2.661	0.007799
1	AX-157004353	335	T	COV8	327	2.207	0.3629	0.7166
1	AX-157004353	335	T	COV9	327	0.222	-0.6884	0.4912
1	AX-157004353	335	T	COV10	327	0.7952	-0.1082	0.9139
1	AX-157004353	335	T	COV11	327	0.4414	-0.388	0.698
1	AX-157004353	335	T	COV12	327	1.616	0.2256	0.8215
1	AX-157004353	335	T	COV13	327	0.3958	-0.4397	0.6601
1	AX-157004353	335	T	COV14	327	0.2002	-0.7482	0.4543
1	AX-157004353	335	T	COV15	327	0.6585	-0.1966	0.8441
1	AX-157004353	335	T	COV16	327	6.969	0.9079	0.3639
1	AX-157004353	335	T	COV17	327	0.9052	-0.0463	0.9631
1	AX-157004353	335	T	COV18	327	0.004692	-2.474	0.01336
1	AX-157004353	335	T	COV19	327	0.4562	-0.3676	0.7131
1	AX-157004353	335	T	COV20	327	0.1338	-0.9265	0.3542
1	AX-156980116	336	C	ADD	327	0.7431	-1.605	0.1084
1	AX-156980116	336	C	COV1	327	0.08135	-1.167	0.243
1	AX-156980116	336	C	COV2	327	0.002043	-2.832	0.004625
1	AX-156980116	336	C	COV3	327	0.01886	-1.792	0.07318
1	AX-156980116	336	C	COV4	327	555.2	2.695	0.007033
1	AX-156980116	336	C	COV5	327	0.2623	-0.5991	0.5491
1	AX-156980116	336	C	COV6	327	1.069	0.03111	0.9752
1	AX-156980116	336	C	COV7	327	0.003102	-2.589	0.009629
1	AX-156980116	336	C	COV8	327	3.535	0.5804	0.5616
1	AX-156980116	336	C	COV9	327	0.2209	-0.6864	0.4925
1	AX-156980116	336	C	COV10	327	0.9153	-0.04155	0.9669
1	AX-156980116	336	C	COV11	327	0.3283	-0.5249	0.5997
1	AX-156980116	336	C	COV12	327	2.038	0.3337	0.7386
1	AX-156980116	336	C	COV13	327	0.3967	-0.4384	0.6611
1	AX-156980116	336	C	COV14	327	0.1777	-0.8026	0.4222
1	AX-156980116	336	C	COV15	327	0.9051	-0.0466	0.9628
1	AX-156980116	336	C	COV16	327	8.463	0.995	0.3197
1	AX-156980116	336	C	COV17	327	0.4073	-0.4057	0.685
1	AX-156980116	336	C	COV18	327	0.00221	-2.743	0.006086
1	AX-156980116	336	C	COV19	327	0.3774	-0.4554	0.6488
1	AX-156980116	336	C	COV20	327	0.1574	-0.8496	0.3956
1	AX-156982106	337	A	ADD	326	0.9059	-0.5773	0.5637
1	AX-156982106	337	A	COV1	326	0.09988	-1.07	0.2848
1	AX-156982106	337	A	COV2	326	0.002089	-2.828	0.004691
1	AX-156982106	337	A	COV3	326	0.01582	-1.857	0.06329
1	AX-156982106	337	A	COV4	326	299.8	2.459	0.01394
1	AX-156982106	337	A	COV5	326	0.3031	-0.5353	0.5925
1	AX-156982106	337	A	COV6	326	2.259	0.3849	0.7003
1	AX-156982106	337	A	COV7	326	0.002592	-2.661	0.007782
1	AX-156982106	337	A	COV8	326	2.085	0.339	0.7346
1	AX-156982106	337	A	COV9	326	0.1961	-0.7395	0.4596
1	AX-156982106	337	A	COV10	326	0.8125	-0.09774	0.9221
1	AX-156982106	337	A	COV11	326	0.5323	-0.2963	0.767
1	AX-156982106	337	A	COV12	326	2.105	0.3478	0.728
1	AX-156982106	337	A	COV13	326	0.5456	-0.2845	0.776
1	AX-156982106	337	A	COV14	326	0.1682	-0.8318	0.4055
1	AX-156982106	337	A	COV15	326	0.6693	-0.1891	0.85
1	AX-156982106	337	A	COV16	326	9.139	1.011	0.312
1	AX-156982106	337	A	COV17	326	1.182	0.0771	0.9385
1	AX-156982106	337	A	COV18	326	0.005498	-2.387	0.017
1	AX-156982106	337	A	COV19	326	0.4008	-0.4284	0.6684
1	AX-156982106	337	A	COV20	326	0.1182	-0.9643	0.3349
1	AX-156992324	339	A	ADD	320	0.622	-1.785	0.07425
1	AX-156992324	339	A	COV1	320	0.1117	-0.9809	0.3266
1	AX-156992324	339	A	COV2	320	0.002153	-2.775	0.005528
1	AX-156992324	339	A	COV3	320	0.02004	-1.754	0.07938
1	AX-156992324	339	A	COV4	320	837.2	2.88	0.003973
1	AX-156992324	339	A	COV5	320	0.1622	-0.7935	0.4275
1	AX-156992324	339	A	COV6	320	1.856	0.2885	0.773
1	AX-156992324	339	A	COV7	320	0.001892	-2.754	0.005895
1	AX-156992324	339	A	COV8	320	4.479	0.6829	0.4947
1	AX-156992324	339	A	COV9	320	0.1077	-0.9953	0.3196
1	AX-156992324	339	A	COV10	320	1.041	0.01872	0.9851
1	AX-156992324	339	A	COV11	320	0.5231	-0.3037	0.7613
1	AX-156992324	339	A	COV12	320	0.7895	-0.1065	0.9152
1	AX-156992324	339	A	COV13	320	0.58	-0.2526	0.8006
1	AX-156992324	339	A	COV14	320	0.1711	-0.7985	0.4246
1	AX-156992324	339	A	COV15	320	0.5159	-0.3047	0.7606
1	AX-156992324	339	A	COV16	320	5.891	0.8122	0.4167
1	AX-156992324	339	A	COV17	320	0.9889	-0.005122	0.9959
1	AX-156992324	339	A	COV18	320	0.003271	-2.559	0.0105
1	AX-156992324	339	A	COV19	320	0.4938	-0.3235	0.7463
1	AX-156992324	339	A	COV20	320	0.1494	-0.8462	0.3974
1	AX-156987281	340	A	ADD	327	1.133	0.5892	0.5557
1	AX-156987281	340	A	COV1	327	0.1218	-0.9816	0.3263
1	AX-156987281	340	A	COV2	327	0.002205	-2.801	0.005096
1	AX-156987281	340	A	COV3	327	0.02104	-1.748	0.0805
1	AX-156987281	340	A	COV4	327	363.4	2.535	0.01124
1	AX-156987281	340	A	COV5	327	0.2502	-0.6218	0.5341
1	AX-156987281	340	A	COV6	327	1.736	0.2602	0.7947
1	AX-156987281	340	A	COV7	327	0.002574	-2.674	0.007499
1	AX-156987281	340	A	COV8	327	2.431	0.4123	0.6801
1	AX-156987281	340	A	COV9	327	0.2126	-0.7073	0.4794
1	AX-156987281	340	A	COV10	327	0.7408	-0.1413	0.8876
1	AX-156987281	340	A	COV11	327	0.3445	-0.4967	0.6194
1	AX-156987281	340	A	COV12	327	1.706	0.2515	0.8014
1	AX-156987281	340	A	COV13	327	0.369	-0.4717	0.6371
1	AX-156987281	340	A	COV14	327	0.2157	-0.7157	0.4742
1	AX-156987281	340	A	COV15	327	0.7557	-0.1308	0.896
1	AX-156987281	340	A	COV16	327	6.935	0.9054	0.3652
1	AX-156987281	340	A	COV17	327	1.002	0.0007807	0.9994
1	AX-156987281	340	A	COV18	327	0.005444	-2.394	0.01667
1	AX-156987281	340	A	COV19	327	0.389	-0.4401	0.6599
1	AX-156987281	340	A	COV20	327	0.1377	-0.9125	0.3615
1	AX-156982718	341	G	ADD	327	1.147	0.5442	0.5863
1	AX-156982718	341	G	COV1	327	0.1075	-1.041	0.2979
1	AX-156982718	341	G	COV2	327	0.002082	-2.827	0.0047
1	AX-156982718	341	G	COV3	327	0.02013	-1.765	0.07755
1	AX-156982718	341	G	COV4	327	316.7	2.477	0.01326
1	AX-156982718	341	G	COV5	327	0.2581	-0.6077	0.5434
1	AX-156982718	341	G	COV6	327	1.943	0.3144	0.7533
1	AX-156982718	341	G	COV7	327	0.002517	-2.681	0.007341
1	AX-156982718	341	G	COV8	327	1.835	0.2811	0.7786
1	AX-156982718	341	G	COV9	327	0.2315	-0.6687	0.5037
1	AX-156982718	341	G	COV10	327	0.7247	-0.1513	0.8797
1	AX-156982718	341	G	COV11	327	0.4323	-0.3981	0.6906
1	AX-156982718	341	G	COV12	327	1.548	0.2056	0.8371
1	AX-156982718	341	G	COV13	327	0.4039	-0.4305	0.6668
1	AX-156982718	341	G	COV14	327	0.2138	-0.7203	0.4713
1	AX-156982718	341	G	COV15	327	0.6246	-0.2215	0.8247
1	AX-156982718	341	G	COV16	327	7.537	0.9418	0.3463
1	AX-156982718	341	G	COV17	327	0.9924	-0.00355	0.9972
1	AX-156982718	341	G	COV18	327	0.004106	-2.524	0.0116
1	AX-156982718	341	G	COV19	327	0.4852	-0.3393	0.7344
1	AX-156982718	341	G	COV20	327	0.1387	-0.9092	0.3633
1	AX-156992496	342	T	ADD	327	0.9014	-0.5237	0.6005
1	AX-156992496	342	T	COV1	327	0.1204	-0.9831	0.3256
1	AX-156992496	342	T	COV2	327	0.002142	-2.816	0.004869
1	AX-156992496	342	T	COV3	327	0.02115	-1.745	0.08107
1	AX-156992496	342	T	COV4	327	378.7	2.549	0.01081
1	AX-156992496	342	T	COV5	327	0.2341	-0.6503	0.5155
1	AX-156992496	342	T	COV6	327	1.566	0.2085	0.8349
1	AX-156992496	342	T	COV7	327	0.002611	-2.664	0.007722
1	AX-156992496	342	T	COV8	327	1.857	0.2874	0.7738
1	AX-156992496	342	T	COV9	327	0.2161	-0.7008	0.4834
1	AX-156992496	342	T	COV10	327	0.7876	-0.1127	0.9103
1	AX-156992496	342	T	COV11	327	0.4684	-0.3594	0.7193
1	AX-156992496	342	T	COV12	327	1.539	0.2028	0.8393
1	AX-156992496	342	T	COV13	327	0.4318	-0.3974	0.6911
1	AX-156992496	342	T	COV14	327	0.2042	-0.744	0.4569
1	AX-156992496	342	T	COV15	327	0.6097	-0.233	0.8157
1	AX-156992496	342	T	COV16	327	6.087	0.84	0.4009
1	AX-156992496	342	T	COV17	327	1.085	0.03747	0.9701
1	AX-156992496	342	T	COV18	327	0.005156	-2.424	0.01534
1	AX-156992496	342	T	COV19	327	0.506	-0.3182	0.7503
1	AX-156992496	342	T	COV20	327	0.1303	-0.9388	0.3478
1	AX-156992256	344	T	ADD	327	1.192	0.9854	0.3244
1	AX-156992256	344	T	COV1	327	0.1576	-0.8497	0.3955
1	AX-156992256	344	T	COV2	327	0.002017	-2.836	0.004575
1	AX-156992256	344	T	COV3	327	0.01439	-1.883	0.05971
1	AX-156992256	344	T	COV4	327	271.9	2.406	0.01613
1	AX-156992256	344	T	COV5	327	0.2429	-0.6352	0.5253
1	AX-156992256	344	T	COV6	327	1.832	0.2861	0.7748
1	AX-156992256	344	T	COV7	327	0.002186	-2.728	0.006381
1	AX-156992256	344	T	COV8	327	2.257	0.38	0.704
1	AX-156992256	344	T	COV9	327	0.222	-0.6881	0.4914
1	AX-156992256	344	T	COV10	327	0.6496	-0.2024	0.8396
1	AX-156992256	344	T	COV11	327	0.3926	-0.4427	0.658
1	AX-156992256	344	T	COV12	327	1.659	0.2377	0.8121
1	AX-156992256	344	T	COV13	327	0.4547	-0.3732	0.709
1	AX-156992256	344	T	COV14	327	0.1908	-0.7736	0.4392
1	AX-156992256	344	T	COV15	327	0.6282	-0.2185	0.827
1	AX-156992256	344	T	COV16	327	7.525	0.9446	0.3449
1	AX-156992256	344	T	COV17	327	0.7912	-0.1088	0.9134
1	AX-156992256	344	T	COV18	327	0.004596	-2.483	0.01303
1	AX-156992256	344	T	COV19	327	0.4197	-0.4076	0.6835
1	AX-156992256	344	T	COV20	327	0.1403	-0.9033	0.3664
1	AX-157008835	345	A	ADD	327	0.7416	-1.479	0.1391
1	AX-157008835	345	A	COV1	327	0.1304	-0.9451	0.3446
1	AX-157008835	345	A	COV2	327	0.00175	-2.889	0.003871
1	AX-157008835	345	A	COV3	327	0.0265	-1.637	0.1016
1	AX-157008835	345	A	COV4	327	266.9	2.41	0.01595
1	AX-157008835	345	A	COV5	327	0.3375	-0.4865	0.6266
1	AX-157008835	345	A	COV6	327	1.323	0.1308	0.8959
1	AX-157008835	345	A	COV7	327	0.002513	-2.67	0.007595
1	AX-157008835	345	A	COV8	327	2.682	0.4553	0.6489
1	AX-157008835	345	A	COV9	327	0.2755	-0.5868	0.5574
1	AX-157008835	345	A	COV10	327	1.046	0.02113	0.9831
1	AX-157008835	345	A	COV11	327	0.4806	-0.347	0.7286
1	AX-157008835	345	A	COV12	327	2.175	0.3624	0.7171
1	AX-157008835	345	A	COV13	327	0.3966	-0.4368	0.6623
1	AX-157008835	345	A	COV14	327	0.2162	-0.7146	0.4749
1	AX-157008835	345	A	COV15	327	0.3719	-0.4565	0.648
1	AX-157008835	345	A	COV16	327	6.995	0.9078	0.364
1	AX-157008835	345	A	COV17	327	0.733	-0.1434	0.886
1	AX-157008835	345	A	COV18	327	0.003048	-2.65	0.008048
1	AX-157008835	345	A	COV19	327	0.5621	-0.2683	0.7884
1	AX-157008835	345	A	COV20	327	0.107	-1.02	0.3078
1	AX-157004270	350	C	ADD	326	0.8435	-0.6252	0.5319
1	AX-157004270	350	C	COV1	326	0.1061	-1.047	0.2949
1	AX-157004270	350	C	COV2	326	0.002113	-2.823	0.004754
1	AX-157004270	350	C	COV3	326	0.01743	-1.828	0.06755
1	AX-157004270	350	C	COV4	326	297.3	2.455	0.01408
1	AX-157004270	350	C	COV5	326	0.2525	-0.6155	0.5382
1	AX-157004270	350	C	COV6	326	1.847	0.2872	0.774
1	AX-157004270	350	C	COV7	326	0.002553	-2.662	0.007756
1	AX-157004270	350	C	COV8	326	2.429	0.4134	0.6793
1	AX-157004270	350	C	COV9	326	0.2129	-0.7041	0.4814
1	AX-157004270	350	C	COV10	326	0.7564	-0.131	0.8958
1	AX-157004270	350	C	COV11	326	0.3411	-0.5078	0.6116
1	AX-157004270	350	C	COV12	326	1.907	0.3018	0.7628
1	AX-157004270	350	C	COV13	326	0.3326	-0.5204	0.6028
1	AX-157004270	350	C	COV14	326	0.2057	-0.7381	0.4605
1	AX-157004270	350	C	COV15	326	0.6017	-0.2388	0.8112
1	AX-157004270	350	C	COV16	326	6.425	0.8675	0.3857
1	AX-157004270	350	C	COV17	326	0.6329	-0.2104	0.8333
1	AX-157004270	350	C	COV18	326	0.006165	-2.342	0.01916
1	AX-157004270	350	C	COV19	326	0.5254	-0.3009	0.7635
1	AX-157004270	350	C	COV20	326	0.1074	-1.021	0.3075
1	AX-156979288	353	A	ADD	327	1.083	0.3846	0.7005
1	AX-156979288	353	A	COV1	327	0.1089	-1.034	0.3009
1	AX-156979288	353	A	COV2	327	0.002544	-2.71	0.006721
1	AX-156979288	353	A	COV3	327	0.02029	-1.758	0.07879
1	AX-156979288	353	A	COV4	327	322.5	2.481	0.0131
1	AX-156979288	353	A	COV5	327	0.2751	-0.577	0.5639
1	AX-156979288	353	A	COV6	327	1.765	0.267	0.7895
1	AX-156979288	353	A	COV7	327	0.002709	-2.64	0.008293
1	AX-156979288	353	A	COV8	327	2.17	0.3614	0.7178
1	AX-156979288	353	A	COV9	327	0.2194	-0.6931	0.4883
1	AX-156979288	353	A	COV10	327	0.8051	-0.1023	0.9185
1	AX-156979288	353	A	COV11	327	0.4246	-0.4068	0.6842
1	AX-156979288	353	A	COV12	327	1.63	0.23	0.8181
1	AX-156979288	353	A	COV13	327	0.3973	-0.4378	0.6615
1	AX-156979288	353	A	COV14	327	0.1827	-0.7877	0.4309
1	AX-156979288	353	A	COV15	327	0.6412	-0.2094	0.8341
1	AX-156979288	353	A	COV16	327	6.355	0.8609	0.3893
1	AX-156979288	353	A	COV17	327	0.9091	-0.04433	0.9646
1	AX-156979288	353	A	COV18	327	0.004972	-2.446	0.01445
1	AX-156979288	353	A	COV19	327	0.5158	-0.3065	0.7592
1	AX-156979288	353	A	COV20	327	0.1347	-0.9228	0.3561
1	AX-157005043	353	G	ADD	327	0.6623	-1.687	0.09167
1	AX-157005043	353	G	COV1	327	0.1283	-0.9562	0.339
1	AX-157005043	353	G	COV2	327	0.003507	-2.569	0.0102
1	AX-157005043	353	G	COV3	327	0.01791	-1.808	0.07066
1	AX-157005043	353	G	COV4	327	189.7	2.224	0.02613
1	AX-157005043	353	G	COV5	327	0.2804	-0.5669	0.5708
1	AX-157005043	353	G	COV6	327	1.713	0.2535	0.7999
1	AX-157005043	353	G	COV7	327	0.002472	-2.667	0.00765
1	AX-157005043	353	G	COV8	327	3.148	0.5311	0.5953
1	AX-157005043	353	G	COV9	327	0.317	-0.519	0.6038
1	AX-157005043	353	G	COV10	327	0.664	-0.1917	0.848
1	AX-157005043	353	G	COV11	327	0.1576	-0.8409	0.4004
1	AX-157005043	353	G	COV12	327	1.011	0.004896	0.9961
1	AX-157005043	353	G	COV13	327	0.277	-0.6022	0.547
1	AX-157005043	353	G	COV14	327	0.2707	-0.607	0.5438
1	AX-157005043	353	G	COV15	327	1.178	0.07592	0.9395
1	AX-157005043	353	G	COV16	327	8.08	0.9757	0.3292
1	AX-157005043	353	G	COV17	327	0.7158	-0.1548	0.877
1	AX-157005043	353	G	COV18	327	0.005131	-2.425	0.01532
1	AX-157005043	353	G	COV19	327	0.4988	-0.3245	0.7456
1	AX-157005043	353	G	COV20	327	0.1131	-1.003	0.3157
1	AX-157009605	361	A	ADD	327	0.8365	-1.041	0.2979
1	AX-157009605	361	A	COV1	327	0.1828	-0.7747	0.4385
1	AX-157009605	361	A	COV2	327	0.002014	-2.834	0.0046
1	AX-157009605	361	A	COV3	327	0.02132	-1.742	0.08143
1	AX-157009605	361	A	COV4	327	437.4	2.614	0.008951
1	AX-157009605	361	A	COV5	327	0.3581	-0.4562	0.6482
1	AX-157009605	361	A	COV6	327	1.781	0.2724	0.7854
1	AX-157009605	361	A	COV7	327	0.001659	-2.822	0.004771
1	AX-157009605	361	A	COV8	327	2.538	0.4324	0.6655
1	AX-157009605	361	A	COV9	327	0.2153	-0.6996	0.4842
1	AX-157009605	361	A	COV10	327	0.8594	-0.07119	0.9432
1	AX-157009605	361	A	COV11	327	0.3129	-0.5449	0.5858
1	AX-157009605	361	A	COV12	327	1.717	0.2539	0.7996
1	AX-157009605	361	A	COV13	327	0.3806	-0.457	0.6477
1	AX-157009605	361	A	COV14	327	0.2206	-0.7034	0.4818
1	AX-157009605	361	A	COV15	327	0.5631	-0.2692	0.7877
1	AX-157009605	361	A	COV16	327	5.625	0.8036	0.4216
1	AX-157009605	361	A	COV17	327	0.8828	-0.05772	0.954
1	AX-157009605	361	A	COV18	327	0.003668	-2.571	0.01013
1	AX-157009605	361	A	COV19	327	0.5262	-0.3005	0.7638
1	AX-157009605	361	A	COV20	327	0.1533	-0.8608	0.3894
1	AX-157008468	362	C	ADD	322	1.637	2.146	0.03189
1	AX-157008468	362	C	COV1	322	0.2805	-0.5792	0.5625
1	AX-157008468	362	C	COV2	322	0.00158	-2.905	0.00367
1	AX-157008468	362	C	COV3	322	0.01293	-1.942	0.05216
1	AX-157008468	362	C	COV4	322	226.8	2.316	0.02056
1	AX-157008468	362	C	COV5	322	0.454	-0.3443	0.7306
1	AX-157008468	362	C	COV6	322	1.448	0.1706	0.8645
1	AX-157008468	362	C	COV7	322	0.00164	-2.783	0.005391
1	AX-157008468	362	C	COV8	322	1.598	0.2139	0.8306
1	AX-157008468	362	C	COV9	322	0.2139	-0.6944	0.4875
1	AX-157008468	362	C	COV10	322	1.046	0.02033	0.9838
1	AX-157008468	362	C	COV11	322	0.1193	-0.9648	0.3346
1	AX-157008468	362	C	COV12	322	3.365	0.5528	0.5804
1	AX-157008468	362	C	COV13	322	0.5032	-0.321	0.7482
1	AX-157008468	362	C	COV14	322	0.2291	-0.6783	0.4976
1	AX-157008468	362	C	COV15	322	0.4317	-0.3885	0.6976
1	AX-157008468	362	C	COV16	322	4.954	0.7223	0.4701
1	AX-157008468	362	C	COV17	322	0.5024	-0.314	0.7535
1	AX-157008468	362	C	COV18	322	0.002582	-2.695	0.007041
1	AX-157008468	362	C	COV19	322	0.3822	-0.4396	0.6602
1	AX-157008468	362	C	COV20	322	0.1316	-0.9052	0.3653
1	AX-157006344	363	G	ADD	327	0.8117	-1.165	0.2439
1	AX-157006344	363	G	COV1	327	0.09196	-1.11	0.267
1	AX-157006344	363	G	COV2	327	0.00154	-2.926	0.00343
1	AX-157006344	363	G	COV3	327	0.01969	-1.777	0.07561
1	AX-157006344	363	G	COV4	327	370	2.531	0.01138
1	AX-157006344	363	G	COV5	327	0.1938	-0.7302	0.4653
1	AX-157006344	363	G	COV6	327	2.326	0.3979	0.6907
1	AX-157006344	363	G	COV7	327	0.003274	-2.553	0.01067
1	AX-157006344	363	G	COV8	327	1.909	0.3016	0.763
1	AX-157006344	363	G	COV9	327	0.2183	-0.6948	0.4872
1	AX-157006344	363	G	COV10	327	0.8067	-0.1012	0.9194
1	AX-157006344	363	G	COV11	327	0.404	-0.4298	0.6674
1	AX-157006344	363	G	COV12	327	1.306	0.1255	0.9001
1	AX-157006344	363	G	COV13	327	0.3751	-0.4649	0.642
1	AX-157006344	363	G	COV14	327	0.2126	-0.7236	0.4693
1	AX-157006344	363	G	COV15	327	0.7513	-0.1344	0.8931
1	AX-157006344	363	G	COV16	327	6.856	0.9007	0.3678
1	AX-157006344	363	G	COV17	327	1.024	0.01108	0.9912
1	AX-157006344	363	G	COV18	327	0.008206	-2.165	0.03042
1	AX-157006344	363	G	COV19	327	0.5342	-0.2932	0.7693
1	AX-157006344	363	G	COV20	327	0.1496	-0.8758	0.3811
1	AX-157003505	365	T	ADD	326	0.7594	-1.509	0.1313
1	AX-157003505	365	T	COV1	326	0.1274	-0.9482	0.343
1	AX-157003505	365	T	COV2	326	0.003145	-2.622	0.008736
1	AX-157003505	365	T	COV3	326	0.01775	-1.814	0.0696
1	AX-157003505	365	T	COV4	326	327.9	2.486	0.01294
1	AX-157003505	365	T	COV5	326	0.1828	-0.7566	0.4493
1	AX-157003505	365	T	COV6	326	1.703	0.2506	0.8021
1	AX-157003505	365	T	COV7	326	0.001645	-2.853	0.004332
1	AX-157003505	365	T	COV8	326	2.649	0.4514	0.6517
1	AX-157003505	365	T	COV9	326	0.2611	-0.6111	0.5411
1	AX-157003505	365	T	COV10	326	0.4944	-0.328	0.7429
1	AX-157003505	365	T	COV11	326	0.4237	-0.4057	0.685
1	AX-157003505	365	T	COV12	326	1.483	0.184	0.854
1	AX-157003505	365	T	COV13	326	0.6216	-0.2222	0.8241
1	AX-157003505	365	T	COV14	326	0.2437	-0.6577	0.5107
1	AX-157003505	365	T	COV15	326	0.5985	-0.2393	0.8109
1	AX-157003505	365	T	COV16	326	4.87	0.7322	0.4641
1	AX-157003505	365	T	COV17	326	0.7498	-0.1331	0.8941
1	AX-157003505	365	T	COV18	326	0.003852	-2.545	0.01094
1	AX-157003505	365	T	COV19	326	0.4227	-0.4018	0.6878
1	AX-157003505	365	T	COV20	326	0.1117	-0.999	0.3178
1	AX-156991462	365	C	ADD	327	1.597	1.687	0.09151
1	AX-156991462	365	C	COV1	327	0.2124	-0.7114	0.4769
1	AX-156991462	365	C	COV2	327	0.001892	-2.849	0.004384
1	AX-156991462	365	C	COV3	327	0.01781	-1.807	0.07082
1	AX-156991462	365	C	COV4	327	483.8	2.615	0.008935
1	AX-156991462	365	C	COV5	327	0.4151	-0.388	0.698
1	AX-156991462	365	C	COV6	327	2.29	0.3901	0.6965
1	AX-156991462	365	C	COV7	327	0.002282	-2.718	0.006561
1	AX-156991462	365	C	COV8	327	2.222	0.3721	0.7098
1	AX-156991462	365	C	COV9	327	0.1736	-0.7933	0.4276
1	AX-156991462	365	C	COV10	327	0.8563	-0.07302	0.9418
1	AX-156991462	365	C	COV11	327	0.2779	-0.5997	0.5487
1	AX-156991462	365	C	COV12	327	1.318	0.1291	0.8973
1	AX-156991462	365	C	COV13	327	0.2806	-0.5975	0.5502
1	AX-156991462	365	C	COV14	327	0.3522	-0.4813	0.6303
1	AX-156991462	365	C	COV15	327	0.674	-0.1852	0.853
1	AX-156991462	365	C	COV16	327	3.724	0.6035	0.5462
1	AX-156991462	365	C	COV17	327	1.442	0.1684	0.8663
1	AX-156991462	365	C	COV18	327	0.002572	-2.707	0.006787
1	AX-156991462	365	C	COV19	327	0.6038	-0.2355	0.8138
1	AX-156991462	365	C	COV20	327	0.09521	-1.077	0.2813
1	AX-157007321	378	G	ADD	327	1.074	0.3911	0.6957
1	AX-157007321	378	G	COV1	327	0.1053	-1.049	0.2941
1	AX-157007321	378	G	COV2	327	0.002242	-2.793	0.005229
1	AX-157007321	378	G	COV3	327	0.0194	-1.767	0.0772
1	AX-157007321	378	G	COV4	327	345.4	2.514	0.01194
1	AX-157007321	378	G	COV5	327	0.2538	-0.6154	0.5383
1	AX-157007321	378	G	COV6	327	2.077	0.3449	0.7302
1	AX-157007321	378	G	COV7	327	0.002627	-2.66	0.007815
1	AX-157007321	378	G	COV8	327	2.287	0.3853	0.7001
1	AX-157007321	378	G	COV9	327	0.2396	-0.6518	0.5145
1	AX-157007321	378	G	COV10	327	0.7449	-0.1386	0.8898
1	AX-157007321	378	G	COV11	327	0.4531	-0.3756	0.7072
1	AX-157007321	378	G	COV12	327	1.442	0.171	0.8642
1	AX-157007321	378	G	COV13	327	0.4324	-0.396	0.6921
1	AX-157007321	378	G	COV14	327	0.2147	-0.7177	0.4729
1	AX-157007321	378	G	COV15	327	0.6445	-0.2069	0.8361
1	AX-157007321	378	G	COV16	327	7.367	0.9316	0.3515
1	AX-157007321	378	G	COV17	327	0.9461	-0.02574	0.9795
1	AX-157007321	378	G	COV18	327	0.00484	-2.461	0.01387
1	AX-157007321	378	G	COV19	327	0.4541	-0.3711	0.7106
1	AX-157007321	378	G	COV20	327	0.1352	-0.9216	0.3567
1	AX-156986824	380	G	ADD	327	0.8286	-1.002	0.3161
1	AX-156986824	380	G	COV1	327	0.08376	-1.149	0.2506
1	AX-156986824	380	G	COV2	327	0.001185	-2.947	0.003204
1	AX-156986824	380	G	COV3	327	0.02513	-1.66	0.09683
1	AX-156986824	380	G	COV4	327	267.2	2.386	0.01702
1	AX-156986824	380	G	COV5	327	0.2435	-0.6309	0.5281
1	AX-156986824	380	G	COV6	327	1.623	0.2282	0.8195
1	AX-156986824	380	G	COV7	327	0.00228	-2.72	0.006519
1	AX-156986824	380	G	COV8	327	2.302	0.3881	0.6979
1	AX-156986824	380	G	COV9	327	0.256	-0.6196	0.5356
1	AX-156986824	380	G	COV10	327	0.9096	-0.04452	0.9645
1	AX-156986824	380	G	COV11	327	0.5676	-0.2663	0.79
1	AX-156986824	380	G	COV12	327	1.391	0.155	0.8768
1	AX-156986824	380	G	COV13	327	0.4058	-0.4277	0.6689
1	AX-156986824	380	G	COV14	327	0.1918	-0.7708	0.4408
1	AX-156986824	380	G	COV15	327	0.8016	-0.1036	0.9175
1	AX-156986824	380	G	COV16	327	7.61	0.947	0.3436
1	AX-156986824	380	G	COV17	327	1.206	0.08623	0.9313
1	AX-156986824	380	G	COV18	327	0.00378	-2.56	0.01046
1	AX-156986824	380	G	COV19	327	0.3735	-0.4589	0.6463
1	AX-156986824	380	G	COV20	327	0.1632	-0.8301	0.4065
1	AX-156983550	381	G	ADD	327	1.229	0.7328	0.4637
1	AX-156983550	381	G	COV1	327	0.1696	-0.7973	0.4253
1	AX-156983550	381	G	COV2	327	0.002206	-2.799	0.005134
1	AX-156983550	381	G	COV3	327	0.02138	-1.738	0.08229
1	AX-156983550	381	G	COV4	327	406.3	2.564	0.01034
1	AX-156983550	381	G	COV5	327	0.2311	-0.6548	0.5126
1	AX-156983550	381	G	COV6	327	2.104	0.3506	0.7259
1	AX-156983550	381	G	COV7	327	0.00261	-2.649	0.008076
1	AX-156983550	381	G	COV8	327	2.543	0.4328	0.6652
1	AX-156983550	381	G	COV9	327	0.2275	-0.678	0.4978
1	AX-156983550	381	G	COV10	327	0.8662	-0.06747	0.9462
1	AX-156983550	381	G	COV11	327	0.3978	-0.4368	0.6623
1	AX-156983550	381	G	COV12	327	1.331	0.1336	0.8937
1	AX-156983550	381	G	COV13	327	0.4328	-0.3964	0.6918
1	AX-156983550	381	G	COV14	327	0.1779	-0.8035	0.4217
1	AX-156983550	381	G	COV15	327	0.636	-0.2131	0.8312
1	AX-156983550	381	G	COV16	327	6.339	0.8621	0.3886
1	AX-156983550	381	G	COV17	327	1.124	0.05379	0.9571
1	AX-156983550	381	G	COV18	327	0.00422	-2.526	0.01154
1	AX-156983550	381	G	COV19	327	0.4159	-0.4114	0.6808
1	AX-156983550	381	G	COV20	327	0.1325	-0.9313	0.3517
1	AX-156990384	382	T	ADD	327	0.9275	-0.3404	0.7335
1	AX-156990384	382	T	COV1	327	0.1059	-1.049	0.2942
1	AX-156990384	382	T	COV2	327	0.001823	-2.785	0.005361
1	AX-156990384	382	T	COV3	327	0.02525	-1.636	0.1018
1	AX-156990384	382	T	COV4	327	333.1	2.499	0.01247
1	AX-156990384	382	T	COV5	327	0.2866	-0.5544	0.5793
1	AX-156990384	382	T	COV6	327	1.998	0.3276	0.7432
1	AX-156990384	382	T	COV7	327	0.002687	-2.646	0.008143
1	AX-156990384	382	T	COV8	327	2.185	0.3648	0.7152
1	AX-156990384	382	T	COV9	327	0.2283	-0.6746	0.4999
1	AX-156990384	382	T	COV10	327	0.8678	-0.06652	0.947
1	AX-156990384	382	T	COV11	327	0.3292	-0.4909	0.6235
1	AX-156990384	382	T	COV12	327	1.442	0.1704	0.8647
1	AX-156990384	382	T	COV13	327	0.4177	-0.413	0.6796
1	AX-156990384	382	T	COV14	327	0.1919	-0.7689	0.442
1	AX-156990384	382	T	COV15	327	0.6897	-0.1745	0.8615
1	AX-156990384	382	T	COV16	327	6.934	0.9051	0.3654
1	AX-156990384	382	T	COV17	327	0.9399	-0.02878	0.977
1	AX-156990384	382	T	COV18	327	0.004706	-2.477	0.01325
1	AX-156990384	382	T	COV19	327	0.5053	-0.3165	0.7517
1	AX-156990384	382	T	COV20	327	0.1193	-0.9668	0.3337
1	AX-156990195	383	G	ADD	327	0.7669	-1.398	0.162
1	AX-156990195	383	G	COV1	327	0.08539	-1.145	0.2522
1	AX-156990195	383	G	COV2	327	0.002812	-2.685	0.007259
1	AX-156990195	383	G	COV3	327	0.0165	-1.846	0.06483
1	AX-156990195	383	G	COV4	327	519.9	2.641	0.008259
1	AX-156990195	383	G	COV5	327	0.1521	-0.8256	0.409
1	AX-156990195	383	G	COV6	327	2.829	0.4869	0.6263
1	AX-156990195	383	G	COV7	327	0.002827	-2.607	0.009131
1	AX-156990195	383	G	COV8	327	2.517	0.429	0.668
1	AX-156990195	383	G	COV9	327	0.3241	-0.5096	0.6103
1	AX-156990195	383	G	COV10	327	0.8572	-0.07249	0.9422
1	AX-156990195	383	G	COV11	327	0.6051	-0.2373	0.8125
1	AX-156990195	383	G	COV12	327	2.259	0.3801	0.7039
1	AX-156990195	383	G	COV13	327	0.3407	-0.5078	0.6116
1	AX-156990195	383	G	COV14	327	0.1888	-0.7775	0.4369
1	AX-156990195	383	G	COV15	327	0.4793	-0.3435	0.7313
1	AX-156990195	383	G	COV16	327	5.228	0.7684	0.4422
1	AX-156990195	383	G	COV17	327	0.8543	-0.07315	0.9417
1	AX-156990195	383	G	COV18	327	0.007283	-2.252	0.0243
1	AX-156990195	383	G	COV19	327	0.5102	-0.3153	0.7525
1	AX-156990195	383	G	COV20	327	0.1239	-0.9575	0.3383
1	AX-156996901	389	A	ADD	327	1.277	1.249	0.2117
1	AX-156996901	389	A	COV1	327	0.1602	-0.8426	0.3994
1	AX-156996901	389	A	COV2	327	0.002308	-2.778	0.005471
1	AX-156996901	389	A	COV3	327	0.0207	-1.75	0.08014
1	AX-156996901	389	A	COV4	327	410.9	2.58	0.009875
1	AX-156996901	389	A	COV5	327	0.2594	-0.6036	0.5461
1	AX-156996901	389	A	COV6	327	1.531	0.2005	0.8411
1	AX-156996901	389	A	COV7	327	0.002814	-2.614	0.008944
1	AX-156996901	389	A	COV8	327	2.478	0.4218	0.6732
1	AX-156996901	389	A	COV9	327	0.2601	-0.615	0.5386
1	AX-156996901	389	A	COV10	327	0.572	-0.2605	0.7945
1	AX-156996901	389	A	COV11	327	0.4916	-0.3365	0.7365
1	AX-156996901	389	A	COV12	327	1.65	0.236	0.8134
1	AX-156996901	389	A	COV13	327	0.515	-0.3133	0.7541
1	AX-156996901	389	A	COV14	327	0.3378	-0.5001	0.617
1	AX-156996901	389	A	COV15	327	0.4672	-0.3555	0.7222
1	AX-156996901	389	A	COV16	327	5.124	0.7585	0.4481
1	AX-156996901	389	A	COV17	327	0.8946	-0.05157	0.9589
1	AX-156996901	389	A	COV18	327	0.005576	-2.388	0.01694
1	AX-156996901	389	A	COV19	327	0.8986	-0.04859	0.9612
1	AX-156996901	389	A	COV20	327	0.1339	-0.9259	0.3545
1	AX-157008787	390	G	ADD	327	0.8616	-0.6189	0.536
1	AX-157008787	390	G	COV1	327	0.09224	-1.102	0.2704
1	AX-157008787	390	G	COV2	327	0.003065	-2.586	0.009711
1	AX-157008787	390	G	COV3	327	0.01859	-1.791	0.07337
1	AX-157008787	390	G	COV4	327	404.7	2.57	0.01017
1	AX-157008787	390	G	COV5	327	0.267	-0.5918	0.554
1	AX-157008787	390	G	COV6	327	1.868	0.2957	0.7675
1	AX-157008787	390	G	COV7	327	0.001794	-2.752	0.005917
1	AX-157008787	390	G	COV8	327	1.874	0.2914	0.7707
1	AX-157008787	390	G	COV9	327	0.2452	-0.6399	0.5223
1	AX-157008787	390	G	COV10	327	0.6707	-0.1869	0.8518
1	AX-157008787	390	G	COV11	327	0.6483	-0.1968	0.844
1	AX-157008787	390	G	COV12	327	1.805	0.2769	0.7819
1	AX-157008787	390	G	COV13	327	0.3163	-0.5383	0.5904
1	AX-157008787	390	G	COV14	327	0.2928	-0.5547	0.5791
1	AX-157008787	390	G	COV15	327	0.6188	-0.226	0.8212
1	AX-157008787	390	G	COV16	327	5.634	0.7991	0.4242
1	AX-157008787	390	G	COV17	327	0.888	-0.05519	0.956
1	AX-157008787	390	G	COV18	327	0.003548	-2.556	0.01057
1	AX-157008787	390	G	COV19	327	0.3416	-0.4934	0.6217
1	AX-157008787	390	G	COV20	327	0.1318	-0.9322	0.3513
1	AX-156982173	402	A	ADD	327	1.37	1.688	0.09133
1	AX-156982173	402	A	COV1	327	0.09658	-1.084	0.2784
1	AX-156982173	402	A	COV2	327	0.003389	-2.572	0.0101
1	AX-156982173	402	A	COV3	327	0.01484	-1.88	0.06006
1	AX-156982173	402	A	COV4	327	495.6	2.637	0.00836
1	AX-156982173	402	A	COV5	327	0.3235	-0.5021	0.6156
1	AX-156982173	402	A	COV6	327	2.012	0.3287	0.7424
1	AX-156982173	402	A	COV7	327	0.002021	-2.764	0.005707
1	AX-156982173	402	A	COV8	327	1.516	0.1922	0.8476
1	AX-156982173	402	A	COV9	327	0.2851	-0.5695	0.569
1	AX-156982173	402	A	COV10	327	0.4909	-0.3313	0.7404
1	AX-156982173	402	A	COV11	327	0.358	-0.4843	0.6282
1	AX-156982173	402	A	COV12	327	2.103	0.3479	0.7279
1	AX-156982173	402	A	COV13	327	0.4894	-0.336	0.7369
1	AX-156982173	402	A	COV14	327	0.2289	-0.6882	0.4913
1	AX-156982173	402	A	COV15	327	0.8997	-0.04933	0.9607
1	AX-156982173	402	A	COV16	327	9.086	1.021	0.3073
1	AX-156982173	402	A	COV17	327	0.7349	-0.1421	0.887
1	AX-156982173	402	A	COV18	327	0.005208	-2.415	0.01573
1	AX-156982173	402	A	COV19	327	0.5185	-0.3062	0.7595
1	AX-156982173	402	A	COV20	327	0.08643	-1.112	0.266
1	AX-156979699	407	A	ADD	327	0.9611	-0.2368	0.8128
1	AX-156979699	407	A	COV1	327	0.1128	-1.017	0.3094
1	AX-156979699	407	A	COV2	327	0.002375	-2.754	0.005893
1	AX-156979699	407	A	COV3	327	0.02253	-1.715	0.08632
1	AX-156979699	407	A	COV4	327	332.4	2.499	0.01246
1	AX-156979699	407	A	COV5	327	0.2576	-0.6095	0.5422
1	AX-156979699	407	A	COV6	327	1.877	0.2975	0.7661
1	AX-156979699	407	A	COV7	327	0.002586	-2.666	0.007671
1	AX-156979699	407	A	COV8	327	2.245	0.3754	0.7074
1	AX-156979699	407	A	COV9	327	0.224	-0.6841	0.4939
1	AX-156979699	407	A	COV10	327	0.8024	-0.1039	0.9172
1	AX-156979699	407	A	COV11	327	0.445	-0.3842	0.7008
1	AX-156979699	407	A	COV12	327	1.535	0.2011	0.8407
1	AX-156979699	407	A	COV13	327	0.3721	-0.4652	0.6418
1	AX-156979699	407	A	COV14	327	0.199	-0.7538	0.451
1	AX-156979699	407	A	COV15	327	0.7118	-0.1578	0.8746
1	AX-156979699	407	A	COV16	327	7.082	0.9152	0.3601
1	AX-156979699	407	A	COV17	327	0.9237	-0.03685	0.9706
1	AX-156979699	407	A	COV18	327	0.004284	-2.491	0.01273
1	AX-156979699	407	A	COV19	327	0.4392	-0.3862	0.6994
1	AX-156979699	407	A	COV20	327	0.1331	-0.9295	0.3526
1	AX-157006754	409	C	ADD	322	0.9523	-0.2282	0.8195
1	AX-157006754	409	C	COV1	322	0.09518	-1.102	0.2706
1	AX-157006754	409	C	COV2	322	0.002114	-2.793	0.005222
1	AX-157006754	409	C	COV3	322	0.01747	-1.82	0.06874
1	AX-157006754	409	C	COV4	322	534.9	2.657	0.007881
1	AX-157006754	409	C	COV5	322	0.2589	-0.5968	0.5506
1	AX-157006754	409	C	COV6	322	1.748	0.2548	0.7989
1	AX-157006754	409	C	COV7	322	0.002473	-2.636	0.008396
1	AX-157006754	409	C	COV8	322	2.448	0.4148	0.6783
1	AX-157006754	409	C	COV9	322	0.1017	-1.014	0.3104
1	AX-157006754	409	C	COV10	322	0.7168	-0.1565	0.8757
1	AX-157006754	409	C	COV11	322	0.4658	-0.3439	0.7309
1	AX-157006754	409	C	COV12	322	1.044	0.02008	0.984
1	AX-157006754	409	C	COV13	322	0.3757	-0.4548	0.6493
1	AX-157006754	409	C	COV14	322	0.1464	-0.8618	0.3888
1	AX-157006754	409	C	COV15	322	0.9137	-0.04185	0.9666
1	AX-157006754	409	C	COV16	322	8.853	0.9835	0.3254
1	AX-157006754	409	C	COV17	322	1.344	0.135	0.8926
1	AX-157006754	409	C	COV18	322	0.009399	-2.12	0.03404
1	AX-157006754	409	C	COV19	322	0.4419	-0.3691	0.712
1	AX-157006754	409	C	COV20	322	0.1177	-0.9758	0.3291
1	AX-156990005	409	T	ADD	327	0.6785	-2.049	0.04046
1	AX-156990005	409	T	COV1	327	0.0439	-1.415	0.157
1	AX-156990005	409	T	COV2	327	0.001232	-3.024	0.002497
1	AX-156990005	409	T	COV3	327	0.041	-1.425	0.1542
1	AX-156990005	409	T	COV4	327	336.5	2.464	0.01376
1	AX-156990005	409	T	COV5	327	0.191	-0.7306	0.465
1	AX-156990005	409	T	COV6	327	1.182	0.07842	0.9375
1	AX-156990005	409	T	COV7	327	0.002087	-2.754	0.005881
1	AX-156990005	409	T	COV8	327	2.885	0.49	0.6241
1	AX-156990005	409	T	COV9	327	0.353	-0.4689	0.6391
1	AX-156990005	409	T	COV10	327	1.625	0.2252	0.8219
1	AX-156990005	409	T	COV11	327	0.5096	-0.3169	0.7513
1	AX-156990005	409	T	COV12	327	1.202	0.08593	0.9315
1	AX-156990005	409	T	COV13	327	0.1912	-0.769	0.4419
1	AX-156990005	409	T	COV14	327	0.3685	-0.4614	0.6445
1	AX-156990005	409	T	COV15	327	0.413	-0.4117	0.6805
1	AX-156990005	409	T	COV16	327	13.86	1.2	0.2301
1	AX-156990005	409	T	COV17	327	1.303	0.1222	0.9027
1	AX-156990005	409	T	COV18	327	0.002825	-2.691	0.007122
1	AX-156990005	409	T	COV19	327	0.6526	-0.1983	0.8428
1	AX-156990005	409	T	COV20	327	0.1186	-0.972	0.331
1	AX-157005181	410	C	ADD	327	1.074	0.3911	0.6957
1	AX-157005181	410	C	COV1	327	0.1053	-1.049	0.2941
1	AX-157005181	410	C	COV2	327	0.002242	-2.793	0.005229
1	AX-157005181	410	C	COV3	327	0.0194	-1.767	0.0772
1	AX-157005181	410	C	COV4	327	345.4	2.514	0.01194
1	AX-157005181	410	C	COV5	327	0.2538	-0.6154	0.5383
1	AX-157005181	410	C	COV6	327	2.077	0.3449	0.7302
1	AX-157005181	410	C	COV7	327	0.002627	-2.66	0.007815
1	AX-157005181	410	C	COV8	327	2.287	0.3853	0.7001
1	AX-157005181	410	C	COV9	327	0.2396	-0.6518	0.5145
1	AX-157005181	410	C	COV10	327	0.7449	-0.1386	0.8898
1	AX-157005181	410	C	COV11	327	0.4531	-0.3756	0.7072
1	AX-157005181	410	C	COV12	327	1.442	0.171	0.8642
1	AX-157005181	410	C	COV13	327	0.4324	-0.396	0.6921
1	AX-157005181	410	C	COV14	327	0.2147	-0.7177	0.4729
1	AX-157005181	410	C	COV15	327	0.6445	-0.2069	0.8361
1	AX-157005181	410	C	COV16	327	7.367	0.9316	0.3515
1	AX-157005181	410	C	COV17	327	0.9461	-0.02574	0.9795
1	AX-157005181	410	C	COV18	327	0.00484	-2.461	0.01387
1	AX-157005181	410	C	COV19	327	0.4541	-0.3711	0.7106
1	AX-157005181	410	C	COV20	327	0.1352	-0.9216	0.3567
1	AX-156988536	417	C	ADD	323	1.137	0.5467	0.5846
1	AX-156988536	417	C	COV1	323	0.1129	-1.014	0.3105
1	AX-156988536	417	C	COV2	323	0.003966	-2.369	0.01784
1	AX-156988536	417	C	COV3	323	0.01236	-1.938	0.05259
1	AX-156988536	417	C	COV4	323	506.8	2.626	0.008628
1	AX-156988536	417	C	COV5	323	0.4392	-0.3579	0.7204
1	AX-156988536	417	C	COV6	323	1.487	0.1865	0.852
1	AX-156988536	417	C	COV7	323	0.001738	-2.808	0.004984
1	AX-156988536	417	C	COV8	323	2.452	0.4121	0.6802
1	AX-156988536	417	C	COV9	323	0.2776	-0.5774	0.5637
1	AX-156988536	417	C	COV10	323	0.9392	-0.02945	0.9765
1	AX-156988536	417	C	COV11	323	0.4118	-0.4173	0.6765
1	AX-156988536	417	C	COV12	323	1.799	0.2745	0.7837
1	AX-156988536	417	C	COV13	323	0.3981	-0.436	0.6628
1	AX-156988536	417	C	COV14	323	0.2518	-0.6381	0.5234
1	AX-156988536	417	C	COV15	323	0.5503	-0.2796	0.7798
1	AX-156988536	417	C	COV16	323	6.964	0.8973	0.3696
1	AX-156988536	417	C	COV17	323	0.6908	-0.1697	0.8653
1	AX-156988536	417	C	COV18	323	0.007815	-2.22	0.02641
1	AX-156988536	417	C	COV19	323	0.3523	-0.4862	0.6268
1	AX-156988536	417	C	COV20	323	0.09937	-1.053	0.2925
1	AX-157008990	417	G	ADD	327	1.215	1.09	0.2756
1	AX-157008990	417	G	COV1	327	0.09817	-1.083	0.2788
1	AX-157008990	417	G	COV2	327	0.002473	-2.749	0.005974
1	AX-157008990	417	G	COV3	327	0.02475	-1.67	0.09491
1	AX-157008990	417	G	COV4	327	327.3	2.492	0.01269
1	AX-157008990	417	G	COV5	327	0.3158	-0.5149	0.6066
1	AX-157008990	417	G	COV6	327	1.836	0.2877	0.7736
1	AX-157008990	417	G	COV7	327	0.002739	-2.636	0.008384
1	AX-157008990	417	G	COV8	327	2.734	0.464	0.6427
1	AX-157008990	417	G	COV9	327	0.2391	-0.6535	0.5134
1	AX-157008990	417	G	COV10	327	1.182	0.07774	0.938
1	AX-157008990	417	G	COV11	327	0.4654	-0.3625	0.7169
1	AX-157008990	417	G	COV12	327	1.493	0.1883	0.8506
1	AX-157008990	417	G	COV13	327	0.4793	-0.3469	0.7287
1	AX-157008990	417	G	COV14	327	0.2008	-0.7512	0.4525
1	AX-157008990	417	G	COV15	327	0.3941	-0.428	0.6686
1	AX-157008990	417	G	COV16	327	6.631	0.8858	0.3757
1	AX-157008990	417	G	COV17	327	0.6772	-0.1795	0.8576
1	AX-157008990	417	G	COV18	327	0.004186	-2.53	0.01141
1	AX-157008990	417	G	COV19	327	0.5758	-0.2567	0.7974
1	AX-157008990	417	G	COV20	327	0.1085	-1.016	0.3095
1	AX-156985923	420	G	ADD	324	0.9874	-0.08001	0.9362
1	AX-156985923	420	G	COV1	324	0.1267	-0.9485	0.3429
1	AX-156985923	420	G	COV2	324	0.001732	-2.9	0.003727
1	AX-156985923	420	G	COV3	324	0.02	-1.762	0.07815
1	AX-156985923	420	G	COV4	324	293.3	2.444	0.01451
1	AX-156985923	420	G	COV5	324	0.3047	-0.5287	0.597
1	AX-156985923	420	G	COV6	324	1.752	0.2617	0.7935
1	AX-156985923	420	G	COV7	324	0.00241	-2.698	0.006972
1	AX-156985923	420	G	COV8	324	2.06	0.3345	0.738
1	AX-156985923	420	G	COV9	324	0.3198	-0.5158	0.606
1	AX-156985923	420	G	COV10	324	0.9701	-0.01432	0.9886
1	AX-156985923	420	G	COV11	324	0.4327	-0.3971	0.6913
1	AX-156985923	420	G	COV12	324	2.747	0.4671	0.6404
1	AX-156985923	420	G	COV13	324	0.5214	-0.306	0.7596
1	AX-156985923	420	G	COV14	324	0.2369	-0.6674	0.5045
1	AX-156985923	420	G	COV15	324	0.741	-0.1408	0.888
1	AX-156985923	420	G	COV16	324	7.665	0.9501	0.3421
1	AX-156985923	420	G	COV17	324	0.8201	-0.09178	0.9269
1	AX-156985923	420	G	COV18	324	0.004722	-2.459	0.01393
1	AX-156985923	420	G	COV19	324	0.4775	-0.3461	0.7292
1	AX-156985923	420	G	COV20	324	0.1113	-0.999	0.3178
1	AX-156991968	420	C	ADD	327	0.933	-0.3776	0.7057
1	AX-156991968	420	C	COV1	327	0.09053	-1.094	0.2737
1	AX-156991968	420	C	COV2	327	0.002355	-2.77	0.005609
1	AX-156991968	420	C	COV3	327	0.02151	-1.738	0.08218
1	AX-156991968	420	C	COV4	327	343.7	2.52	0.01174
1	AX-156991968	420	C	COV5	327	0.2723	-0.5825	0.5602
1	AX-156991968	420	C	COV6	327	2.073	0.3437	0.731
1	AX-156991968	420	C	COV7	327	0.002541	-2.673	0.00751
1	AX-156991968	420	C	COV8	327	2.261	0.3796	0.7042
1	AX-156991968	420	C	COV9	327	0.2224	-0.6875	0.4918
1	AX-156991968	420	C	COV10	327	0.7648	-0.1263	0.8995
1	AX-156991968	420	C	COV11	327	0.4611	-0.3666	0.7139
1	AX-156991968	420	C	COV12	327	1.578	0.2148	0.8299
1	AX-156991968	420	C	COV13	327	0.4269	-0.4022	0.6875
1	AX-156991968	420	C	COV14	327	0.2165	-0.7141	0.4752
1	AX-156991968	420	C	COV15	327	0.635	-0.2139	0.8306
1	AX-156991968	420	C	COV16	327	7.551	0.9401	0.3472
1	AX-156991968	420	C	COV17	327	0.8164	-0.09364	0.9254
1	AX-156991968	420	C	COV18	327	0.004734	-2.473	0.01341
1	AX-156991968	420	C	COV19	327	0.4554	-0.3694	0.7118
1	AX-156991968	420	C	COV20	327	0.1233	-0.959	0.3376
1	AX-156986634	424	T	ADD	326	0.8696	-0.7734	0.4393
1	AX-156986634	424	T	COV1	326	0.07373	-1.194	0.2325
1	AX-156986634	424	T	COV2	326	0.002285	-2.774	0.005544
1	AX-156986634	424	T	COV3	326	0.02216	-1.719	0.08563
1	AX-156986634	424	T	COV4	326	407.8	2.574	0.01005
1	AX-156986634	424	T	COV5	326	0.2291	-0.6597	0.5095
1	AX-156986634	424	T	COV6	326	1.502	0.1913	0.8483
1	AX-156986634	424	T	COV7	326	0.002075	-2.755	0.005873
1	AX-156986634	424	T	COV8	326	1.886	0.2942	0.7686
1	AX-156986634	424	T	COV9	326	0.2605	-0.6143	0.539
1	AX-156986634	424	T	COV10	326	0.7395	-0.1424	0.8867
1	AX-156986634	424	T	COV11	326	0.5654	-0.2675	0.7891
1	AX-156986634	424	T	COV12	326	1.784	0.2716	0.7859
1	AX-156986634	424	T	COV13	326	0.3741	-0.4655	0.6416
1	AX-156986634	424	T	COV14	326	0.2146	-0.7208	0.471
1	AX-156986634	424	T	COV15	326	0.7173	-0.1567	0.8755
1	AX-156986634	424	T	COV16	326	8.26	0.979	0.3276
1	AX-156986634	424	T	COV17	326	1.007	0.003113	0.9975
1	AX-156986634	424	T	COV18	326	0.005459	-2.393	0.0167
1	AX-156986634	424	T	COV19	326	0.4626	-0.3618	0.7175
1	AX-156986634	424	T	COV20	326	0.1028	-1.04	0.2985
1	AX-156987361	424	A	ADD	327	0.9275	-0.3404	0.7335
1	AX-156987361	424	A	COV1	327	0.1059	-1.049	0.2942
1	AX-156987361	424	A	COV2	327	0.001823	-2.785	0.005361
1	AX-156987361	424	A	COV3	327	0.02525	-1.636	0.1018
1	AX-156987361	424	A	COV4	327	333.1	2.499	0.01247
1	AX-156987361	424	A	COV5	327	0.2866	-0.5544	0.5793
1	AX-156987361	424	A	COV6	327	1.998	0.3276	0.7432
1	AX-156987361	424	A	COV7	327	0.002687	-2.646	0.008143
1	AX-156987361	424	A	COV8	327	2.185	0.3648	0.7152
1	AX-156987361	424	A	COV9	327	0.2283	-0.6746	0.4999
1	AX-156987361	424	A	COV10	327	0.8678	-0.06652	0.947
1	AX-156987361	424	A	COV11	327	0.3292	-0.4909	0.6235
1	AX-156987361	424	A	COV12	327	1.442	0.1704	0.8647
1	AX-156987361	424	A	COV13	327	0.4177	-0.413	0.6796
1	AX-156987361	424	A	COV14	327	0.1919	-0.7689	0.442
1	AX-156987361	424	A	COV15	327	0.6897	-0.1745	0.8615
1	AX-156987361	424	A	COV16	327	6.934	0.9051	0.3654
1	AX-156987361	424	A	COV17	327	0.9399	-0.02878	0.977
1	AX-156987361	424	A	COV18	327	0.004706	-2.477	0.01325
1	AX-156987361	424	A	COV19	327	0.5053	-0.3165	0.7517
1	AX-156987361	424	A	COV20	327	0.1193	-0.9668	0.3337
1	AX-156994858	427	G	ADD	326	1.699	2.329	0.01987
1	AX-156994858	427	G	COV1	326	0.2594	-0.6188	0.536
1	AX-156994858	427	G	COV2	326	0.001575	-2.912	0.00359
1	AX-156994858	427	G	COV3	326	0.01478	-1.881	0.06003
1	AX-156994858	427	G	COV4	326	304.9	2.441	0.01464
1	AX-156994858	427	G	COV5	326	0.6837	-0.166	0.8681
1	AX-156994858	427	G	COV6	326	2.037	0.333	0.7392
1	AX-156994858	427	G	COV7	326	0.002815	-2.58	0.009875
1	AX-156994858	427	G	COV8	326	2.355	0.3952	0.6927
1	AX-156994858	427	G	COV9	326	0.1969	-0.7344	0.4627
1	AX-156994858	427	G	COV10	326	1.159	0.06834	0.9455
1	AX-156994858	427	G	COV11	326	0.2874	-0.5812	0.5611
1	AX-156994858	427	G	COV12	326	1.636	0.2289	0.819
1	AX-156994858	427	G	COV13	326	0.4653	-0.3591	0.7196
1	AX-156994858	427	G	COV14	326	0.1965	-0.7559	0.4497
1	AX-156994858	427	G	COV15	326	0.5761	-0.2586	0.7959
1	AX-156994858	427	G	COV16	326	9.744	1.045	0.2962
1	AX-156994858	427	G	COV17	326	0.4744	-0.3421	0.7323
1	AX-156994858	427	G	COV18	326	0.004262	-2.465	0.0137
1	AX-156994858	427	G	COV19	326	0.4062	-0.4185	0.6756
1	AX-156994858	427	G	COV20	326	0.1991	-0.7306	0.465
1	AX-157003784	435	G	ADD	327	0.8365	-1.041	0.2979
1	AX-157003784	435	G	COV1	327	0.1828	-0.7747	0.4385
1	AX-157003784	435	G	COV2	327	0.002014	-2.834	0.0046
1	AX-157003784	435	G	COV3	327	0.02132	-1.742	0.08143
1	AX-157003784	435	G	COV4	327	437.4	2.614	0.008951
1	AX-157003784	435	G	COV5	327	0.3581	-0.4562	0.6482
1	AX-157003784	435	G	COV6	327	1.781	0.2724	0.7854
1	AX-157003784	435	G	COV7	327	0.001659	-2.822	0.004771
1	AX-157003784	435	G	COV8	327	2.538	0.4324	0.6655
1	AX-157003784	435	G	COV9	327	0.2153	-0.6996	0.4842
1	AX-157003784	435	G	COV10	327	0.8594	-0.07119	0.9432
1	AX-157003784	435	G	COV11	327	0.3129	-0.5449	0.5858
1	AX-157003784	435	G	COV12	327	1.717	0.2539	0.7996
1	AX-157003784	435	G	COV13	327	0.3806	-0.457	0.6477
1	AX-157003784	435	G	COV14	327	0.2206	-0.7034	0.4818
1	AX-157003784	435	G	COV15	327	0.5631	-0.2692	0.7877
1	AX-157003784	435	G	COV16	327	5.625	0.8036	0.4216
1	AX-157003784	435	G	COV17	327	0.8828	-0.05772	0.954
1	AX-157003784	435	G	COV18	327	0.003668	-2.571	0.01013
1	AX-157003784	435	G	COV19	327	0.5262	-0.3005	0.7638
1	AX-157003784	435	G	COV20	327	0.1533	-0.8608	0.3894
1	AX-157005121	436	T	ADD	327	1.053	0.1612	0.872
1	AX-157005121	436	T	COV1	327	0.1141	-1.005	0.315
1	AX-157005121	436	T	COV2	327	0.002189	-2.803	0.005067
1	AX-157005121	436	T	COV3	327	0.02217	-1.724	0.08474
1	AX-157005121	436	T	COV4	327	349.2	2.524	0.01159
1	AX-157005121	436	T	COV5	327	0.2609	-0.6021	0.5471
1	AX-157005121	436	T	COV6	327	1.922	0.3091	0.7573
1	AX-157005121	436	T	COV7	327	0.002461	-2.688	0.007193
1	AX-157005121	436	T	COV8	327	2.158	0.3588	0.7197
1	AX-157005121	436	T	COV9	327	0.2155	-0.6986	0.4848
1	AX-157005121	436	T	COV10	327	0.7764	-0.1191	0.9052
1	AX-157005121	436	T	COV11	327	0.4216	-0.4081	0.6832
1	AX-157005121	436	T	COV12	327	1.64	0.2323	0.8163
1	AX-157005121	436	T	COV13	327	0.3761	-0.4581	0.6469
1	AX-157005121	436	T	COV14	327	0.2116	-0.7229	0.4697
1	AX-157005121	436	T	COV15	327	0.6226	-0.2215	0.8247
1	AX-157005121	436	T	COV16	327	6.914	0.9052	0.3654
1	AX-157005121	436	T	COV17	327	0.8921	-0.05311	0.9576
1	AX-157005121	436	T	COV18	327	0.004632	-2.486	0.01293
1	AX-157005121	436	T	COV19	327	0.4453	-0.3799	0.7041
1	AX-157005121	436	T	COV20	327	0.1342	-0.9254	0.3548
1	AX-156990597	437	A	ADD	327	0.9453	-0.2974	0.7661
1	AX-156990597	437	A	COV1	327	0.1163	-1	0.3172
1	AX-156990597	437	A	COV2	327	0.002254	-2.793	0.005222
1	AX-156990597	437	A	COV3	327	0.02328	-1.695	0.09003
1	AX-156990597	437	A	COV4	327	319.2	2.467	0.01364
1	AX-156990597	437	A	COV5	327	0.2489	-0.6243	0.5325
1	AX-156990597	437	A	COV6	327	1.999	0.3274	0.7433
1	AX-156990597	437	A	COV7	327	0.002455	-2.691	0.007124
1	AX-156990597	437	A	COV8	327	2.134	0.3542	0.7232
1	AX-156990597	437	A	COV9	327	0.21	-0.7112	0.477
1	AX-156990597	437	A	COV10	327	0.8283	-0.08872	0.9293
1	AX-156990597	437	A	COV11	327	0.4459	-0.3836	0.7013
1	AX-156990597	437	A	COV12	327	1.484	0.1847	0.8535
1	AX-156990597	437	A	COV13	327	0.3794	-0.4587	0.6464
1	AX-156990597	437	A	COV14	327	0.1824	-0.7832	0.4335
1	AX-156990597	437	A	COV15	327	0.678	-0.1827	0.8551
1	AX-156990597	437	A	COV16	327	7.086	0.9162	0.3595
1	AX-156990597	437	A	COV17	327	0.9657	-0.01614	0.9871
1	AX-156990597	437	A	COV18	327	0.00437	-2.501	0.01237
1	AX-156990597	437	A	COV19	327	0.4645	-0.36	0.7189
1	AX-156990597	437	A	COV20	327	0.1287	-0.9434	0.3455
1	AX-156985596	437	A	ADD	327	0.6429	-2.315	0.02063
1	AX-156985596	437	A	COV1	327	0.03839	-1.472	0.141
1	AX-156985596	437	A	COV2	327	0.001046	-3.085	0.002036
1	AX-156985596	437	A	COV3	327	0.04284	-1.405	0.1602
1	AX-156985596	437	A	COV4	327	328.7	2.448	0.01437
1	AX-156985596	437	A	COV5	327	0.2023	-0.7044	0.4812
1	AX-156985596	437	A	COV6	327	1.057	0.02569	0.9795
1	AX-156985596	437	A	COV7	327	0.00197	-2.774	0.00553
1	AX-156985596	437	A	COV8	327	3.03	0.5117	0.6089
1	AX-156985596	437	A	COV9	327	0.3725	-0.4437	0.6573
1	AX-156985596	437	A	COV10	327	1.761	0.2622	0.7932
1	AX-156985596	437	A	COV11	327	0.5538	-0.2769	0.7819
1	AX-156985596	437	A	COV12	327	1.071	0.03212	0.9744
1	AX-156985596	437	A	COV13	327	0.1714	-0.8181	0.4133
1	AX-156985596	437	A	COV14	327	0.4328	-0.3857	0.6997
1	AX-156985596	437	A	COV15	327	0.3559	-0.4792	0.6318
1	AX-156985596	437	A	COV16	327	15.66	1.252	0.2107
1	AX-156985596	437	A	COV17	327	1.293	0.1186	0.9056
1	AX-156985596	437	A	COV18	327	0.002789	-2.698	0.006978
1	AX-156985596	437	A	COV19	327	0.6357	-0.2102	0.8335
1	AX-156985596	437	A	COV20	327	0.1209	-0.9618	0.3361
1	AX-156995768	439	T	ADD	327	1.391	1.812	0.07006
1	AX-156995768	439	T	COV1	327	0.2061	-0.7298	0.4655
1	AX-156995768	439	T	COV2	327	0.002798	-2.685	0.007243
1	AX-156995768	439	T	COV3	327	0.02662	-1.635	0.1021
1	AX-156995768	439	T	COV4	327	418.1	2.597	0.009411
1	AX-156995768	439	T	COV5	327	0.1638	-0.8042	0.4213
1	AX-156995768	439	T	COV6	327	1.964	0.3181	0.7504
1	AX-156995768	439	T	COV7	327	0.002446	-2.694	0.007064
1	AX-156995768	439	T	COV8	327	3.442	0.5693	0.5692
1	AX-156995768	439	T	COV9	327	0.1751	-0.7911	0.4289
1	AX-156995768	439	T	COV10	327	0.5916	-0.2453	0.8062
1	AX-156995768	439	T	COV11	327	0.6564	-0.1982	0.8429
1	AX-156995768	439	T	COV12	327	1.932	0.3091	0.7573
1	AX-156995768	439	T	COV13	327	0.3648	-0.4746	0.6351
1	AX-156995768	439	T	COV14	327	0.2095	-0.7292	0.4659
1	AX-156995768	439	T	COV15	327	0.5275	-0.2994	0.7646
1	AX-156995768	439	T	COV16	327	6.424	0.8677	0.3856
1	AX-156995768	439	T	COV17	327	0.5202	-0.2983	0.7655
1	AX-156995768	439	T	COV18	327	0.007175	-2.259	0.02389
1	AX-156995768	439	T	COV19	327	0.5837	-0.2515	0.8014
1	AX-156995768	439	T	COV20	327	0.1387	-0.9019	0.3671
1	AX-156986480	441	T	ADD	327	0.784	-1.269	0.2045
1	AX-156986480	441	T	COV1	327	0.07717	-1.185	0.2359
1	AX-156986480	441	T	COV2	327	0.001629	-2.918	0.003518
[truncated: 64,257 more rows]
